# Supplementary material for: Distinct Bacterial Pathways Influence the Efficacy of Antibiotics against Mycobacterium tuberculosis
Source: mSystems. 2020 Aug 4;5(4):e00396-20. doi: 10.1128/mSystems.00396-20 (PMC7406225; doi:10.1128/mSystems.00396-20)
Supplement: TABLE S1 [file mSystems.00396-20-st001.xlsx]

## Sheet: Table S1
Table S1. Whole genome phenotypic profling of M. tuberculosis mutants in vivo
"Mean TAs hit": average number of transposon insertion sites sequenced across all comparisons
"Mean_hits/TA": average number of unique sequenced templates divided by the 'TA' dinucleotide insertion sites in the gene
"Pval": P value derived from resampling
"Qval": signficance adjusting for multiple tests
Gray shading: low-confidence genes (having an average of 3 or less transposon insertions across all comparisons)
							in vitro versus 14 days post infection (dpi)					in vitro versus 21 days post infection (dpi)					in vitro versus 32 days post infection (dpi)					in vitro versus 49 days post infection (dpi)
ORF information							in vitro	14 dpi				in vitro	21 dpi				in vitro	32 dpi				in vitro	49 dpi
gene	annotation	start	end	strand	TAs	mean TAs hit	mean_hits/TA	mean_hits/TA	log2	Pval	Qval	mean_hits/TA	mean_hits/TA	log2	Pval	Qval	mean_hits/TA	mean_hits/TA	log2	Pval	Qval	mean_hits/TA	mean_hits/TA	log2	Pval	Qval
RVBD_0001	chromosomal replication initiator protein DnaA	1	1524	+	31	0.5	0	0	NA	NA	NA	0	0	NA	NA	NA	0	0	NA	NA	NA	0	0.158494	1.98874	NA	NA
RVBD_0002	DNA polymerase III DnaN	2052	3260	+	31	0.5	0	0	NA	NA	NA	0	0.20013	1.36041	NA	NA	0	0.161618	1.20037	NA	NA	0	0	NA	NA	NA
RVBD_0003	DNA replication and repair protein RecF	3280	4437	+	35	25.75	0.739546	0.63296	-0.222801	0.3056	0.50049	0.690615	0.57908	-0.249667	0.3355	0.499263	0.708658	0.885101	0.320021	0.3281	0.4948	0.711941	0.667843	-0.0819327	0.4599	0.495504
RVBD_0004	hypothetical protein	4434	4997	+	7	0	0	0	NA	NA	NA	0	0	NA	NA	NA	0	0	NA	NA	NA	0	0	NA	NA	NA
RVBD_0005	DNA gyrase subunit B GyrB	5123	7267	+	42	2.75	11.0369	7.22322	-0.606738	NA	NA	6.7379	2.58241	-1.36303	0.041	0.234286	5.24164	1.4846	-1.78981	0.0237	0.155189	9.64681	10.5025	0.129029	NA	NA
RVBD_0006	DNA gyrase subunit A GyrA	7302	9818	+	45	2.25	10.9276	9.96604	-0.132281	0.4462	0.50049	14.9139	12.2625	-0.27953	NA	NA	15.4108	22.7452	0.560226	NA	NA	14.2304	5.76954	-1.27874	NA	NA
RVBD_0007	membrane protein	9914	10828	+	10	8	2.85007	2.70752	-0.073554	0.4527	0.50049	2.56645	1.38995	-0.873273	0.0797	0.339048	2.64092	3.09983	0.23109	0.4446	0.494855	2.45756	0.467853	-2.31026	0.0009	0.00940426
RVBD_0007Ac	membrane protein	11421	11528	-	1	0	0	0	NA	NA	NA	0	0	NA	NA	NA	0	0	NA	NA	NA	0	0	NA	NA	NA
RVBD_0007Bc	membrane protein	11555	11692	-	4	4	48.9994	43.3745	-0.175781	0.3706	0.50049	44.4094	33.2351	-0.417509	0.2571	0.491123	45.7706	31.636	-0.532082	0.1738	0.456154	42.3725	34.8421	-0.280926	0.3181	0.46205
RVBD_0008c	membrane protein	11874	12311	-	4	3.25	16.39	16.4137	0.00207319	0.4959	0.5015	14.7972	21.8148	0.559016	0.1225	0.407484	15.2218	32.1899	1.07845	0.0052	0.0479839	10.5979	16.7257	0.658816	0.2793	0.448102
RVBD_0009	iron-regulated peptidyl-prolyl cis-trans isomerase A PpiA	12468	13016	+	7	6	11.4506	12.4999	0.126237	0.3603	0.50049	10.3516	8.90223	-0.216435	0.3359	0.499263	10.6495	13.6923	0.362278	0.3083	0.491377	9.87721	7.22644	-0.445997	0.1743	0.402811
RVBD_0010c	membrane protein	13133	13558	-	10	8.25	20.3326	16.7307	-0.281022	0.3119	0.50049	18.3954	13.7586	-0.418226	0.2585	0.491211	16.8442	12.2526	-0.458339	0.2285	0.484313	17.5621	16.7801	-0.0644979	0.4815	0.499266
RVBD_0011c	cell division protein, PG complex	13714	13995	-	3	0	0	0	NA	NA	NA	0	0	NA	NA	NA	0	0	NA	NA	NA	0	0	NA	NA	NA
RVBD_0012	membrane protein	14089	14877	+	16	13	18.0775	9.60848	-0.911047	0.0019	0.0242552	16.2965	7.88061	-1.04681	0.0017	0.0185034	16.7156	8.56704	-0.963118	0.0056	0.0507966	15.5465	7.74383	-1.00291	0.0113	0.0839466
RVBD_0013	anthranilate synthase component II TrpG	14914	15612	+	15	4.25	0.394367	0.154078	-1.18019	0.1194	0.471695	0.357813	0	-3.2395	0.0023	0.0241311	0.295644	0.0132058	-2.80044	0.0024	0.0247897	0.340502	0	-2.58963	1e-05	0.000132241
RVBD_0014c	transmembrane serine/threonine-protein kinase B PknB	15590	17470	-	24	0.5	0	0	NA	NA	NA	0	0.20013	1.36041	NA	NA	0	0.0864176	0.825045	NA	NA	0	0	NA	NA	NA
RVBD_0015c	transmembrane serine/threonine-protein kinase A PknA	17467	18762	-	16	3	2.70053	8.29066	1.60129	0.1374	0.497766	2.45582	3.80131	0.623519	0.4081	0.499263	2.5377	6.16873	1.26756	0.2869	0.490686	2.34604	9.68081	2.02828	0.019	0.121592
RVBD_0016c	penicillin-binding protein PbpA	18759	20234	-	37	10.5	1.00585	0.314829	-1.6321	0.0452	0.304839	0.828373	0.94029	0.183444	0.4467	0.499263	0.852606	1.56961	0.872507	0.2706	0.490686	0.870459	0.802382	-0.0967071	0.5327	0.533873
RVBD_0017c	cell division protein RodA	20231	21640	-	27	19.75	1.43164	0.945549	-0.594766	0.0716	0.387551	1.30051	0.876239	-0.563933	0.1756	0.450513	1.41222	1.45995	0.0489335	0.4657	0.495412	1.2434	0.932323	-0.404439	0.2999	0.456961
RVBD_0018c	phosphoserine/threonine phosphatase PstP	21637	23181	-	25	8	1.00143	0.609515	-0.700172	0.1745	0.50049	0.902865	0.255293	-1.73744	0.0087	0.07424	0.927631	0.270329	-1.69924	0.014	0.10648	0.862564	0.0892453	-2.86922	0.0009	0.00940426
RVBD_0019c	FHA domain-containing protein FhaB	23270	23737	-	13	8	0.94489	0.560387	-0.73548	0.1535	0.499722	0.853588	0.0336178	-4.00038	1e-05	0.000158416	0.876561	0.642799	-0.430566	0.3311	0.494855	0.813574	0	-4.73367	1e-05	0.000132241
RVBD_0020c	FHA domain-containing protein FhaA	23861	25444	-	52	7.25	10.1858	14.9585	0.553598	0.2067	0.50049	10.5759	8.25653	-0.355802	0.2631	0.492829	10.9095	23.7167	1.11906	0.1402	0.421081	10.0701	6.91004	-0.538793	0.2217	0.428295
RVBD_0021c	nitronate monooxygenase	25913	26881	-	22	21.25	18.9409	16.8018	-0.172824	0.2543	0.50049	17.9857	19.5566	0.120851	0.3258	0.499263	18.5428	17.0415	-0.121658	0.3425	0.494855	17.1612	14.9597	-0.197499	0.2648	0.443315
RVBD_0022c	transcriptional regulator WhiB-like WhiB5	27023	27442	-	8	8	39.908	30.7985	-0.373626	0.1845	0.50049	36.1712	49.9333	0.465053	0.3116	0.499263	37.2871	40.6925	0.126134	0.3852	0.494855	34.5354	35.3997	0.0361854	0.4613	0.495839
RVBD_0023	transcriptional regulator	27595	28365	+	12	0.5	0	0.0493822	0.428331	NA	NA	0	0	NA	NA	NA	0	0	NA	NA	NA	0	0.257625	1.82919	NA	NA
RVBD_0024	secreted protein	28362	29207	+	12	10	19.0481	12.3433	-0.625334	0.0426	0.293637	17.2864	13.4216	-0.364475	0.1668	0.44598	17.8344	12.3201	-0.532854	0.094	0.354104	16.5049	11.0335	-0.578986	0.0988	0.325958
RVBD_0025	hypothetical protein	29245	29607	+	7	7	15.0163	10.0755	-0.574714	0.0608	0.360209	13.5682	13.8984	0.0349822	0.4752	0.499263	13.9709	17.8906	0.356587	0.3165	0.492389	12.9721	12.3018	-0.0746316	0.4399	0.491569
RVBD_0026	hypothetical protein	29722	31068	+	14	12	13.9695	13.1449	-0.0876943	0.3881	0.50049	12.6764	14.2839	0.172297	0.3405	0.499263	13.0927	11.8564	-0.142715	0.3492	0.494855	12.1153	14.9014	0.299218	0.2112	0.422268
RVBD_0027	hypothetical protein	31189	31506	+	5	3	7.91154	7.1537	-0.144356	0.4007	0.50049	7.15688	7.87045	0.137696	0.4149	0.499263	7.35063	4.90224	-0.577483	0.2821	0.490686	6.81191	4.15425	-0.694866	0.156	0.388004
RVBD_0028	hypothetical protein	31514	31819	+	5	5	12.9816	11.1249	-0.222149	0.3118	0.50049	11.7742	8.96507	-0.39139	0.233	0.483735	12.1511	11.598	-0.0664519	0.4648	0.495412	11.2544	11.6257	0.0493649	0.4542	0.494872
RVBD_0029	hypothetical protein	32057	33154	+	18	17	27.6828	23.6746	-0.225573	0.2138	0.50049	25.0728	22.3861	-0.163376	0.3061	0.498265	25.8216	23.8557	-0.114123	0.3693	0.494855	23.9132	29.4266	0.299527	0.2026	0.418664
RVBD_0030	hypothetical protein	33224	33553	+	5	3.5	5.58383	5.55987	-0.00616422	0.5024	0.503652	6.75805	6.54404	-0.0443595	0.4776	0.499263	5.22957	10.3532	0.981284	0.3646	0.494855	6.45996	13.7788	1.09095	0.2279	0.429266
RVBD_0031	transposase	33582	33794	+	1	0	0	0	NA	NA	NA	0	0	NA	NA	NA	0	0	NA	NA	NA	0	0	NA	NA	NA
RVBD_0032	8-amino-7-oxononanoate synthase BioF2	34295	36610	+	57	37.25	22.8238	21.1574	-0.109359	0.3308	0.50049	21.8371	22.4908	0.0425894	0.4395	0.499263	22.5346	24.5354	0.122743	0.3433	0.494855	21.4192	25.7285	0.264582	0.1731	0.401618
RVBD_0033	acyl carrier protein AcpA	36607	36870	+	3	3	14.7378	18.3295	0.313739	0.309	0.50049	13.4461	32.6164	1.27576	0.0562	0.284557	13.9228	11.412	-0.28481	0.2713	0.490686	12.8414	11.1578	-0.197353	0.3813	0.477246
RVBD_0034	hypothetical protein	36867	37262	+	5	5	18.7314	21.6493	0.208569	0.3114	0.50049	16.9837	14.4262	-0.234557	0.3017	0.498265	17.5207	23.163	0.402486	0.1996	0.467192	16.227	17.2227	0.0875564	0.4296	0.48689
RVBD_0035	fatty-acid-CoA ligase FadD34	37259	38947	+	25	23	30.8748	32.7578	0.0853943	0.3355	0.50049	27.9525	25.5413	-0.130054	0.2953	0.496471	28.7792	28.8785	0.00502136	0.4866	0.499709	26.6516	21.1985	-0.329853	0.0857	0.305169
RVBD_0036c	hypothetical protein	39056	39829	-	4	4	35.6942	41.7964	0.227477	0.3126	0.50049	32.3756	30.3304	-0.0937522	0.4383	0.499263	33.407	39.1559	0.229073	0.3371	0.494855	30.9271	37.4705	0.277622	0.3061	0.459727
RVBD_0037c	integral membrane protein	39877	41202	-	20	18	43.3278	29.0356	-0.577337	0.0482	0.315161	39.4498	35.868	-0.137238	0.3652	0.499263	40.7582	27.6186	-0.561245	0.065	0.302955	37.5634	32.1542	-0.224003	0.3004	0.457193
RVBD_0038	transcriptional regulator	41304	41912	+	7	6	17.9787	14.1017	-0.349896	0.2	0.50049	16.2826	12.1267	-0.423944	0.1598	0.437808	16.7847	10.6521	-0.654302	0.0919	0.351952	15.5551	13.9835	-0.151572	0.3839	0.477246
RVBD_0039c	transmembrane protein	42004	42351	-	4	4	38.8769	34.2908	-0.180913	0.3332	0.50049	35.2487	45.6695	0.373517	0.2423	0.486249	36.3387	28.496	-0.350054	0.2396	0.490686	33.6322	16.601	-1.01468	0.0575	0.245647
RVBD_0040c	secreted proline rich protein Mtc28	42433	43365	-	9	8	7.64903	3.12055	-1.28861	0.0002	0.00326599	6.94165	3.582	-0.949855	0.0136	0.105375	7.17967	3.67602	-0.961203	0.0249	0.15946	6.63981	1.04584	-2.62788	1e-05	0.000132241
RVBD_0041	leucyl-tRNA synthetase LeuS	43562	46471	+	72	3.5	0.0816769	0.0648762	-0.238527	0.405	0.50049	0.123169	0	-1.6202	1e-05	0.000158416	0.12646	0	-1.64774	0.1483	0.428184	0.117832	0	-0.989441	1e-05	0.000132241
RVBD_0042c	transcriptional regulator MarR-family	46581	47207	-	5	5	4.27237	3.56322	-0.259947	0.3434	0.50049	3.83202	3.03896	-0.329507	0.3486	0.499263	3.92354	4.4939	0.196005	0.388	0.494855	3.65388	5.83853	0.677243	0.2326	0.432927
RVBD_0043c	transcriptional regulator GntR-family	47366	48100	-	10	10	11.9426	5.47248	-1.12381	0.0002	0.00326599	10.8044	3.86462	-1.47892	1e-05	0.000158416	11.1266	3.23863	-1.775	1e-05	0.000154686	10.32	9.83644	-0.0675671	0.4507	0.493093
RVBD_0044c	oxidoreductase	48233	49027	-	20	17.25	20.9141	23.5372	0.170405	0.2912	0.50049	18.9435	21.5212	0.184076	0.2996	0.498265	18.436	26.9907	0.54981	0.0963	0.359385	18.0782	20.0696	0.151151	0.3157	0.461188
RVBD_0045c	hydrolase	49043	49939	-	7	6	41.3697	36.5265	-0.179524	0.2593	0.50049	37.4172	42.8671	0.196186	0.3037	0.498265	38.5063	38.7166	0.00800068	0.4838	0.499709	35.6757	30.0256	-0.247713	0.2167	0.425785
RVBD_0046c	myo-inositol-1-phosphate synthase Ino1	50021	51124	-	16	0.25	0	0.133866	0.953871	NA	NA	0	0	NA	NA	NA	0	0	NA	NA	NA	0	0	NA	NA	NA
RVBD_0047c	hypothetical protein	51185	51727	-	7	5	40.2813	23.5034	-0.776515	0.1243	0.476039	36.7033	28.0198	-0.388869	0.3519	0.499263	37.9398	20.8752	-0.860705	0.0984	0.36341	34.9491	4.80981	-2.84746	0.0002	0.00242357
RVBD_0048c	membrane protein	51828	52697	-	16	13.25	58.9292	52.1555	-0.176128	0.2418	0.50049	49.7641	56.0112	0.170621	0.2778	0.495206	55.3206	64.5192	0.221912	0.2237	0.482435	51.0537	50.2779	-0.0218501	0.4826	0.499266
RVBD_0049	hypothetical protein	52831	53244	+	8	7.25	6.41989	6.07374	-0.0797026	0.46	0.50049	5.07299	4.89755	-0.0497223	0.5183	0.518949	5.95714	4.28386	-0.472648	0.2431	0.490686	5.52757	1.2243	-2.13852	0.0017	0.0167737
RVBD_0050	bifunctional penicillin-binding protein 1A/1B PonA1	53663	55696	+	37	26.25	2.98861	2.06573	-0.531679	0.0358	0.261153	2.80698	1.40413	-0.995586	0.0032	0.0317028	2.888	2.62354	-0.137777	0.3976	0.494855	2.67861	0.97492	-1.44693	1e-05	0.000132241
RVBD_0051	transmembrane protein	55693	57375	+	34	24	20.7967	15.6422	-0.410772	0.2284	0.50049	19.0437	19.6635	0.046267	0.4603	0.499263	19.7298	19.313	-0.0307196	0.4894	0.500255	18.0921	9.08482	-0.992655	0.0544	0.237497
RVBD_0052	hypothetical protein	57332	57970	+	8	7	16.7298	22.4044	0.420911	0.1576	0.499722	15.1901	16.7993	0.145375	0.3517	0.499263	15.6712	24.0315	0.616363	0.1066	0.377581	14.4925	10.6056	-0.447662	0.1435	0.380478
RVBD_0053	30S ribosomal protein S6 RpsF	58189	58479	+	6	1	0.188711	0	-1.21473	NA	NA	0.172356	0.164157	0.0697326	NA	NA	0.178927	0	-0.949128	NA	NA	0.164975	0	-0.300215	NA	NA
RVBD_0054	single-strand DNA-binding protein Ssb	58583	59077	+	5	0	0	0	NA	NA	NA	0	0	NA	NA	NA	0	0	NA	NA	NA	0	0	NA	NA	NA
RVBD_0055	30S ribosomal protein S18 RpsR1	59119	59373	+	4	1	1.05527	0.356831	-1.26168	NA	NA	0.948161	6.38839	2.58693	NA	NA	0.976642	6.27798	2.52525	NA	NA	0.907387	0.332003	-0.851626	NA	NA
RVBD_0056	50S ribosomal protein L9 RplI	59406	59864	+	7	6	2.51171	0.866453	-1.50998	0.0062	0.0662638	2.24961	0.547406	-1.98277	0.0003	0.00395062	2.29639	0.400457	-2.43778	1e-05	0.000154686	2.14478	0.356652	-2.44476	1e-05	0.000132241
RVBD_0057	hypothetical protein	59893	60414	+	15	12	7.17578	8.50369	0.24458	0.289	0.50049	6.51651	6.83218	0.0685451	0.4517	0.499263	6.7217	5.31108	-0.338606	0.2571	0.490686	6.21128	6.30756	0.0241858	0.469	0.49718
RVBD_0058	replicative DNA helicase DnaB	60393	63017	+	39	2.25	0.0928059	0	-1.20118	NA	NA	0.0847567	0	-0.906293	NA	NA	0.0583558	0.0538725	0.0462615	0.5851	0.585283	0.0802479	0	-0.279069	NA	NA
RVBD_0059	hypothetical protein	63197	63889	+	20	18.75	26.9931	24.5178	-0.138721	0.2813	0.50049	24.4553	21.882	-0.160262	0.2931	0.495206	25.2019	25.2795	0.0045026	0.4957	0.500836	24.6484	18.9168	-0.381225	0.0906	0.312154
RVBD_0060	hypothetical protein	63906	64964	+	23	1.75	10.1606	4.50487	-1.16083	NA	NA	18.3406	33.3782	0.859861	NA	NA	6.30279	11.5427	0.868988	0.2217	0.482435	17.5552	53.4924	1.60247	NA	NA
RVBD_0061Ac	hypothetical protein	65009	65347	-	6	6	19.6049	22.1439	0.175497	0.3871	0.50049	17.6891	11.2283	-0.6541	0.1555	0.435222	18.1643	23.3446	0.361804	0.2918	0.490686	16.8649	5.71608	-1.55248	0.0311	0.168564
RVBD_0062	cellulase CelA1	65549	66691	+	21	20	15.178	15.0556	-0.0116763	0.4737	0.50049	13.7387	16.436	0.258598	0.167	0.44598	14.148	11.6903	-0.274981	0.1386	0.421081	13.1055	13.5949	0.0534361	0.4159	0.483044
RVBD_0063	oxidoreductase	66920	68359	+	23	20.25	15.6275	16.1793	0.0500338	0.4019	0.50049	13.5138	16.2989	0.27032	0.1135	0.392649	14.6538	19.0193	0.376123	0.0823	0.333575	13.5516	10.8297	-0.322565	0.0848	0.30366
RVBD_0064	transmembrane protein	68617	71556	+	68	48.25	14.431	12.3707	-0.222195	0.1217	0.472545	13.0746	11.9515	-0.129492	0.2904	0.495206	14.0467	15.6209	0.153264	0.2531	0.490686	12.7363	13.8819	0.124454	0.2782	0.44769
RVBD_0064A	antitoxin VapB1	71586	71825	+	4	3	49.5633	44.6265	-0.151218	0.3403	0.50049	44.8988	34.6476	-0.373137	0.1975	0.469286	46.2435	29.8335	-0.631117	0.0748	0.320628	42.8383	20.8534	-1.03447	0.0201	0.126849
RVBD_0065	toxin VapC1	71818	72219	+	8	5	14.8883	21.4863	0.528535	0.1423	0.498584	20.1823	17.5438	-0.20126	0.3906	0.499263	13.8463	11.1362	-0.313125	0.2411	0.490686	19.2656	29.3545	0.60795	0.1143	0.350509
RVBD_0066c	isocitrate dehydrogenase Icd2	72271	74508	-	38	2.75	0.60698	0.068479	-2.49527	0.3738	0.50049	0.426598	0.100065	-1.7057	0.4284	0.499263	0.893692	0	-3.53374	NA	NA	0.804373	0	-2.80868	NA	NA
RVBD_0067c	transcriptional regulator TetR-family	74626	75195	-	12	7.5	7.17765	10.2027	0.506306	0.279	0.50049	6.50585	11.5842	0.830991	0.1741	0.449186	7.66569	15.7008	1.0327	0.1597	0.443524	7.10329	5.41625	-0.385849	0.3461	0.469755
RVBD_0068	oxidoreductase	75298	76209	+	12	10	17.0482	13.6433	-0.321121	0.2175	0.50049	15.4243	10.3133	-0.579702	0.0865	0.352163	15.888	14.8464	-0.0974984	0.4168	0.494855	14.7334	9.66271	-0.606261	0.091	0.313193
RVBD_0069c	l-serine dehydratase SdaA	76234	77619	-	12	9.5	8.40501	9.11587	0.116939	0.415	0.50049	8.43247	6.73689	-0.322625	0.2462	0.487498	7.80296	6.21661	-0.326671	0.2675	0.490686	8.04463	1.20513	-2.70881	1e-05	0.000132241
RVBD_0070c	serine hydroxymethyltransferase GlyA2	77616	78893	-	18	14	13.5467	13.7378	0.0201939	0.4842	0.50049	12.2919	16.6787	0.440137	0.1549	0.434807	12.6839	12.3568	-0.0374606	0.4705	0.495736	11.7291	11.0131	-0.0897864	0.4457	0.49158
RVBD_0071	RNA-directed DNA polymerase	79483	80190	+	8	6	30.8963	28.8543	-0.0985676	0.3869	0.50049	27.9899	43.7521	0.644135	0.0554	0.281844	28.8641	29.839	0.0480786	0.4441	0.494855	26.7391	25.326	-0.0772417	0.4529	0.494192
RVBD_0072	glutamine-transport ABC transporter transmembrane protein	80621	81670	+	16	14	31.3102	35.828	0.194397	0.2829	0.50049	28.3848	36.7745	0.373537	0.17	0.446227	29.2615	23.6404	-0.307523	0.1781	0.459933	27.0789	31.4781	0.217453	0.2822	0.449911
RVBD_0073	glutamine-transport ABC transporter ATP-binding protein	81673	82665	+	15	15	21.008	24.4476	0.218668	0.2516	0.50049	19.0894	20.394	0.0954448	0.3836	0.499263	19.72	20.5108	0.0568091	0.4237	0.494855	18.2278	12.1038	-0.589448	0.0233	0.140905
RVBD_0074	hypothetical protein	82745	83980	+	19	17.25	12.9147	15.4114	0.254835	0.1924	0.50049	11.7123	9.88183	-0.244779	0.2242	0.480854	11.4059	8.23731	-0.468916	0.045	0.245887	11.1737	7.77077	-0.522339	0.0553	0.24011
RVBD_0075	cystathionine beta-lyase	83993	85165	+	24	21	25.3305	23.3791	-0.115627	0.2966	0.50049	22.9858	20.6508	-0.154415	0.2784	0.495206	23.718	26.4954	0.159773	0.2878	0.490686	21.9403	21.7204	-0.0141891	0.4835	0.499266
RVBD_0076c	membrane protein	85180	85569	-	3	3	18.8495	21.917	0.217018	0.3413	0.50049	17.0733	26.0805	0.610279	0.3301	0.499263	17.5948	43.4458	1.30201	0.0142	0.10749	16.2941	12.4178	-0.386503	0.2351	0.432927
RVBD_0077c	oxidoreductase	85633	86463	-	14	11	19.7599	15.5774	-0.342871	0.0957	0.445538	17.8693	19.4022	0.118819	0.3545	0.499263	18.3822	17.2618	-0.0904856	0.3937	0.494855	17.0294	19.8282	0.220081	0.2348	0.432927
RVBD_0078	transcriptional regulator	86525	87130	+	8	6.25	3.16794	2.65926	-0.250466	0.3507	0.50049	2.87579	0.400257	-2.76006	1e-05	0.000158416	2.96891	0.601236	-2.25029	1e-05	0.000154686	2.35528	1.06956	-1.10394	0.0112	0.0833981
RVBD_0078A	hypothetical protein	87205	87798	-	10	10	10.1687	7.0504	-0.527469	0.1016	0.452059	9.17253	6.38992	-0.52001	0.0971	0.373013	9.41819	8.11911	-0.213357	0.3173	0.492389	8.74444	7.15513	-0.286713	0.2577	0.44024
RVBD_0078Bc	hypothetical protein	87795	88001	-	2	2	29.1387	17.7609	-0.711977	NA	NA	26.4998	24.1716	-0.131585	NA	NA	27.3254	25.1007	-0.121498	NA	NA	25.1874	13.4207	-0.898951	NA	NA
RVBD_0079	hypothetical protein	88201	89022	+	14	12	28.2245	23.8169	-0.244852	0.2415	0.50049	25.5009	18.7063	-0.446623	0.1267	0.411521	26.2311	23.7676	-0.142093	0.3582	0.494855	24.3227	25.1342	0.0478389	0.4429	0.491569
RVBD_0080	hypothetical protein	89019	89477	+	4	4	34.9827	33.7467	-0.0518399	0.454	0.50049	31.7025	23.8536	-0.4095	0.1984	0.469286	32.6544	34.7903	0.0915577	0.4311	0.494855	30.2124	19.0308	-0.66378	0.1364	0.375846
RVBD_0081	ArsR family transcriptional regulator	89572	89916	+	5	4	32.1071	28.4959	-0.171935	0.2948	0.50049	29.0503	41.8981	0.527992	0.1025	0.381839	29.9179	13.4297	-1.15283	0.0004	0.00492615	27.7372	18.1027	-0.612503	0.0236	0.141644
RVBD_0082	oxidoreductase	89921	90400	+	7	5	20.695	18.5659	-0.156396	0.3644	0.50049	18.8059	9.55087	-0.974642	0.0343	0.210268	19.427	12.9309	-0.585648	0.1062	0.377417	17.9506	9.62202	-0.894437	0.0529	0.23558
RVBD_0083	oxidoreductase	90397	92319	+	23	19	22.3862	20.9609	-0.0948783	0.3464	0.50049	20.2778	16.9657	-0.257066	0.2019	0.470917	20.9062	12.1866	-0.778114	0.003	0.0301129	19.3746	11.1456	-0.796555	0.0054	0.0448172
RVBD_0084	formate hydrogenlyase HycD	92325	93275	+	9	8	9.79967	8.74404	-0.164116	0.3451	0.50049	8.87662	14.071	0.663874	0.1197	0.404051	9.14944	6.07546	-0.588563	0.0772	0.324402	8.47496	3.35503	-1.32654	0.0086	0.0666866
RVBD_0085	hydrogenase HycP	93286	93948	+	4	3	6.066	2.77905	-1.11292	0.0662	0.376064	5.53058	7.38188	0.415006	0.3831	0.499263	5.71123	0.498892	-3.37666	0.0004	0.00492615	5.24684	2.0141	-1.33586	0.0743	0.287371
RVBD_0086	hydrogenase HycQ	93948	95414	+	15	11	5.65351	3.95454	-0.514217	0.0984	0.449839	5.10734	4.80214	-0.0880142	0.4182	0.499263	5.25371	5.01536	-0.0661912	0.4572	0.494855	4.87071	2.03564	-1.24647	0.0014	0.0141196
RVBD_0087	formate hydrogenase HycE	95411	96889	+	25	9.25	5.15934	3.85477	-0.419194	0.1928	0.50049	5.21794	5.46107	0.0662046	0.454	0.499263	5.39154	4.03403	-0.416108	0.2967	0.490686	4.98317	6.67019	0.422073	0.2418	0.433624
RVBD_0088	polyketide cyclase/dehydrase	96924	97598	+	14	5.25	8.8342	5.9564	-0.566414	0.1209	0.472545	6.71071	3.81725	-0.808583	0.0641	0.304785	8.31846	4.84906	-0.773676	0.0707	0.31225	7.67172	1.40064	-2.40822	0.0003	0.00352804
RVBD_0089	methyltransferase	97755	98348	+	10	9	19.9346	21.5142	0.109931	0.3904	0.50049	18.0718	16.643	-0.118481	0.3917	0.499263	18.6363	16.9289	-0.138279	0.354	0.494855	17.2429	18.9983	0.140655	0.3638	0.472081
RVBD_0090	membrane protein	98477	99247	+	12	10	20.3594	24.0695	0.24136	0.2223	0.50049	18.3953	21.0226	0.192631	0.2906	0.495206	18.9116	23.076	0.287075	0.2779	0.490686	17.5357	14.7153	-0.251702	0.2609	0.441811
RVBD_0090A	membrane protein	99376	99570	+	2	2	1.83596	5.6545	1.58591	NA	NA	1.66511	0.228707	-2.47641	NA	NA	1.72745	4.4263	1.32592	NA	NA	1.60015	0	-3.74121	NA	NA
RVBD_0091	bifunctional MTA/SAH nucleosidase Mtn	99681	100448	+	11	9	24.3785	25.722	0.0773445	0.4054	0.50049	22.0644	22.5744	0.0331113	0.4641	0.499263	22.7162	22.2626	-0.0289087	0.4573	0.494855	21.0299	23.0111	0.13054	0.3542	0.470943
RVBD_0092	cation transporter P-type ATPase CtpA	100580	102865	+	30	25	13.4664	7.69124	-0.807611	1e-05	0.000187035	12.1831	6.82829	-0.834558	1e-05	0.000158416	12.549	11.1635	-0.168588	0.2182	0.482435	11.6423	8.34942	-0.478615	0.0211	0.131339
RVBD_0093c	membrane protein	102812	103660	-	8	6.25	5.32584	3.1086	-0.772173	0.0755	0.394814	4.85479	4.33775	-0.160313	0.4055	0.499263	5.02816	7.02148	0.480626	0.2358	0.487747	3.98001	4.88558	0.298887	0.3098	0.460443
RVBD_0094c	hypothetical protein	103707	104660	-	14	14	16.9802	15.2034	-0.159359	0.2148	0.50049	15.3762	14.5713	-0.0773441	0.3597	0.499263	15.8426	20.9487	0.402939	0.039	0.224601	14.6744	17.6722	0.268641	0.1477	0.383948
RVBD_0095c	hypothetical protein	104802	105212	-	9	4	7.62953	5.42361	-0.489611	0.236	0.50049	6.92935	12.6124	0.861391	0.3351	0.499263	7.15088	11.2107	0.646852	0.2569	0.490686	6.60707	3.16439	-1.04164	0.1193	0.35553
RVBD_0096	PPE family protein PPE1	105321	106712	+	34	30	18.1852	5.83691	-1.63869	1e-05	0.000187035	16.4558	3.67836	-2.1597	1e-05	0.000158416	16.9533	1.88222	-3.16721	1e-05	0.000154686	15.7064	1.1064	-3.81702	1e-05	0.000132241
RVBD_0097	oxidoreductase	106731	107600	+	26	24	11.8852	3.30328	-1.84532	1e-05	0.000187035	10.7412	1.35682	-2.97829	1e-05	0.000158416	11.0557	1.56677	-2.81332	1e-05	0.000154686	10.256	0.0997272	-6.54177	1e-05	0.000132241
RVBD_0098	fatty-acyl-CoA thioesterase type III FcoT	107597	108148	+	11	8.25	11.8364	3.08751	-1.93324	0.0001	0.00174837	12.1376	3.44424	-1.81065	0.0003	0.00395062	12.5663	0.772276	-3.98795	1e-05	0.000154686	11.5825	0.113966	-6.31982	1e-05	0.000132241
RVBD_0099	fatty-acid-CoA ligase FadD10	108153	109775	+	32	18	7.23569	2.06793	-1.803	1e-05	0.000187035	6.57613	2.40971	-1.44459	0.0003	0.00395062	6.79733	0.54351	-3.6219	1e-05	0.000154686	6.28794	0.328002	-4.2028	1e-05	0.000132241
RVBD_0100	hypothetical protein	109780	110016	+	3	2	23.7833	11.1515	-1.08783	NA	NA	21.638	3.42183	-2.63077	NA	NA	22.3724	0.458078	-5.37345	NA	NA	20.6591	0	-7.37369	NA	NA
RVBD_0101	peptide synthetase Nrp	109998	117536	+	122	85	16.6781	6.26507	-1.41232	1e-05	0.000187035	15.6454	5.03007	-1.63668	1e-05	0.000158416	15.9268	2.78749	-2.51356	1e-05	0.000154686	14.9197	0.916807	-4.01994	1e-05	0.000132241
RVBD_0102	membrane protein	117711	119696	+	42	1	0	0.0533251	0.457621	NA	NA	0	0.0931271	0.862794	NA	NA	0	0.184444	1.90646	NA	NA	0	0	NA	NA	NA
RVBD_0103c	cation-transporter P-type ATPase CtpB	119912	122170	-	30	26	32.9257	32.0801	-0.0375297	0.4334	0.50049	29.8104	24.4488	-0.285943	0.1081	0.387727	30.6854	23.5909	-0.379184	0.0476	0.252762	28.4084	21.9435	-0.372172	0.0611	0.257233
RVBD_0104	hypothetical protein	122314	123828	+	27	24	20.6156	20.8672	0.0174909	0.4707	0.50049	18.6581	22.2189	0.251973	0.1592	0.437736	19.2001	20.6392	0.104311	0.3419	0.494855	17.7874	17.8043	0.00173478	0.4911	0.501325
RVBD_0105c	50S ribosomal protein L28 RpmB1	123977	124261	-	5	4	16.3196	13.9226	-0.22864	0.3684	0.50049	14.7742	13.0808	-0.174526	0.4042	0.499263	15.2181	11.8016	-0.365098	0.2923	0.490686	14.0966	12.3945	-0.182042	0.4318	0.488342
RVBD_0106	hypothetical protein	124371	125567	+	12	11	15.9426	11.7446	-0.440469	0.081	0.409712	14.3834	11.0593	-0.378476	0.0982	0.374988	14.7779	15.3686	0.0567016	0.4352	0.494855	13.7133	8.54612	-0.679768	0.0248	0.145076
RVBD_0107c	cation-transporter P-type ATPase CtpI	125640	130538	-	65	44.25	16.4324	15.3979	-0.0937922	0.3239	0.50049	14.8939	16.3365	0.133394	0.2669	0.492829	15.0122	18.2184	0.279248	0.1409	0.421081	14.2102	15.0605	0.0840575	0.3562	0.471369
RVBD_0108c	hypothetical protein	130892	131101	-	2	2	68.8311	36.2201	-0.924925	NA	NA	62.3854	63.8428	0.0335468	NA	NA	64.2848	42.2527	-0.604192	NA	NA	59.4751	40.2728	-0.55974	NA	NA
RVBD_0109	PE-PGRS family protein PE_PGRS1	131380	132870	+	27	18.25	5.54722	6.4203	0.210611	0.3069	0.50049	5.29409	5.26089	-0.0087013	0.4903	0.500236	5.44664	4.24225	-0.359494	0.1843	0.464353	5.04973	6.60354	0.387798	0.3102	0.460608
RVBD_0110	integral membrane protein	133018	133767	+	13	11.75	42.5791	50.0338	0.232695	0.129	0.48143	42.0485	43.5629	0.0511007	0.4126	0.499263	36.6473	32.843	-0.15799	0.271	0.490686	40.1264	39.4076	-0.0257125	0.4603	0.4956
RVBD_0111	transmembrane acyltransferase	133948	136005	+	42	33	15.5795	11.0533	-0.495006	0.0108	0.104673	14.1258	8.0831	-0.804894	0.001	0.0115523	14.5677	5.52229	-1.39855	1e-05	0.000154686	13.4751	5.43944	-1.30723	1e-05	0.000132241
RVBD_0112	GDP-mannose 4,6-dehydratase Gca	136287	137243	+	31	18.25	4.04162	3.5635	-0.181277	0.3346	0.50049	3.8834	5.73402	0.561606	0.1363	0.418532	4.01716	4.41269	0.135658	0.3776	0.494855	3.70816	4.09677	0.145583	0.3849	0.477246
RVBD_0113	sedoheptulose-7-phosphate isomerase GmhA	137317	137907	+	12	8	7.6732	18.1142	1.23729	0.0535	0.335496	7.00096	7.61306	0.121192	0.4282	0.499263	7.25827	15.2109	1.06584	0.1131	0.388496	6.68911	12.5355	0.90588	0.2301	0.431878
RVBD_0114	d-alpha,beta-d-heptose-1,7-biphosphate phosphatase GmhB	137939	138511	+	9	8.25	19.364	17.3958	-0.154482	0.3286	0.50049	17.5361	18.9407	0.111278	0.3982	0.499263	16.0552	11.8026	-0.443097	0.1495	0.429326	16.7062	17.864	0.0976575	0.3907	0.478415
RVBD_0115	d-alpha-d-heptose-7-phosphate kinase HddA	138511	139671	+	18	17	15.8607	14.0893	-0.170758	0.2775	0.50049	14.38	11.6152	-0.307681	0.1903	0.463927	14.8207	21.4814	0.535315	0.0478	0.252789	13.715	16.47	0.264494	0.2307	0.432495
RVBD_0115A	d-alpha-d-heptose-7-phosphate kinase HddA	139954	140142	+	3	3	6.47735	6.33119	-0.0326849	0.4762	0.50049	5.87646	4.00809	-0.543817	0.2532	0.48898	6.0572	3.23071	-0.893499	0.1038	0.372434	5.59342	2.43838	-1.16156	0.053	0.23558
RVBD_0116c	l,d-transpeptidase LdtA	140265	141020	-	17	17	22.4576	16.7258	-0.424947	0.0753	0.394814	20.4741	18.9506	-0.111403	0.3842	0.499263	21.1717	13.3892	-0.660579	0.0214	0.145484	19.5174	18.3673	-0.0870895	0.4261	0.485915
RVBD_0117	oxidative stress response regulatory protein OxyS	141198	142142	+	17	11	18.2685	14.4645	-0.336567	0.1477	0.498584	16.479	14.6489	-0.16948	0.303	0.498265	16.9226	13.311	-0.345804	0.1949	0.466409	15.7202	25.5053	0.698265	0.0883	0.308251
RVBD_0118c	oxalyl-CoA decarboxylase OxcA	142126	143874	-	26	16.25	11.2323	12.3481	0.136535	0.3542	0.50049	9.57526	13.4459	0.489564	0.1077	0.387236	10.4744	13.0295	0.31484	0.2209	0.482435	9.69518	10.9077	0.170746	0.3487	0.469769
RVBD_0119	fatty-acid-CoA ligase FadD7	144047	145624	+	13	4.25	1.26376	0.0133313	-4.72766	0.0002	0.00326599	1.14807	0	-4.82837	1e-05	0.000158416	1.19116	0.0165072	-4.39847	0.0002	0.00262459	0.878603	0.095195	-2.64339	0.0125	0.0899266
RVBD_0120c	elongation factor G FusA2	145625	147769	-	27	15	6.54237	6.56668	0.00534102	0.5002	0.503177	5.93008	5.04354	-0.232755	0.317	0.499263	6.1113	7.10956	0.218286	0.3465	0.494855	5.65165	2.38119	-1.23936	0.0135	0.0962517
RVBD_0121c	hypothetical protein	147906	148340	-	10	6	12.3552	13.3275	0.109091	0.4166	0.50049	11.2671	7.7698	-0.534062	0.241	0.486249	11.6507	12.962	0.154013	0.4132	0.494855	10.7308	14.2236	0.407549	0.2942	0.454911
RVBD_0122	hypothetical protein	148489	148857	+	9	6	5.43037	7.28045	0.421375	0.2639	0.50049	4.92392	10.6132	1.10479	0.0896	0.357764	5.08097	7.30821	0.523142	0.2312	0.485756	4.70615	9.67221	1.03822	0.0656	0.267349
RVBD_0123	hypothetical protein	148854	149222	+	8	0	0	0	NA	NA	NA	0	0	NA	NA	NA	0	0	NA	NA	NA	0	0	NA	NA	NA
RVBD_0124	PE-PGRS family protein PE_PGRS2	149531	150994	+	13	10	8.2728	8.27297	2.91724e-05	0.5039	0.504684	7.50179	6.18666	-0.276939	0.2513	0.487942	7.73756	8.36119	0.112042	0.4377	0.494855	7.16571	8.09791	0.178013	0.3329	0.467258
RVBD_0125	serine protease PepA	151146	152213	+	10	10	13.4875	11.6015	-0.217065	0.2444	0.50049	12.2751	12.6155	0.039695	0.459	0.499263	12.6944	6.51353	-0.96062	0.0059	0.0527704	11.721	7.27658	-0.684569	0.0399	0.19654
RVBD_0126	trehalose synthase TreS	152322	154127	+	31	14.75	1.16408	0.317698	-1.84261	0.0184	0.157863	0.980666	0.163928	-2.5049	0.0063	0.0567887	1.14564	0.106502	-3.28713	0.0002	0.00262459	1.06372	0.0371806	-4.28633	1e-05	0.000132241
RVBD_0127	maltokinase Mak	154230	155597	+	30	1.25	1.21471	13.764	3.3567	NA	NA	1.10443	0.0688123	-2.40513	NA	NA	1.14329	1.84362	0.644348	NA	NA	0.526858	0.0867547	-1.49844	NA	NA
RVBD_0128	transmembrane protein	155665	156444	+	19	18	30.0906	30.9558	0.0408905	0.4351	0.50049	27.2409	30.9505	0.1842	0.2389	0.486249	28.0479	29.7227	0.0837131	0.3699	0.494855	25.9811	26.4037	0.0235907	0.4589	0.495096
RVBD_0129c	6-O-acylglucoside esterase/glucoside 6-O-acyltransferase FbpC	156576	157598	-	28	23	11.6353	10.4521	-0.154628	0.3079	0.50049	10.522	6.08347	-0.789582	0.0048	0.0453097	10.835	9.30601	-0.219163	0.2609	0.490686	10.0416	3.23908	-1.62839	1e-05	0.000132241
RVBD_0130	3-hydroxyl-thioester dehydratase	157845	158300	+	4	4	9.93781	8.95943	-0.148957	0.3988	0.50049	9.0627	13.9005	0.615769	0.1773	0.45208	9.36774	7.37278	-0.342852	0.2878	0.490686	8.62531	11.3399	0.396729	0.2597	0.441499
RVBD_0131c	acyl-CoA dehydrogenase FadE1	158313	159656	-	18	15.25	9.38914	11.8043	0.329973	0.1625	0.50049	9.09955	7.66781	-0.246399	0.1905	0.463927	9.39164	10.0682	0.100481	0.4076	0.494855	8.68412	7.48766	-0.212238	0.291	0.454105
RVBD_0132c	F420-dependent glucose-6-phosphate dehydrogenase Fgd2	159698	160780	-	15	13	25.8501	27.8456	0.107233	0.3208	0.50049	23.4261	25.0011	0.0939344	0.3685	0.499263	24.1543	25.7474	0.0922096	0.3644	0.494855	22.3658	20.2341	-0.143837	0.3028	0.457357
RVBD_0133	N-acetyltransferase	160867	161472	+	7	7	36.7527	41.4373	0.172992	0.2618	0.50049	33.2375	33.2554	0.000924045	0.502	0.504623	34.206	31.675	-0.110681	0.3609	0.494855	31.7127	24.3083	-0.382421	0.1224	0.359198
RVBD_0134	epoxide hydrolase EphF	161769	162671	+	12	12	31.9114	28.2716	-0.174648	0.2367	0.50049	28.9753	25.7126	-0.172161	0.3049	0.498265	29.89	29.063	-0.0403632	0.4534	0.494855	27.6202	22.3104	-0.307281	0.157	0.389329
RVBD_0135c	transcriptional regulator	162642	163247	-	11	9	6.21201	1.72105	-1.84221	0.0019	0.0242552	5.62351	1.13726	-2.28667	0.001	0.0115523	5.79464	1.11604	-2.35653	0.0003	0.00376706	5.38067	2.97346	-0.846479	0.1586	0.39026
RVBD_0136	cytochrome P450 138 Cyp138	163364	164689	+	23	19.25	48.8633	47.3832	-0.0443712	0.4119	0.50049	42.0133	33.3132	-0.33464	0.08	0.339048	45.5357	38.4049	-0.245618	0.1397	0.421081	42.1999	36.0954	-0.225157	0.1853	0.40982
RVBD_0137c	peptide methionine sulfoxide reductase MsrA	164710	165258	-	11	10	15.9565	15.3663	-0.0543197	0.4459	0.50049	14.5412	7.69986	-0.915539	0.0056	0.0514943	15.0375	7.65448	-0.972423	0.0076	0.0650674	13.8636	18.4585	0.413447	0.1429	0.38047
RVBD_0138	hypothetical protein	165321	165824	+	6	6	49.5427	44.7078	-0.14807	0.3238	0.50049	44.9546	41.9612	-0.0992246	0.4073	0.499263	46.3917	48.9983	0.0789428	0.4176	0.494855	42.9235	52.9977	0.304498	0.2114	0.422273
RVBD_0139	oxidoreductase	165825	166847	+	12	11	54.1951	52.0689	-0.0577249	0.3752	0.50049	49.0737	44.6697	-0.135547	0.2668	0.492829	50.5668	60.3112	0.254226	0.1833	0.464353	46.8459	55.3469	0.240771	0.1938	0.411636
RVBD_0140	hypothetical protein	166908	167288	+	15	12	23.0106	27.1351	0.237744	0.2417	0.50049	20.847	14.4267	-0.530538	0.0698	0.317273	21.4831	17.1595	-0.323829	0.181	0.462909	19.9015	24.5463	0.302988	0.2191	0.426816
RVBD_0141c	hypothetical protein	167269	167679	-	9	5	27.2317	31.6844	0.218271	0.3132	0.50049	24.6552	25.3119	0.0381466	0.4687	0.499263	25.4079	31.5913	0.314151	0.2654	0.490686	23.5604	21.2151	-0.149627	0.3906	0.478415
RVBD_0142	hypothetical protein	167709	168635	+	6	5	7.74231	9.39577	0.278313	0.2551	0.50049	7.04532	11.1353	0.658875	0.1574	0.436641	7.28785	3.49561	-1.0519	0.0319	0.192361	6.73282	5.15262	-0.378082	0.2006	0.418664
RVBD_0143c	CIC family chloride channel protein	168702	170180	-	27	24.25	23.4897	22.3229	-0.0734886	0.37	0.50049	22.1792	22.4104	0.015016	0.4741	0.499263	22.8654	22.0074	-0.0550968	0.4037	0.494855	21.1771	22.046	0.0582857	0.4089	0.482118
RVBD_0144	transcriptional regulator TetR-family	170282	171124	+	14	14	41.6542	48.7257	0.226168	0.1345	0.492249	37.7343	33.1574	-0.186418	0.237	0.486146	38.895	45.9749	0.241258	0.194	0.466409	36.0255	35.1169	-0.0365271	0.4484	0.49158
RVBD_0145	s-adenosylmethionine-dependent methyltransferase	171213	172166	+	15	12	22.3797	18.1587	-0.301351	0.1315	0.486248	20.2904	12.768	-0.667542	0.0188	0.135801	20.9211	14.7971	-0.499111	0.0521	0.263545	19.3593	19.0279	-0.0242215	0.4774	0.498817
RVBD_0146	s-adenosylmethionine-dependent methyltransferase	172209	173141	+	16	14.75	28.934	24.7667	-0.224286	0.2382	0.50049	28.097	21.4802	-0.387135	0.1461	0.428029	27.0256	30.0368	0.152432	0.3339	0.494855	25.0079	22.4659	-0.154126	0.3673	0.47263
RVBD_0147	aldehyde dehydrogenase (NAD+)	173236	174756	+	26	24	28.388	37.8124	0.413503	0.019	0.16085	25.7059	30.5647	0.249762	0.1342	0.418532	26.4779	43.5344	0.717275	0.0017	0.0182054	24.5002	30.4717	0.314818	0.0793	0.295244
RVBD_0148	oxidoreductase	174831	175691	+	16	16	23.1162	24.9312	0.109006	0.3397	0.50049	20.9571	18.2714	-0.197643	0.2879	0.495206	21.6135	22.8836	0.0824389	0.379	0.494855	19.9987	21.3576	0.0952502	0.3681	0.47263
RVBD_0149	NADPH2:quinone reductase	175698	176666	+	21	17	17.0723	16.3889	-0.0589062	0.3951	0.50049	15.4499	10.1395	-0.607009	0.0073	0.064	15.9167	20.1946	0.343367	0.1821	0.464239	14.7478	16.8869	0.195835	0.2763	0.446083
RVBD_0150c	hypothetical protein	176663	176950	-	4	2.25	3.07598	1.19529	-1.31307	NA	NA	2.80403	1.40089	-0.954086	NA	NA	1.9317	0.827923	-1.16374	0.0958	0.358355	2.66863	1.56158	-0.7001	NA	NA
RVBD_0151c	PE family protein PE1	177541	179307	-	44	38.5	33.8047	32.3768	-0.0622586	0.3633	0.50049	29.887	27.915	-0.0984332	0.3095	0.499263	31.6442	29.4665	-0.102823	0.289	0.490686	28.5101	32.1914	0.175304	0.2057	0.418712
RVBD_0152c	PE family protein PE2	179317	180894	-	40	37	34.9841	38.2288	0.127947	0.1906	0.50049	31.7334	32.7285	0.0445725	0.3833	0.499263	32.7217	32.0423	-0.030239	0.4224	0.494855	30.2709	28.0591	-0.109298	0.2603	0.441499
RVBD_0153c	phosphotyrosine protein phosphatase PtpB	181153	181983	-	11	9	2.48651	1.75471	-0.499454	0.2178	0.50049	2.80372	3.34777	0.255646	0.3565	0.499263	2.30701	1.83892	-0.323056	0.3334	0.494855	2.67928	1.48222	-0.833571	0.1555	0.388004
RVBD_0154c	acyl-CoA dehydrogenase FadE2	181985	183196	-	12	10.5	12.4551	8.27142	-0.589767	0.0468	0.311065	12.369	8.64139	-0.51628	0.0781	0.334565	11.5382	3.77968	-1.60593	1e-05	0.000154686	11.7701	3.62368	-1.69143	1e-05	0.000132241
RVBD_0155	NAD(P) transhydrogenase subunit alpha PntAa	183620	184720	+	10	7.25	2.94031	1.43201	-1.02878	0.008	0.0824872	3.03908	0.22427	-3.62442	1e-05	0.000158416	3.13209	1.03679	-1.57162	0.0044	0.0416828	2.90211	1.64088	-0.801675	0.1034	0.33285
RVBD_0156	NAD(P) transhydrogenase subunit alpha PntAb	184721	185053	+	1	1	11.2475	4.18294	-1.39677	NA	NA	10.1184	2.81734	-1.78188	NA	NA	10.4017	0.184527	-4.9081	NA	NA	9.65868	0.173509	-4.53254	NA	NA
RVBD_0157	NAD(P) transhydrogenase subunit beta PntB	185050	186477	+	14	12.25	3.9032	1.29001	-1.58909	1e-05	0.000187035	3.8207	0.319157	-3.52453	1e-05	0.000158416	3.93918	0.592244	-2.70454	1e-05	0.000154686	3.65472	0.346439	-3.31953	1e-05	0.000132241
RVBD_0157A	hypothetical protein	186493	186621	-	5	4	8.05706	4.66753	-0.782977	0.0985	0.449839	7.34526	4.47573	-0.708318	0.1063	0.386909	7.58013	4.9377	-0.613042	0.2266	0.48275	6.99273	4.63616	-0.580956	0.1874	0.411325
RVBD_0158	transcriptional regulator TetR-family	186783	187427	+	16	16	51.2804	30.3689	-0.75564	0.0002	0.00326599	46.6578	53.4562	0.196245	0.2629	0.492829	48.1624	30.0027	-0.682581	0.0026	0.0265981	44.4366	22.2189	-0.999236	0.0003	0.00352804
RVBD_0159c	PE family protein PE3	187431	188837	-	50	46	43.062	37.2088	-0.210754	0.0736	0.391428	39.0604	43.4877	0.154907	0.1747	0.449389	40.2792	34.7029	-0.214938	0.0954	0.357694	37.2436	35.991	-0.0492625	0.3995	0.480615
RVBD_0160c	PE family protein PE4	188929	190437	-	42	38.75	25.3499	26.4112	0.0591645	0.3784	0.50049	24.1426	27.1841	0.171188	0.2161	0.47682	24.2243	26.1673	0.111329	0.3018	0.490686	23.0363	23.4319	0.0247373	0.4514	0.49363
RVBD_0161	oxidoreductase	190605	191954	+	19	15.5	6.41541	4.22708	-0.600842	0.0563	0.344985	6.19926	4.97816	-0.31548	0.2081	0.473627	5.98355	2.56063	-1.2208	0.0023	0.0238337	5.90387	1.44772	-2.01369	1e-05	0.000132241
RVBD_0162c	zinc-type alcohol dehydrogenase AdhE1	191982	193133	-	16	12.25	13.3355	11.1406	-0.259185	0.2775	0.50049	12.108	11.9225	-0.022013	0.4797	0.500013	12.5003	13.945	0.157851	0.3591	0.494855	10.6689	9.83124	-0.116629	0.4136	0.48248
RVBD_0163	acyl-CoA thioester hydrolase	193115	193570	+	10	10	17.2678	18.8663	0.127634	0.3397	0.50049	15.5945	10.7533	-0.535342	0.0346	0.210909	16.0503	16.7155	0.0587438	0.4416	0.494855	14.8878	17.7764	0.256473	0.2441	0.433624
RVBD_0164	hypothetical protein	193624	194109	+	8	1	123.205	107.592	-0.195247	NA	NA	111.753	85.774	-0.380743	NA	NA	115.08	107.292	-0.100648	NA	NA	106.418	159.282	0.582162	NA	NA
RVBD_0165c	transcriptional regulator Mce1R	194142	194936	-	8	7	28.6247	20.504	-0.480946	0.0801	0.40708	26.0188	22.5706	-0.204721	0.316	0.499263	26.8945	34.2638	0.349282	0.2329	0.485821	24.858	29.456	0.245415	0.2814	0.449535
RVBD_0166	fatty-acid-CoA ligase FadD5	194991	196655	+	27	25	34.0117	32.1977	-0.0790593	0.3684	0.50049	30.8433	34.4844	0.161	0.2439	0.486249	31.7949	32.2218	0.0192776	0.4671	0.495412	29.4217	30.5399	0.0540084	0.4235	0.48463
RVBD_0167	ABC transporter permease YrbE1A	196859	197656	+	7	7	16.3971	10.9643	-0.57974	0.074	0.391428	14.8334	8.22814	-0.848026	0.0676	0.313054	15.2609	10.7745	-0.500964	0.1768	0.458168	14.1506	6.74713	-1.06298	0.0263	0.149943
RVBD_0168	ABC transporter permease YrbE1B	197658	198527	+	14	14	39.1786	18.356	-1.09339	1e-05	0.000187035	35.4023	24.203	-0.548361	0.0056	0.0514943	36.3795	18.1142	-1.00546	0.0001	0.00137425	33.7103	14.8418	-1.18223	1e-05	0.000132241
RVBD_0169	MCE-family protein Mce1A	198532	199896	+	39	35	31.0174	15.1877	-1.02997	1e-05	0.000187035	28.0892	15.9577	-0.815544	1e-05	0.000158416	28.919	18.5341	-0.641671	0.0011	0.0124459	26.7641	13.6107	-0.975018	1e-05	0.000132241
RVBD_0170	MCE-family protein Mce1B	199893	200933	+	18	17	20.0705	5.7458	-1.80299	1e-05	0.000187035	18.2015	8.6432	-1.07345	0.0001	0.00146789	18.7573	13.4677	-0.477551	0.0851	0.340188	17.3514	5.81105	-1.57523	1e-05	0.000132241
RVBD_0171	MCE-family protein Mce1C	200930	202477	+	25	25	24.8278	9.30239	-1.41573	1e-05	0.000187035	22.568	10.0496	-1.16654	0.0001	0.00146789	23.2953	12.1432	-0.939446	0.0001	0.00137425	21.5023	5.5489	-1.952	1e-05	0.000132241
RVBD_0172	MCE-family protein Mce1D	202474	204066	+	33	30	29.123	13.4001	-1.11964	1e-05	0.000187035	26.3858	15.5903	-0.758862	1e-05	0.000158416	27.1796	13.6393	-0.994423	1e-05	0.000154686	25.1426	11.6711	-1.10644	1e-05	0.000132241
RVBD_0173	MCE-family lipoprotein LprK	204063	205235	+	16	14	29.7602	9.08096	-1.71134	1e-05	0.000187035	26.9486	15.6597	-0.782601	0.0145	0.11074	27.7374	10.9991	-1.33342	1e-05	0.000154686	25.6736	9.77391	-1.39122	1e-05	0.000132241
RVBD_0174	MCE-family protein Mce1F	205229	206776	+	31	30	32.478	13.3448	-1.28288	1e-05	0.000187035	29.4515	14.4464	-1.02731	1e-05	0.000158416	30.352	14.8067	-1.03523	1e-05	0.000154686	28.0669	12.2978	-1.18973	1e-05	0.000132241
RVBD_0175	MCE-associated membrane protein	206812	207453	+	9	7	30.2633	8.61391	-1.81039	1e-05	0.000187035	27.3433	5.36161	-2.34513	1e-05	0.000158416	28.0925	13.0158	-1.10834	0.0026	0.0265981	26.0215	8.79064	-1.56095	0.0001	0.0012305
RVBD_0176	MCE-associated membrane protein	207450	208418	+	15	13	17.4358	10.6923	-0.70491	0.0038	0.0433496	15.7915	10.3401	-0.610109	0.0177	0.130478	16.2701	11.7848	-0.464697	0.0829	0.335102	15.0599	8.09769	-0.892764	0.0063	0.0509596
RVBD_0177	MCE-associated membrane protein	208415	208969	+	12	12	23.2375	8.13837	-1.51227	1e-05	0.000187035	21.1034	5.0222	-2.06791	1e-05	0.000158416	21.7577	6.53923	-1.73206	0.0001	0.00137425	20.0871	4.502	-2.15182	1e-05	0.000132241
RVBD_0178	MCE-associated membrane protein	208936	209670	+	11	9	41.7394	15.5958	-1.41934	0.0002	0.00326599	37.6567	12.0083	-1.64726	0.0002	0.00277056	38.6495	24.5632	-0.653455	0.0713	0.314034	35.8542	17.0684	-1.06911	0.0214	0.132947
RVBD_0179c	lipoprotein LprO	209701	210810	-	22	21	15.2099	13.378	-0.185059	0.2201	0.50049	13.7684	10.8169	-0.347737	0.1068	0.386968	14.1811	14.257	0.00781137	0.4901	0.500255	13.142	7.28555	-0.849468	0.0009	0.00940426
RVBD_0180c	YhgE/Pip domain-containing protein	210890	212248	-	28	13.75	0.139824	0.027792	-1.98131	0.0011	0.0154528	0.126974	0.0186348	-2.1673	0.001	0.0115523	0.131284	0.0401499	-1.44258	0.0169	0.121878	0.131494	0.0133469	-2.12883	0.0039	0.0345258
RVBD_0181c	hypothetical protein	212275	213009	-	15	15	13.7833	11.5026	-0.260767	0.2076	0.50049	12.4922	12.8767	0.0438862	0.4591	0.499263	12.8805	8.03012	-0.680769	0.0229	0.1515	11.9261	12.4059	0.0576891	0.4238	0.484799
RVBD_0182c	alternative RNA polymerase sigma factor SigG	213026	214138	-	21	18	28.669	32.0489	0.160737	0.2766	0.50049	25.9328	25.7898	-0.00790111	0.4933	0.50064	26.6929	26.0359	-0.0358707	0.4523	0.494855	24.7474	18.5341	-0.416481	0.0889	0.308632
RVBD_0183	lysophospholipase	214086	214925	+	15	15	30.1789	28.6229	-0.076348	0.4002	0.50049	27.4237	35.4028	0.36839	0.2249	0.480854	28.2847	27.6474	-0.0327868	0.4572	0.494855	26.0978	20.1579	-0.371915	0.1277	0.368218
RVBD_0184	hypothetical protein	214967	215716	+	11	7.5	9.69484	11.623	0.261249	0.2855	0.50049	10.0529	13.5369	0.428893	0.245	0.486249	9.06841	7.44703	-0.282991	0.2677	0.490686	9.59146	7.03589	-0.44278	0.1871	0.411325
RVBD_0185	hypothetical protein	215713	216222	+	10	5	17.6299	16.1796	-0.123637	0.3663	0.50049	16.0179	16.3807	0.0326743	0.4702	0.499263	16.5496	21.5642	0.381581	0.2225	0.482435	15.303	11.9587	-0.352424	0.2225	0.428295
RVBD_0186	beta-glucosidase BglS	216267	218342	+	34	23.75	10.4471	9.27875	-0.170999	0.2745	0.50049	9.87739	12.0265	0.283975	0.3856	0.499263	10.6366	10.0879	-0.0762161	0.4194	0.494855	9.84167	10.9835	0.158885	0.3099	0.460443
RVBD_0187	O-methyltransferase	218703	219365	+	7	6	9.76649	8.00046	-0.286983	0.2968	0.50049	8.86815	9.66572	0.124516	0.4376	0.499263	9.15068	4.18329	-1.12344	0.0276	0.171936	8.46039	11.5024	0.444305	0.2226	0.428295
RVBD_0188	transmembrane protein	219484	219915	+	10	9	9.58658	8.09623	-0.243327	0.2741	0.50049	8.69299	10.3014	0.244875	0.321	0.499263	8.96145	8.34673	-0.101877	0.4075	0.494855	8.29309	7.92738	-0.0627779	0.4724	0.498192
RVBD_0189c	dihydroxy-acid dehydratase IlvD	219994	221721	-	22	0.5	0	0	NA	NA	NA	0	0.200126	1.36039	NA	NA	0	0	NA	NA	NA	0	0.237987	1.77227	NA	NA
RVBD_0190	hypothetical protein	221869	222159	+	3	3	21.8052	3.37116	-2.67627	1e-05	0.000187035	19.5941	2.35276	-3.02782	1e-05	0.000158416	20.0662	2.47402	-2.99122	1e-05	0.000154686	18.6845	0.191537	-6.09062	1e-05	0.000132241
RVBD_0191	integral membrane protein	222287	223528	+	19	18	31.2391	22.6776	-0.461944	0.0263	0.20737	28.3213	20.224	-0.485565	0.027	0.178144	29.1929	16.4539	-0.826769	0.0016	0.0171919	27.0257	20.117	-0.425348	0.0832	0.300633
RVBD_0192	hypothetical protein	223562	224662	+	13	13	39.4622	30.6421	-0.364839	0.0296	0.223529	35.6952	30.0847	-0.246531	0.1075	0.387236	36.7356	35.5815	-0.0459613	0.4403	0.494855	34.0514	30.5112	-0.157935	0.2685	0.443874
RVBD_0193A	secreted protein	226698	226817	+	3	1	2.09079	0	-3.96676	NA	NA	1.90215	0	-3.61707	NA	NA	1.97759	0.0864176	-3.06668	NA	NA	1.82967	0	-2.98004	NA	NA
RVBD_0193c	hypothetical protein	224722	226569	-	34	32	27.7753	26.7086	-0.0564909	0.3786	0.50049	25.1609	23.8083	-0.0796592	0.3331	0.499263	25.9232	25.3004	-0.0350351	0.4356	0.494855	24.0143	20.6485	-0.217576	0.1443	0.380553
RVBD_0194	transmembrane multidrug efflux pump	226876	230460	+	55	51.25	36.6407	35.651	-0.0395019	0.377	0.50049	33.8544	32.5519	-0.0565773	0.3477	0.499263	34.8882	35.223	0.0137978	0.4676	0.495412	32.2969	28.9187	-0.159277	0.1516	0.386249
RVBD_0195	two-component system transcriptional regulator, LuxR-family	230897	231532	+	6	6	45.6674	52.4509	0.199706	0.2638	0.50049	41.3756	51.1989	0.307287	0.2192	0.47869	42.6599	61.9808	0.538783	0.1025	0.370378	39.49	41.262	0.0639151	0.4261	0.485915
RVBD_0196	transcriptional regulator	231645	232229	+	7	7	27.5314	28.0496	0.0268846	0.462	0.50049	24.9827	26.7776	0.100204	0.3814	0.499263	25.7734	24.8868	-0.0502601	0.4442	0.494855	23.8468	41.9611	0.815251	0.0068	0.0544513
RVBD_0197	oxidoreductase	232229	234475	+	31	28	7.48909	7.26923	-0.0429582	0.4375	0.50049	6.77169	6.94235	0.0360589	0.4441	0.499263	6.972	7.6786	0.139333	0.3224	0.493463	6.46289	6.382	-0.0172913	0.4802	0.499266
RVBD_0198c	zinc metalloprotease Zmp1	234516	236507	-	42	26.25	6.55323	6.69549	0.0309575	0.4591	0.50049	5.73469	4.44791	-0.365919	0.1465	0.428029	6.14738	7.381	0.263807	0.2519	0.490686	5.67753	4.08707	-0.472201	0.1136	0.349463
RVBD_0199	membrane protein	236550	237209	+	12	10	16.9303	3.62164	-2.22043	1e-05	0.000187035	15.4019	0.358627	-5.36028	1e-05	0.000158416	15.9107	1.19833	-3.71226	1e-05	0.000154686	14.684	2.55451	-2.51048	1e-05	0.000132241
RVBD_0200	transmembrane protein	237206	237895	+	7	5	12.4814	3.95806	-1.64984	0.0049	0.0537997	11.3618	1.16912	-3.24376	1e-05	0.000158416	11.7433	1.42411	-3.01383	1e-05	0.000154686	10.8224	0	-7.76168	1e-05	0.000132241
RVBD_0201c	hypothetical protein	237892	238395	-	8	7	8.58826	3.1284	-1.45098	1e-05	0.000187035	7.75744	3.48123	-1.14994	0.0024	0.0248544	7.98384	8.39237	0.0723999	0.4563	0.494855	7.4047	6.24909	-0.240544	0.325	0.465308
RVBD_0202c	transmembrane transporter MmpL11	238392	241292	-	39	32.25	13.0164	4.68468	-1.47343	1e-05	0.000187035	11.8123	4.16585	-1.50235	1e-05	0.000158416	11.824	4.87949	-1.27595	1e-05	0.000154686	11.2765	1.92378	-2.54603	1e-05	0.000132241
RVBD_0203	exported protein	241514	241924	+	3	3	19.0781	16.3979	-0.217824	0.3072	0.50049	17.2937	11.1317	-0.63235	0.0693	0.316805	17.8563	17.0681	-0.0642884	0.485	0.499709	16.5331	14.4054	-0.194574	0.3429	0.469368
RVBD_0204c	transmembrane protein	241976	243214	-	19	16.25	5.32787	1.0737	-2.30144	1e-05	0.000187035	4.82799	1.37756	-1.8011	1e-05	0.000158416	4.69094	0.801878	-2.53347	1e-05	0.000154686	4.62171	0.0799402	-5.59858	1e-05	0.000132241
RVBD_0205	membrane protein	243384	244487	+	12	11	15.7842	17.4366	0.143524	0.3522	0.50049	14.2934	19.2427	0.428788	0.1366	0.418532	14.7198	12.3216	-0.25607	0.271	0.490686	13.6285	13.9208	0.0316043	0.472	0.498192
RVBD_0206c	transmembrane transporter MmpL3	244484	247318	-	34	4.75	1.42328	0.0830291	-3.70148	1e-05	0.000187035	1.29421	0.755888	-0.74507	0.2767	0.495206	1.34106	0.195394	-2.58209	0.0026	0.0265981	1.54857	0.561266	-1.34475	0.0683	0.274492
RVBD_0207c	hypothetical protein	247384	248112	-	9	7	15.2325	18.2687	0.261895	0.2482	0.50049	13.8308	26.0315	0.911561	0.0761	0.331771	14.2665	18.4671	0.372125	0.1887	0.465035	13.2	21.483	0.702825	0.0484	0.224014
RVBD_0208c	methyltransferase	248115	248906	-	12	5	1.89824	2.90251	0.605221	0.4017	0.50049	1.72362	1.89835	0.140696	0.4337	0.499263	1.778	1.4735	-0.26173	0.3895	0.494855	1.64512	1.66828	0.0379297	0.4463	0.49158
RVBD_0209	hypothetical protein	249038	250123	+	15	12	9.94124	8.05582	-0.30299	0.1519	0.499722	9.00934	8.12967	-0.147669	0.3378	0.499263	9.28253	11.7032	0.33417	0.2024	0.468162	8.58819	8.08399	-0.0855727	0.4229	0.48463
RVBD_0210	hypothetical protein	250120	251598	+	13	10.25	25.9599	40.4383	0.639177	0.0221	0.180446	25.9643	25.5162	-0.0249708	0.4605	0.499263	26.8334	31.0174	0.20906	0.2596	0.490686	24.7949	21.5604	-0.200818	0.2507	0.437079
RVBD_0211	iron-regulated phosphoenolpyruvate carboxykinase PckA	251782	253602	+	24	9	0.523029	0.114132	-2.05146	0.0116	0.11008	0.47494	0.858733	0.837816	0.2449	0.486249	0.491395	0.0873613	-2.26032	0.0054	0.0495438	0.455131	0.026443	-3.11882	0.0004	0.00458561
RVBD_0212c	transcriptional regulator AsnC-family	253669	254640	-	6	6	23.6603	18.3278	-0.368009	0.168	0.50049	21.4759	23.3135	0.118566	0.4023	0.499263	22.1516	18.7085	-0.243127	0.3166	0.492389	20.5052	22.1382	0.111582	0.4086	0.482118
RVBD_0213c	methyltransferase	254637	255950	-	31	28	20.3893	21.8991	0.103032	0.2918	0.50049	18.4763	21.6051	0.22569	0.1388	0.418624	19.0477	27.7749	0.544086	0.0266	0.167605	17.635	21.633	0.294964	0.0937	0.31904
RVBD_0214	fatty-acid-CoA ligase FadD4	256064	257677	+	34	28	15.8937	16.1847	0.026167	0.4437	0.50049	14.415	17.935	0.315178	0.1509	0.431914	14.8602	14.7392	-0.0117079	0.4827	0.499709	13.747	14.848	0.111486	0.3131	0.461188
RVBD_0215c	acyl-CoA dehydrogenase FadE3	257783	258856	-	18	15.25	19.0638	18.2018	-0.066721	0.4035	0.50049	18.4358	22.0227	0.256467	0.2223	0.480324	19.0004	20.852	0.134201	0.3321	0.494855	17.5874	25.7198	0.548491	0.0707	0.27995
RVBD_0216	double hotdog hydratase	258913	259926	+	23	15	3.83787	2.37706	-0.688938	0.0824	0.414613	3.49828	1.0215	-1.76427	0.0011	0.0125267	3.6155	0.7522	-2.24765	0.0001	0.00137425	3.33628	0.768598	-2.0911	0.0001	0.0012305
RVBD_0217c	esterase LipW	259923	260831	-	21	17	12.786	8.99905	-0.506325	0.0472	0.311152	11.5998	15.565	0.424069	0.2867	0.495206	11.9592	9.87106	-0.27643	0.2367	0.488976	11.063	13.9862	0.338685	0.1812	0.408377
RVBD_0218	transmembrane protein	260924	262252	+	19	15.5	20.7426	23.9226	0.205689	0.2163	0.50049	17.6968	13.1106	-0.432336	0.0828	0.344104	18.2939	15.2293	-0.264225	0.202	0.468162	18.005	13.904	-0.371928	0.1178	0.354011
RVBD_0219	transmembrane protein	262254	262802	+	11	8	20.4859	19.6272	-0.0617228	0.4179	0.50049	18.5102	14.1829	-0.383438	0.0993	0.376493	19.0501	12.1691	-0.645455	0.0113	0.0893398	17.6719	15.5774	-0.180574	0.2858	0.452683
RVBD_0220	esterase LipC	262812	264023	+	24	20	6.80387	8.12661	0.256051	0.2055	0.50049	6.18011	5.60189	-0.14124	0.337	0.499263	6.38958	5.03867	-0.341906	0.1861	0.464815	5.90931	6.29837	0.0931057	0.3963	0.479439
RVBD_0221	diacylglycerol acyltransferase	264067	265476	+	28	23.5	19.8212	21.735	0.132934	0.2559	0.50049	18	15.721	-0.195134	0.2018	0.470917	17.0926	22.1622	0.374677	0.2208	0.482435	17.1755	13.5475	-0.341695	0.1745	0.402811
RVBD_0222	enoyl-CoA hydratase EchA1	265507	266295	+	8	7	6.87789	7.77079	0.175605	0.3424	0.50049	6.27743	8.04123	0.356825	0.2428	0.486249	6.50347	9.71443	0.577932	0.179	0.460738	5.99201	3.10447	-0.937097	0.0653	0.266809
RVBD_0223c	aldehyde dehydrogenase (NAD+)	266301	267764	-	25	19	15.3294	14.2403	-0.10627	0.3587	0.50049	13.9069	14.0237	0.0121916	0.4837	0.500071	14.3417	12.4154	-0.207824	0.2693	0.490686	13.2594	14.9905	0.177481	0.3057	0.45971
RVBD_0224c	methyltransferase	267863	268627	-	15	0.25	0	0.118944	0.873897	NA	NA	0	0	NA	NA	NA	0	0	NA	NA	NA	0	0	NA	NA	NA
RVBD_0225	glycosyltransferase	268663	269817	+	20	0.5	0	0.0669331	0.554375	NA	NA	0	0	NA	NA	NA	0	0	NA	NA	NA	0	0.158494	1.51574	NA	NA
RVBD_0226c	transmembrane protein	269834	271564	-	29	1	52.5929	53.1688	0.0156674	NA	NA	47.7261	54.9836	0.204277	NA	NA	49.2601	53.8967	0.130053	NA	NA	45.6004	81.4937	0.83755	NA	NA
RVBD_0227c	membrane protein	271574	272839	-	23	0.5	0	0.160326	1.08562	NA	NA	0	0	NA	NA	NA	0	0.0864176	0.825045	NA	NA	0	0	NA	NA	NA
RVBD_0228	membrane acyltransferase	273055	274278	+	14	1	56.9983	78.1792	0.454887	NA	NA	51.8286	32.2994	-0.678789	NA	NA	53.6309	35.3719	-0.597518	NA	NA	49.5478	31.9893	-0.624154	NA	NA
RVBD_0229Ac	antitoxin	274710	274904	-	2	1	0.924769	0	-2.90176	NA	NA	0.8363	0	-2.55457	NA	NA	0.87658	0	-2.61274	NA	NA	0.80855	0	-1.92813	NA	NA
RVBD_0229c	antitoxin	274306	274719	-	7	7	35.6485	34.4188	-0.0506144	0.4475	0.50049	32.3025	26.811	-0.268452	0.2515	0.487942	33.2931	32.8345	-0.0198482	0.4855	0.499709	30.8293	29.4272	-0.0663558	0.444	0.49158
RVBD_0230c	phosphotriesterase Php	274983	275963	-	16	15	37.6535	38.5461	0.0337899	0.4357	0.50049	34.1451	41.5717	0.283909	0.1966	0.468095	35.2181	35.5953	0.0154262	0.4771	0.498426	32.6088	31.5611	-0.0467725	0.4406	0.491569
RVBD_0231	acyl-CoA dehydrogenase FadE4	276058	277764	+	36	35	29.892	29.8953	0.000160663	0.5068	0.507115	27.105	30.6429	0.177002	0.1747	0.449389	27.9482	25.8807	-0.110823	0.262	0.490686	25.8613	22.7084	-0.187341	0.1325	0.373037
RVBD_0232	transcriptional regulator TetR/AcrR-family	277899	278588	+	9	9	39.4004	31.0785	-0.342136	0.0982	0.449839	35.6842	39.5539	0.148567	0.3049	0.498265	36.7717	32.16	-0.193123	0.2208	0.482435	34.0525	26.0488	-0.385679	0.0871	0.306727
RVBD_0233	ribonucleoside-diphosphate reductase NrdB	278585	279529	+	11	11	41.8737	42.2167	0.0117626	0.492	0.50049	37.9248	37.626	-0.0113233	0.4816	0.500071	39.0652	39.7256	0.0242548	0.4794	0.498597	36.1672	32.1561	-0.169088	0.3829	0.477246
RVBD_0234c	succinate-semialdehyde dehydrogenase [NADP] dependent GabD1	279605	281140	-	23	20	8.17308	6.08564	-0.42504	0.092	0.433965	7.4024	4.60688	-0.682986	0.0117	0.0936	7.62319	6.477	-0.234564	0.2408	0.490686	7.05723	3.35616	-1.06839	0.0016	0.0158854
RVBD_0235c	transmembrane protein	281166	282614	-	27	20.25	6.77455	7.49758	0.14616	0.3345	0.50049	6.44916	7.03767	0.126097	0.359	0.499263	6.65011	8.19736	0.301698	0.2233	0.482435	6.15388	7.4414	0.274826	0.2687	0.443874
RVBD_0236A	decaprenol phosphoarabinose-dependent alpha-1,3-branching arabinosyltransferase	286898	287071	-	3	0	0	0	NA	NA	NA	0	0	NA	NA	NA	0	0	NA	NA	NA	0	0	NA	NA	NA
RVBD_0236c	decaprenol phosphoarabinose-dependent alpha-1,3-branching arabinosyltransferase	282649	286851	-	39	0.5	0	0.0493822	0.758176	NA	NA	0	0	NA	NA	NA	0	0	NA	NA	NA	0	0	NA	NA	NA
RVBD_0237	lipoprotein LpqI	287186	288352	+	13	10.25	9.9955	5.94994	-0.747131	0.06	0.359371	10.0071	7.84793	-0.349632	0.2422	0.486249	10.3343	10.3817	0.00692068	0.4944	0.500756	9.54104	4.75371	-0.999686	0.0567	0.243636
RVBD_0238	transcriptional regulator TetR-family	288428	289042	+	13	4	0.914892	0.581361	-0.623401	0.2726	0.50049	0.830009	0	-4.37694	1e-05	0.000158416	0.863602	0	-4.43186	0.0039	0.0379568	0.798783	0.198117	-1.67898	0.0808	0.298389
RVBD_0239	antitoxin VapB24	289104	289337	+	2	2	29.7619	35.1882	0.241093	NA	NA	26.897	27.5918	0.0373236	NA	NA	27.6461	8.6838	-1.66062	NA	NA	25.639	17.4434	-0.549372	NA	NA
RVBD_0240	toxin VapC24	289345	289782	+	9	8	9.55681	8.09512	-0.238991	0.2618	0.50049	8.63806	4.62545	-0.897608	0.0123	0.0974257	8.89548	9.59165	0.108943	0.4043	0.494855	8.24283	7.02565	-0.227227	0.3219	0.463786
RVBD_0241c	3-hydroxyacyl-thioester dehydratase HtdX	289812	290654	-	16	11.75	6.68901	5.79498	-0.206595	0.3623	0.50049	6.58987	5.39804	-0.286611	0.3226	0.499263	6.21557	3.78205	-0.714192	0.1536	0.43486	5.76536	3.92965	-0.548358	0.2786	0.44769
RVBD_0242c	3-oxoacyl-[acyl-carrier protein] reductase FabG4	290665	292029	-	11	10	2.85358	1.02317	-1.46693	0.0002	0.00326599	2.58376	0.792967	-1.68209	0.0005	0.00632411	2.66381	1.15524	-1.19235	0.011	0.0873995	2.47066	1.5838	-0.627226	0.0999	0.326855
RVBD_0243	acetyl-CoA acyltransferase FadA2	292171	293493	+	20	19	8.04524	4.6972	-0.775375	0.0057	0.0615332	7.23768	3.31931	-1.12233	0.0006	0.00738462	7.42405	3.26597	-1.18229	0.0003	0.00376706	6.91047	3.90991	-0.81837	0.0145	0.101341
RVBD_0244c	acyl-CoA dehydrogenase FadE5	293798	295633	-	23	21	1.62386	0.0899883	-4.07444	1e-05	0.000187035	1.54127	0.08777	-4.01006	1e-05	0.000158416	1.45055	0.249837	-2.50089	1e-05	0.000154686	1.41031	0.0804784	-3.93919	1e-05	0.000132241
RVBD_0245	oxidoreductase	296005	296493	+	4	2.75	0.425532	0.978934	1.11743	0.1378	0.498584	0.587823	1.54982	1.30876	NA	NA	0.406399	0.19806	-0.840107	0.1947	0.466409	0.372241	0.510463	0.500061	0.3276	0.466173
RVBD_0246	integral membrane protein	296809	298119	+	33	25	17.1165	15.4842	-0.144541	0.2601	0.50049	15.4919	15.9842	0.0452027	0.4547	0.499263	15.9581	13.9758	-0.191179	0.2471	0.490686	14.7791	18.0012	0.284781	0.1676	0.398911
RVBD_0247c	succinate dehydrogenase [iron-sulfur subunit]	298116	298862	-	12	9	2.78475	0.283606	-3.22522	1e-05	0.000187035	2.54771	0.116939	-4.24225	1e-05	0.000158416	2.64955	0.056418	-5.15255	1e-05	0.000154686	2.43741	0.20438	-3.40154	0.0003	0.00352804
RVBD_0248c	succinate dehydrogenase [iron-sulfur subunit] SdhA_1	298863	300803	-	39	32	4.65347	0.349809	-3.71676	1e-05	0.000187035	4.2111	0.131087	-4.95092	1e-05	0.000158416	4.34636	0.260508	-4.03333	1e-05	0.000154686	4.03611	0.294257	-3.74161	1e-05	0.000132241
RVBD_0249c	succinate dehydrogenase [membrane anchor subunit]	300834	301655	-	23	20	5.7855	0.341349	-4.05502	1e-05	0.000187035	4.99236	0.45231	-3.44121	1e-05	0.000158416	5.69584	0.19029	-4.84052	1e-05	0.000154686	5.01533	0.337257	-3.84397	1e-05	0.000132241
RVBD_0250c	hypothetical protein	301735	302028	-	4	3	4.04328	3.90616	-0.0491877	0.4856	0.50049	3.64036	2.19599	-0.711914	0.2326	0.483735	3.73556	6.61652	0.818534	0.2324	0.485821	3.47584	1.29445	-1.35464	0.0816	0.298575
RVBD_0251c	heat shock protein Hsp	302173	302652	-	5	5	24.6399	22.1384	-0.154255	0.3214	0.50049	22.2557	20.1947	-0.139671	0.3914	0.499263	22.8681	16.5976	-0.461268	0.2	0.46725	21.2186	23.4665	0.146403	0.3698	0.47263
RVBD_0252	nitrite reductase [NAD(P)H] large subunit NirB	302866	305427	+	41	33.25	20.3568	18.3444	-0.150144	0.2662	0.50049	19.026	18.7818	-0.0185756	0.473	0.499263	19.6218	16.2121	-0.27526	0.141	0.421081	18.1625	19.3896	0.0945334	0.3681	0.47263
RVBD_0253	nitrite reductase [NAD(P)H] small subunit NirD	305453	305809	+	7	6	11.0045	13.8498	0.331128	0.2602	0.50049	9.99736	8.7746	-0.187086	0.3618	0.499263	10.3343	16.2665	0.653608	0.1409	0.421081	9.55022	8.10686	-0.232588	0.3495	0.469923
RVBD_0254c	adenosylcobinamide kinase/adenosylcobinamide-phosphate guanylyltransferase CobU	305825	306349	-	6	5	26.1325	18.8231	-0.472725	0.1568	0.499722	23.6718	19.3248	-0.291969	0.2498	0.487498	24.3905	14.7943	-0.719715	0.0442	0.243176	22.585	18.0437	-0.321702	0.2496	0.43653
RVBD_0255c	cobyric acid synthase CobQ1	306374	307858	-	15	13	10.4714	8.87447	-0.238451	0.1962	0.50049	9.52637	10.0331	0.0749552	0.4532	0.499263	9.8452	7.78526	-0.33791	0.1768	0.458168	9.09467	8.76726	-0.0514759	0.4483	0.49158
RVBD_0256c	PPE family protein PPE2	307877	309547	-	32	31	19.4052	12.2504	-0.663408	0.0007	0.0101896	17.609	8.36542	-1.07326	1e-05	0.000158416	18.1684	8.30534	-1.12876	1e-05	0.000154686	16.7949	11.5265	-0.542454	0.0156	0.108289
RVBD_0257	hypothetical protein	309699	310073	+	3	3	18.1798	12.1894	-0.574856	0.1085	0.460052	16.473	13.1169	-0.326748	0.344	0.499263	16.9971	18.5595	0.127148	0.4218	0.494855	15.7495	11.5248	-0.444517	0.2041	0.418664
RVBD_0258c	hypothetical protein	310294	310749	-	8	3	14.7451	23.4937	0.670308	0.1013	0.452059	13.3704	6.38879	-1.05807	0.0572	0.287398	13.8142	17.1651	0.313021	0.3108	0.491528	12.7771	22.5889	0.821996	0.1374	0.376197
RVBD_0259c	hypothetical protein	310774	311517	-	8	5	9.72312	5.99984	-0.693875	0.0868	0.425016	8.81753	9.51485	0.110184	0.452	0.499263	9.08744	3.64067	-1.31105	0.0049	0.0457429	8.41261	6.67532	-0.327843	0.2695	0.443874
RVBD_0260c	transcriptional regulator	311514	312659	-	22	11.75	2.97181	3.41901	0.201483	0.3493	0.50049	2.93355	4.44092	0.59675	0.3742	0.499263	2.55709	5.64848	1.14045	0.048	0.252789	2.80281	3.62787	0.37459	0.3427	0.469353
RVBD_0261c	integral membrane nitrite extrusion protein NarK3	312759	314168	-	25	18	13.6494	14.3162	0.0687762	0.4016	0.50049	12.3247	8.40733	-0.551176	0.0406	0.232832	12.6668	12.6135	-0.00592524	0.489	0.500255	11.75	15.6476	0.413589	0.1107	0.344869
RVBD_0262c	aminoglycoside 2'-N-acetyltransferase Aac	314309	314854	-	7	7	4.73712	4.10531	-0.205569	0.335	0.50049	4.3196	3.1401	-0.455991	0.2455	0.486741	4.47257	4.4675	-0.000536831	0.501	0.503775	4.13262	8.80993	1.0908	0.1664	0.397539
RVBD_0263c	allophanate hydrolase	314864	315766	-	16	11.25	23.1386	24.3765	0.0751522	0.4221	0.50049	22.7541	24.8504	0.127198	0.392	0.499263	23.3399	22.9181	-0.0261571	0.4641	0.495412	21.6755	17.4702	-0.310155	0.2136	0.423681
RVBD_0264c	hypothetical protein	315783	316415	-	10	10	23.2647	31.4005	0.432419	0.0773	0.398516	21.0966	16.012	-0.397331	0.0961	0.371401	21.7627	27.9121	0.358951	0.1904	0.465035	20.1493	19.4592	-0.0494436	0.4372	0.490791
RVBD_0265c	iron complex transporter substrate-binding protein	316511	317503	-	9	9	30.053	39.8076	0.405348	0.1351	0.493883	27.1519	25.8377	-0.0713876	0.4172	0.499263	27.9281	36.2507	0.376212	0.1236	0.403432	25.9151	28.7155	0.148549	0.3372	0.467584
RVBD_0266c	5-oxoprolinase OplA	317525	321154	-	42	37	35.5612	33.6249	-0.0807616	0.3045	0.50049	32.2012	27.1184	-0.247772	0.0849	0.348199	33.1684	31.4163	-0.0782576	0.3239	0.49387	30.7109	30.2312	-0.0225709	0.4612	0.495839
RVBD_0267	integral membrane nitrite extrusion protein NarU	321331	322722	+	15	15	31.5844	33.1611	0.0702587	0.369	0.50049	28.6595	26.3605	-0.120506	0.2829	0.495206	29.5633	33.0993	0.16301	0.2761	0.490686	27.344	29.8295	0.12582	0.308	0.459979
RVBD_0268c	prevent-host-death family protein	322764	323273	-	13	12.5	50.5875	54.6057	0.110247	0.3053	0.50049	45.8232	40.7396	-0.169529	0.2349	0.485895	43.5902	52.0083	0.254728	0.1518	0.431673	40.3745	38.2057	-0.0793224	0.3908	0.478415
RVBD_0269c	DNA polymerase LigD	323338	324531	-	11	10	27.9822	29.2099	0.0619146	0.4188	0.50049	25.3307	20.05	-0.3369	0.1589	0.437736	26.0838	25.7946	-0.0159449	0.4792	0.498597	24.1657	29.8904	0.307075	0.2335	0.432927
RVBD_0270	fatty-acid-CoA ligase FadD2	324567	326249	+	25	24	36.7591	11.2184	-1.7117	1e-05	0.000187035	33.153	11.8161	-1.48779	1e-05	0.000158416	34.091	10.1428	-1.7482	1e-05	0.000154686	31.6875	16.8107	-0.913908	1e-05	0.000132241
RVBD_0271c	acyl-CoA dehydrogenase FadE6	326266	328461	-	34	31.5	17.1931	18.6278	0.115597	0.2881	0.50049	15.5596	18.648	0.261211	0.1239	0.407901	16.5279	15.4015	-0.101737	0.3216	0.493393	15.3082	14.4936	-0.0785121	0.3673	0.47263
RVBD_0272c	hypothetical protein	328575	329708	-	16	9.25	10.4271	11.7457	0.171548	0.3232	0.50049	9.47806	9.52903	0.00812421	0.4844	0.500071	8.81152	11.264	0.354052	0.3276	0.4948	9.04769	14.6239	0.692915	0.0855	0.304797
RVBD_0273c	transcriptional regulator	329705	330325	-	17	12	10.3414	10.5153	0.0240202	0.4815	0.50049	9.38892	10.0136	0.0930991	0.4171	0.499263	9.69364	6.87415	-0.494716	0.155	0.436508	8.96489	6.10818	-0.550545	0.1318	0.373037
RVBD_0274	glyoxalase/bleomycin resistance protein/dioxygenase	330422	331003	+	8	7	12.2211	10.9133	-0.162995	0.383	0.50049	11.0764	17.1747	0.632138	0.1145	0.393476	11.4202	14.9597	0.389205	0.2769	0.490686	10.5755	7.53163	-0.485649	0.2656	0.443315
RVBD_0275c	transcriptional regulator TetR-family	330933	331658	-	9	7	16.1619	18.016	0.156491	0.3589	0.50049	14.561	18.7982	0.368284	0.2193	0.47869	14.95	17.0414	0.188946	0.3915	0.494855	13.9001	9.44287	-0.55447	0.1257	0.364146
RVBD_0276	hypothetical protein	331748	332668	+	17	15	23.0575	21.5904	-0.0948052	0.3709	0.50049	20.8735	16.7422	-0.317886	0.164	0.443636	21.5065	19.0903	-0.171731	0.2887	0.490686	19.9341	15.5015	-0.361972	0.1368	0.375846
RVBD_0277Ac	hypothetical protein	333160	333333	-	4	3	71.9392	87.3393	0.279683	0.2705	0.50049	65.2455	46.5383	-0.486792	0.1646	0.443636	67.2613	73.5988	0.129973	0.388	0.494855	62.2067	85.6696	0.462012	0.1883	0.411494
RVBD_0277c	toxin VapC25	332708	333136	-	6	5	24.6448	29.3059	0.249639	0.2903	0.50049	22.4514	9.12203	-1.29595	0.0057	0.0521143	23.2126	21.2564	-0.126521	0.4279	0.494855	21.397	29.0377	0.441077	0.2476	0.435118
RVBD_0278c	PE-PGRS family protein PE_PGRS3	333437	336310	-	26	17.5	6.9821	6.39545	-0.126457	0.3847	0.50049	6.31979	6.88324	0.123346	0.3899	0.499263	6.14931	5.30409	-0.212663	0.3361	0.494855	5.70549	8.20343	0.524311	0.151	0.386249
RVBD_0279A	PE-PGRS family protein PE_PGRS3	339107	339367	+	9	7.75	13.6892	18.0575	0.399109	0.2034	0.50049	14.1405	12.7545	-0.148216	0.3872	0.499263	12.7301	9.98254	-0.349776	0.2424	0.490686	11.8159	8.03532	-0.552882	0.182	0.408475
RVBD_0279c	PE-PGRS family protein PE_PGRS4	336560	339073	-	20	19.25	7.65282	5.91128	-0.372124	0.1456	0.498584	7.32366	6.36644	-0.201573	0.2924	0.495206	7.57162	4.47483	-0.757377	0.035	0.207922	6.9962	7.67292	0.134126	0.3496	0.469923
RVBD_0280	PPE family protein PPE3	339364	340974	+	26	24	41.6633	33.1258	-0.330768	0.0687	0.379639	37.6592	36.3906	-0.0493887	0.415	0.499263	38.7519	32.7829	-0.241238	0.1469	0.428002	35.9628	34.5164	-0.0590279	0.4095	0.482398
RVBD_0281	s-adenosylmethionine-dependent methyltransferase	340998	341906	+	14	13	23.3279	20.5285	-0.184333	0.2069	0.50049	21.114	16.1472	-0.386523	0.0708	0.32	21.7583	22.9509	0.0770671	0.3939	0.494855	20.1805	17.2512	-0.225445	0.2009	0.418664
RVBD_0282	ESX-3 secretion system protein EccA3	342130	344025	+	24	2.25	8.21124	5.96314	-0.456844	NA	NA	7.38162	8.25135	0.161297	NA	NA	5.05484	0.878062	-2.45029	0.0247	0.158814	7.04811	5.97542	-0.222876	NA	NA
RVBD_0283	ESX-3 secretion system protein EccB3	344022	345638	+	24	0	0	0	NA	NA	NA	0	0	NA	NA	NA	0	0	NA	NA	NA	0	0	NA	NA	NA
RVBD_0284	ESX-3 secretion system protein EccC3	345635	349627	+	61	2.75	0.0814596	0.0164607	-1.01031	0.1139	0.46701	0.110947	0	-1.12995	NA	NA	0.0571395	0.0491407	-0.0321509	0.4284	0.494855	0.105641	0	-0.502385	NA	NA
RVBD_0285	PE family protein PE5	349624	349932	+	5	0	0	0	NA	NA	NA	0	0	NA	NA	NA	0	0	NA	NA	NA	0	0	NA	NA	NA
RVBD_0286	PPE family protein PPE4	349935	351476	+	31	1	1.45086	7.45735	2.25364	NA	NA	1.31515	0.164157	-2.13987	NA	NA	1.35482	10.8921	2.88439	NA	NA	1.25837	6.23132	2.2096	NA	NA
RVBD_0287	ESAT-6 like protein EsxG	351525	351818	+	5	0	0	0	NA	NA	NA	0	0	NA	NA	NA	0	0	NA	NA	NA	0	0	NA	NA	NA
RVBD_0288	antigen 7 EsxH	351848	352138	+	7	0.5	0	0.10665	0.804509	NA	NA	0	0	NA	NA	NA	0	0.184527	1.29769	NA	NA	0	0	NA	NA	NA
RVBD_0289	ESX-3 secretion-associated protein EspG3	352149	353036	+	13	1.5	0.0479524	0.0266626	-0.283379	NA	NA	0.0437999	0.0820785	0.521566	NA	NA	0.0913933	0	-0.491086	NA	NA	0.084727	0	0.135528	NA	NA
RVBD_0290	ESX-3 secretion system protein EccD3	353083	354501	+	19	0	0	0	NA	NA	NA	0	0	NA	NA	NA	0	0	NA	NA	NA	0	0	NA	NA	NA
RVBD_0291	membrane-anchored mycosin MycP3	354498	355883	+	13	0	0	0	NA	NA	NA	0	0	NA	NA	NA	0	0	NA	NA	NA	0	0	NA	NA	NA
RVBD_0292	ESX-3 secretion system protein EccE3	355880	356875	+	17	2.25	13.2423	28.6414	1.10878	NA	NA	12.0619	3.187	-1.89147	NA	NA	8.3268	8.83458	0.0862158	0.4567	0.494855	11.5325	8.85004	-0.370623	NA	NA
RVBD_0293c	hypothetical protein	356862	358064	-	27	20.25	17.2739	17.2033	-0.00590564	0.4959	0.5015	15.6234	12.2665	-0.348657	0.1154	0.394952	16.0816	18.3446	0.18996	0.2758	0.490686	14.1959	12.7701	-0.15206	0.3025	0.457357
RVBD_0294	trans-aconitate methyltransferase Tam	358171	358956	+	14	10	13.724	15.085	0.136275	0.3761	0.50049	12.4262	7.94431	-0.644027	0.0576	0.287551	12.8108	11.0218	-0.216438	0.3003	0.490686	11.8742	15.7566	0.408673	0.1774	0.404996
RVBD_0295c	trehalose sulfotransferase	358945	359748	-	10	6.25	20.8998	15.9593	-0.388659	0.1578	0.499722	22.1007	12.0871	-0.868864	0.0117	0.0936	22.7695	12.3318	-0.88298	0.0134	0.102894	21.0778	15.6935	-0.423356	0.1219	0.35839
RVBD_0296c	sulfatase	359758	361155	-	42	33	20.0498	15.092	-0.409703	0.0327	0.242387	18.1449	9.8665	-0.878562	0.0002	0.00277056	18.6826	10.9611	-0.768972	0.0011	0.0124459	17.319	5.92812	-1.54523	1e-05	0.000132241
RVBD_0297	PE-PGRS family protein PE_PGRS5	361334	363109	+	14	9	16.5736	14.8368	-0.159537	0.3468	0.50049	14.9808	15.0751	0.00928933	0.4956	0.50134	15.4145	13.7279	-0.16671	0.3638	0.494855	14.3019	16.488	0.206032	0.3232	0.465029
RVBD_0298	antitoxin	363252	363479	+	5	4	29.9145	30.6311	0.0341117	0.4595	0.50049	27.0296	26.8592	-0.0087935	0.4864	0.500096	27.8207	40.7987	0.551987	0.1947	0.466409	25.7965	28.5865	0.149312	0.3386	0.467979
RVBD_0299	toxin	363476	363778	+	2	2	10.6403	8.45605	-0.328998	NA	NA	9.68768	13.1203	0.436113	NA	NA	10.0084	27.4853	1.45156	NA	NA	9.24245	11.3176	0.296955	NA	NA
RVBD_0300	antitoxin VapB2	363826	364047	+	5	5	47.151	47.2372	0.00263446	0.4924	0.50049	42.7211	39.1967	-0.123955	0.3358	0.499263	44.0228	56.2844	0.354401	0.2386	0.490249	40.7241	39.0859	-0.0584008	0.418	0.484364
RVBD_0301	toxin VapC2	364044	364469	+	7	7	35.0893	33.5841	-0.0632171	0.4183	0.50049	31.8091	37.1283	0.22308	0.2482	0.487498	32.788	20.8042	-0.655544	0.0208	0.143538	30.3376	31.008	0.032225	0.4593	0.49536
RVBD_0302	transcriptional regulator TetR/AcrR-family	364605	365237	+	8	7	34.4732	34.2173	-0.0107413	0.4782	0.50049	31.2793	27.825	-0.168536	0.3258	0.499263	32.271	23.1834	-0.476575	0.0961	0.359057	29.8633	22.5788	-0.40211	0.1452	0.380553
RVBD_0303	light-dependent protochlorophyllide reductase	365234	366142	+	12	12	34.504	36.6255	0.0860549	0.3582	0.50049	31.1954	31.0359	-0.00730348	0.4869	0.500198	32.1135	27.7533	-0.210332	0.2344	0.486422	29.7794	33.1757	0.156141	0.2698	0.443945
RVBD_0304c	PPE family protein PPE5	366150	372764	-	136	117.5	16.3681	17.5481	0.10042	0.2247	0.50049	14.9658	15.8042	0.0786487	0.2959	0.496789	15.4358	18.5336	0.263867	0.0354	0.208365	14.1645	16.1775	0.191772	0.1119	0.346575
RVBD_0305c	PPE family protein PPE6	372820	375711	-	60	45.5	19.2417	19.0435	-0.0149361	0.4668	0.50049	17.459	17.2419	-0.0180124	0.4581	0.499263	18.4159	21.1649	0.200723	0.1428	0.422109	17.0411	18.3679	0.108332	0.293	0.454865
RVBD_0306	cob(II)yrinic acid a,c-diamide reductase	375914	376585	+	8	8	25.3966	21.4969	-0.240323	0.2402	0.50049	23.0303	18.9634	-0.279856	0.2357	0.486146	23.7628	24.1776	0.0251219	0.4614	0.495254	22.0009	17.0746	-0.364243	0.1832	0.408898
RVBD_0307c	hypothetical protein	376573	377055	-	9	8	17.9996	14.0923	-0.352662	0.1373	0.497766	16.325	14.3521	-0.185298	0.3059	0.498265	16.8481	12.6642	-0.410983	0.1296	0.411234	15.6093	12.7604	-0.288856	0.2365	0.432927
RVBD_0308	integral membrane protein	377113	377829	+	15	12.5	11.1979	10.0386	-0.157506	0.277	0.50049	10.9636	9.86976	-0.151173	0.3414	0.499263	10.4121	14.4853	0.476085	0.3525	0.494855	10.4608	16.4875	0.656555	0.1846	0.40982
RVBD_0309	exported protein	377931	378587	+	12	11.25	5.93633	4.62895	-0.35807	0.2281	0.50049	5.88751	5.09217	-0.20827	0.3572	0.499263	6.08536	3.17165	-0.936308	0.0235	0.154195	5.62532	5.61646	0.000226312	0.4903	0.501281
RVBD_0310c	hypothetical protein	378657	379148	-	12	8	4.24276	3.71254	-0.19173	0.3398	0.50049	3.83263	4.45064	0.215712	0.4232	0.499263	3.94607	6.3232	0.678468	0.3107	0.491528	3.66227	8.42147	1.19966	0.1158	0.352151
RVBD_0311	hypothetical protein	379172	380401	+	17	11.5	11.2498	12.618	0.165408	0.343	0.50049	10.224	10.2307	0.00124982	0.4902	0.500236	9.68005	9.43875	-0.0360713	0.4757	0.49745	8.93924	10.1247	0.180696	0.347	0.469755
RVBD_0312	proline and threonine rich protein	380556	382418	+	22	11	7.4441	7.14967	-0.0581174	0.4517	0.50049	6.7397	6.32288	-0.0914261	0.4287	0.499263	6.94728	5.15493	-0.428955	0.198	0.466409	6.43316	4.96932	-0.368805	0.2808	0.449026
RVBD_0313	hypothetical protein	382490	382876	+	5	5	23.3635	28.6173	0.292308	0.1937	0.50049	21.0815	24.0073	0.187538	0.3151	0.499263	21.6528	26.2326	0.276733	0.2679	0.490686	20.0934	33.7531	0.748381	0.0326	0.173739
RVBD_0314c	membrane protein	382879	383541	-	7	6	69.9423	59.0314	-0.244592	0.1865	0.50049	63.2674	51.122	-0.307275	0.1709	0.446227	65.1726	57.1763	-0.188676	0.2684	0.490686	60.4275	63.6084	0.0743887	0.3961	0.479439
RVBD_0315	beta-1,3-glucanase	383602	384486	+	10	10	17.8728	13.713	-0.381869	0.09	0.433965	16.181	11.9063	-0.441829	0.0813	0.340524	16.6668	9.09444	-0.872516	0.0066	0.0578992	15.4549	10.3884	-0.570956	0.0611	0.257233
RVBD_0316	muconolactone delta-isomerase	384535	385149	+	8	7	17.0557	18.3506	0.105453	0.3879	0.50049	15.4393	19.1835	0.313138	0.279	0.495206	15.9055	12.0744	-0.396586	0.1477	0.428184	14.7362	18.699	0.344358	0.2335	0.432927
RVBD_0317c	glycerophosphoryl diester phosphodiesterase GlpQ2	385173	385943	-	13	12	23.1516	23.8023	0.0399661	0.4539	0.50049	20.9199	11.5126	-0.860749	0.0031	0.0308075	21.5246	20.2001	-0.0914285	0.4076	0.494855	19.9638	16.8008	-0.247925	0.2259	0.428342
RVBD_0318c	ZIP family zinc transporter	386305	387099	-	8	8	16.6492	20.7859	0.319846	0.2461	0.50049	15.0887	22.9345	0.603655	0.0345	0.210909	15.5598	33.5126	1.10613	0.0574	0.278056	14.4023	15.9375	0.147166	0.3527	0.469923
RVBD_0319	pyrrolidone-carboxylate peptidase Pcp	387148	387816	+	8	8	18.44	18.2408	-0.015658	0.4857	0.50049	16.6963	12.8698	-0.374743	0.2087	0.473982	17.2082	17.3926	0.0156131	0.4866	0.499709	15.9502	12.4064	-0.36048	0.2497	0.43653
RVBD_0320	exported protein NLP/P60 family member	387888	388550	+	16	15.25	36.2109	37.2075	0.0391582	0.4439	0.50049	34.974	35.0234	0.00210107	0.4957	0.50134	36.0178	44.6138	0.308757	0.1385	0.421081	33.3497	34.0208	0.0290349	0.457	0.495096
RVBD_0321	deoxycytidine triphosphate deaminase Dcd	388582	389154	+	6	6	13.9622	13.1675	-0.084403	0.4097	0.50049	12.6453	6.38936	-0.98131	0.0217	0.151616	13.0273	3.9987	-1.69659	0.0002	0.00262459	12.0691	6.7339	-0.835742	0.0778	0.292079
RVBD_0322	UDP-glucose 6-dehydrogenase UdgA	389260	390591	+	24	18.25	16.1873	11.6515	-0.474068	0.0643	0.370704	14.6776	10.3302	-0.506225	0.0599	0.295802	14.3338	13.7956	-0.0550586	0.4262	0.494855	13.9958	18.0018	0.363445	0.1538	0.387785
RVBD_0323c	hypothetical protein	390580	391251	-	12	9	11.7235	8.51118	-0.461242	0.1423	0.498584	10.6011	13.2296	0.319409	0.2237	0.480854	10.9028	14.6051	0.421499	0.1648	0.450136	10.115	4.09792	-1.29605	0.0025	0.0235029
RVBD_0324	transcriptional regulator ArsR-family	391352	392032	+	12	8.25	1.18222	0.71831	-0.705026	0.0914	0.433965	1.0688	0.84559	-0.326748	0.2487	0.487498	0.978751	0.487401	-0.975245	0.0658	0.304028	1.02303	0.94038	-0.099334	0.4379	0.491058
RVBD_0325	hypothetical protein	392039	392263	+	6	6	61.5145	47.9948	-0.357892	0.0562	0.344985	55.6797	43.0363	-0.371284	0.0575	0.2875	57.3213	49.7838	-0.203189	0.2453	0.490686	53.089	44.7788	-0.244902	0.2031	0.418664
RVBD_0326	hypothetical protein	392273	392728	+	9	5.25	13.1784	15.011	0.187521	0.346	0.50049	14.3042	10.541	-0.438744	0.1465	0.428029	14.7451	20.1673	0.451374	0.1749	0.456683	13.6722	7.25705	-0.9069	0.038	0.192844
RVBD_0327c	cytochrome P450 135A1 Cyp135A1	392696	394045	-	24	13	24.0456	24.932	0.0522018	0.4354	0.50049	21.7259	20.2924	-0.0983003	0.4058	0.499263	22.3547	25.9056	0.21269	0.294	0.490686	20.7435	18.3511	-0.176042	0.3189	0.46205
RVBD_0328	transcriptional regulator TetR/AcrR-family	394111	394713	+	11	10	7.60128	4.53952	-0.741879	0.056	0.344985	6.86728	7.07209	0.0427958	0.4752	0.499263	7.05362	5.87201	-0.263339	0.3379	0.494855	6.54205	10.3157	0.657378	0.2725	0.44416
RVBD_0329c	hypothetical protein	394694	395320	-	9	7	19.5817	23.695	0.274821	0.2321	0.50049	17.7627	27.103	0.609208	0.1037	0.38363	18.314	19.0469	0.0568076	0.4551	0.494855	16.9412	14.0563	-0.267393	0.2695	0.443874
RVBD_0330c	hypothetical protein	395347	396087	-	9	7.5	34.7458	36.1029	0.055249	0.4432	0.50049	31.4354	32.8317	0.0627913	0.4243	0.499263	37.0275	39.5098	0.0936884	0.4111	0.494855	34.3293	27.5615	-0.315772	0.2365	0.432927
RVBD_0331	oxidoreductase	396201	397367	+	18	15	18.3638	17.6987	-0.0531932	0.4268	0.50049	16.6128	16.3936	-0.0190101	0.4824	0.500071	17.0993	16.7657	-0.0282799	0.4645	0.495412	15.8472	11.9379	-0.407529	0.1242	0.361775
RVBD_0332	hypothetical protein	397442	398227	+	12	12	31.0819	32.9671	0.0849209	0.3588	0.50049	28.1734	32.4151	0.202338	0.2331	0.483735	29.0361	24.4682	-0.246712	0.1847	0.464353	26.8545	22.6062	-0.247756	0.1914	0.411494
RVBD_0333	hypothetical protein	398254	398628	+	4	3	37.1388	33.4576	-0.150389	0.3807	0.50049	33.5482	28.4853	-0.235249	0.3199	0.499263	34.5448	32.0783	-0.106359	0.4304	0.494855	32.0503	35.3216	0.14147	0.4002	0.480615
RVBD_0334	glucose-1-phosphate thymidylyltransferase RmlA	398658	399524	+	19	0	0	0	NA	NA	NA	0	0	NA	NA	NA	0	0	NA	NA	NA	0	0	NA	NA	NA
RVBD_0335c	PE family protein PE6	399535	400050	-	2	1	11.0348	28.0645	1.33546	NA	NA	10.0432	7.88799	-0.338697	NA	NA	10.4156	11.4449	0.137171	NA	NA	9.62409	34.5013	1.83109	NA	NA
RVBD_0336	13E12 repeat family protein	400192	401703	+	18	17	40.3254	36.8576	-0.129698	0.3237	0.50049	36.5229	32.9557	-0.148177	0.3078	0.498967	37.6282	38.8996	0.0479822	0.4373	0.494855	34.8461	36.7279	0.0761069	0.4024	0.480615
RVBD_0337c	aspartate aminotransferase AspC	401873	403162	-	22	0	0	0	NA	NA	NA	0	0	NA	NA	NA	0	0	NA	NA	NA	0	0	NA	NA	NA
RVBD_0338c	oxidoreductase	403193	405841	-	37	0.75	0	0.133866	1.52312	NA	NA	0	0.0931271	0.862794	NA	NA	0	0	NA	NA	NA	0	0	NA	NA	NA
RVBD_0339c	transcriptional regulator	405950	408448	-	30	21.25	17.8071	16.8521	-0.0794976	0.3883	0.50049	15.4053	12.6799	-0.280629	0.1897	0.463389	16.6378	14.2986	-0.218373	0.2291	0.484313	15.405	15.4682	0.00638343	0.4818	0.499266
RVBD_0340	hypothetical protein	408634	409173	+	5	3	28.0188	43.4613	0.632465	0.2028	0.50049	25.3368	20.2345	-0.323171	0.336	0.499263	26.1002	24.1541	-0.111106	0.4508	0.494855	24.2155	30.9336	0.354291	0.3373	0.467584
RVBD_0341	isoniazid inducible protein IniB	409362	410801	+	19	12	10.4834	9.46542	-0.147189	0.3168	0.50049	9.52369	10.1582	0.093227	0.4151	0.499263	9.82692	7.48567	-0.39168	0.1501	0.429893	9.08874	6.14256	-0.562244	0.0655	0.267284
RVBD_0342	isoniazid inducible protein IniA	410838	412760	+	27	24	25.5616	27.4505	0.102828	0.3228	0.50049	23.1702	22.2888	-0.0558722	0.4147	0.499263	23.8945	25.768	0.108929	0.337	0.494855	22.1243	21.9129	-0.0135551	0.4819	0.499266
RVBD_0343	isoniazid inducible protein IniC	412757	414238	+	13	10	14.3347	23.6012	0.718787	0.0169	0.146939	12.967	14.915	0.201936	0.268	0.492829	13.3482	14.3889	0.108436	0.4166	0.494855	12.38	9.75645	-0.341551	0.171	0.401576
RVBD_0344c	lipoprotein LpqJ	414381	414941	-	12	11	24.5906	19.6952	-0.320076	0.2181	0.50049	22.2496	20.7459	-0.100743	0.4094	0.499263	22.9166	17.1261	-0.419742	0.17	0.454237	21.2376	20.6924	-0.0368165	0.4767	0.498707
RVBD_0345	hypothetical protein	415050	415460	+	7	7	28.7089	26.3736	-0.122311	0.3549	0.50049	25.9543	20.5424	-0.336833	0.2107	0.475822	26.7197	30.5435	0.192987	0.3001	0.490686	24.7844	21.2133	-0.22322	0.345	0.469755
RVBD_0346c	l-asparagine permease AnsP2	415502	416965	-	29	25	54.4696	38.5025	-0.500435	0.0131	0.119724	49.3018	38.1497	-0.369885	0.071	0.320451	50.7979	42.8751	-0.244566	0.1566	0.438979	47.0856	31.8854	-0.562111	0.0157	0.108289
RVBD_0347	membrane protein	417304	418290	+	18	2	21.1828	24.0261	0.181133	NA	NA	19.1132	10.1532	-0.906226	NA	NA	19.6636	9.06343	-1.10943	NA	NA	18.2577	36.5714	1.0015	NA	NA
RVBD_0348	transcriptional regulator	418293	418946	+	18	9	4.72258	0.836302	-2.47519	0.0002	0.00326599	4.33429	3.01451	-0.52031	0.2887	0.495206	4.50082	0.964638	-2.19978	0.0018	0.019212	4.12317	1.93989	-1.07281	0.1521	0.386249
RVBD_0349	hypothetical protein	418949	419608	+	8	8	31.4945	24.5134	-0.3613	0.1554	0.499722	28.4684	22.5548	-0.3355	0.1532	0.434225	29.2673	32.825	0.165541	0.343	0.494855	27.1455	27.979	0.0442925	0.4523	0.493996
RVBD_0350	chaperone DnaK	419835	421712	+	17	0.5	0	0.13078	0.93769	NA	NA	0	0.189165	1.31662	NA	NA	0	0	NA	NA	NA	0	0	NA	NA	NA
RVBD_0351	protein GrpE	421709	422416	+	9	1.75	0.27369	0.0801632	-1.1869	NA	NA	0.237082	0.100065	-0.750338	NA	NA	0.470402	0	-1.87953	NA	NA	0.223194	5.23001	4.18395	NA	NA
RVBD_0352	chaperone DnaJ1	422452	423639	+	14	2	29.6233	14.2569	-1.05134	NA	NA	27.4022	28.6833	0.0663472	NA	NA	28.5342	1.39957	-4.2698	NA	NA	25.9807	13.0263	-0.986201	NA	NA
RVBD_0353	heat shock protein transcriptional repressor HspR	423639	424019	+	6	5	25.7037	2.4642	-3.36776	1e-05	0.000187035	23.2132	1.61863	-3.81447	1e-05	0.000158416	23.85	1.61021	-3.86083	1e-05	0.000154686	22.1687	0.110995	-7.10722	1e-05	0.000132241
RVBD_0354c	PPE family protein PPE7	424144	424695	-	10	10	23.4864	23.0163	-0.0291557	0.4629	0.50049	21.2744	26.4764	0.315532	0.1699	0.446227	21.9277	27.3966	0.321181	0.1476	0.428184	20.3041	23.1848	0.191945	0.2536	0.439252
RVBD_0355c	PPE family protein PPE8	424778	434680	-	172	145	29.3352	29.7951	0.0224434	0.39	0.50049	26.5984	27.1552	0.0298969	0.3792	0.499263	27.4307	27.874	0.0231371	0.3975	0.494855	25.3863	29.7191	0.227368	0.0105	0.0792974
RVBD_0356c	hypothetical protein	434831	435475	-	9	8	24.2691	21.0514	-0.205047	0.2481	0.50049	21.9406	20.289	-0.112599	0.3439	0.499263	22.5785	20.7097	-0.124336	0.33	0.494855	20.9269	21.114	0.0137421	0.4826	0.499266
RVBD_0357c	adenylosuccinate synthetase PurA	435472	436770	-	24	0.25	0	0	NA	NA	NA	0	0	NA	NA	NA	0	0	NA	NA	NA	0	0.173509	1.56782	NA	NA
RVBD_0358	hypothetical protein	436861	437508	+	13	2	0.941571	0.0801632	-2.74037	NA	NA	0.855049	0.200126	-1.70861	NA	NA	0.882517	0.0491407	-2.8482	NA	NA	0.817598	0	-2.8303	NA	NA
RVBD_0359	integral membrane protein	437519	438298	+	11	11	71.8962	68.21	-0.0759172	0.3674	0.50049	65.113	60.9357	-0.0955881	0.3618	0.499263	67.0844	63.654	-0.0756617	0.3962	0.494855	62.1279	57.7968	-0.103986	0.3704	0.47263
RVBD_0360c	hypothetical protein	438303	438740	-	9	7.25	14.1029	12.1194	-0.218333	0.2837	0.50049	11.1658	7.2475	-0.621694	0.0748	0.329218	13.1324	13.8204	0.0739182	0.429	0.494855	12.1693	14.2384	0.227735	0.2835	0.451174
RVBD_0361	membrane protein	438823	439650	+	8	5.5	2.53799	2.1052	-0.266976	0.3459	0.50049	2.75373	1.08478	-1.31521	0.0217	0.151616	2.36152	0.465863	-2.27265	0.0012	0.0133417	2.63147	4.29179	0.70684	0.3704	0.47263
RVBD_0362	Mg2+ transport transmembrane protein MgtE	439872	441254	+	16	15	36.7636	24.692	-0.574054	0.0082	0.0842792	33.3391	26.6365	-0.323621	0.0919	0.362457	34.3857	25.0168	-0.458672	0.0548	0.272046	31.8127	23.7784	-0.419372	0.0809	0.298412
RVBD_0363c	fructose-bisphosphate aldolase Fba	441266	442300	-	17	1	0.246876	0	-1.44791	NA	NA	0.231662	0	-1.16807	NA	NA	0.242836	0	-1.21049	NA	NA	0.218357	0	-0.530926	NA	NA
RVBD_0364	membrane-associated protein	442396	443079	+	13	4	2.25106	0.808165	-1.43821	0.0366	0.262817	2.02985	0.314483	-2.53598	0.0007	0.00838951	2.08715	4.51524	1.10204	0.1295	0.411234	1.93876	3.33828	0.784394	0.2159	0.424999
RVBD_0365c	hypothetical protein	443068	444198	-	20	17.5	21.7445	23.2777	0.0982643	0.3458	0.50049	19.6527	20.2842	0.0457038	0.4309	0.499263	21.414	26.8678	0.327281	0.1323	0.414009	19.8584	22.8891	0.205232	0.2854	0.452683
RVBD_0366c	hypothetical protein	444223	444816	-	6	6	22.4321	23.1006	0.0423153	0.4563	0.50049	20.2559	13.8843	-0.543693	0.1347	0.418532	20.8335	13.2535	-0.651156	0.1109	0.386256	19.3457	26.1599	0.435872	0.21	0.42139
RVBD_0367c	hypothetical protein	444845	445234	-	2	2	8.51364	15.6478	0.872633	NA	NA	7.73607	2.99166	-1.34428	NA	NA	8.00343	31.4318	1.96454	NA	NA	7.40658	7.86972	0.0963921	NA	NA
RVBD_0368c	hypothetical protein	445315	446526	-	17	13.25	23.1058	23.2075	0.00633076	0.4905	0.50049	19.4335	21.453	0.142673	0.3279	0.499263	21.5618	15.4174	-0.483454	0.0689	0.307285	19.9768	17.8873	-0.158638	0.3285	0.466173
RVBD_0369c	membrane oxidoreductase	446532	447047	-	7	5	4.8777	4.13482	-0.236867	0.3331	0.50049	4.44467	1.54603	-1.50198	0.018	0.130909	4.59494	3.73497	-0.295073	0.3777	0.494855	4.23185	4.31225	0.0340739	0.4833	0.499266
RVBD_0370c	oxidoreductase	447148	448044	-	21	14.25	3.3251	2.93979	-0.177144	0.3587	0.50049	3.22574	3.28182	0.0255351	0.478	0.499263	3.3274	3.48758	0.0683315	0.4391	0.494855	3.08256	4.39397	0.512477	0.1986	0.416826
RVBD_0371c	hypothetical protein	448041	448634	-	7	2.25	1.61206	2.89539	0.826391	0.4226	0.50049	2.21365	4.89769	1.12419	NA	NA	2.2914	0.965017	-1.17239	NA	NA	2.10815	1.63343	-0.309764	NA	NA
RVBD_0372c	xanthine dehydrogenase accessory factor	448631	449386	-	6	2	14.1071	14.0088	-0.010033	NA	NA	12.7835	14.0529	0.137078	NA	NA	13.179	12.2346	-0.105289	NA	NA	12.2062	11.1572	-0.121984	NA	NA
RVBD_0373c	carbon-monoxide dehydrogenase large subunit	449405	451804	-	38	24.5	8.7155	7.27561	-0.260319	0.1862	0.50049	7.90534	6.17646	-0.355513	0.1304	0.414897	7.52404	8.47169	0.171181	0.3276	0.4948	7.54348	7.13837	-0.0786707	0.4135	0.48248
RVBD_0374c	carbon-monoxide dehydrogenase small subunit	451801	452280	-	6	4	3.50388	3.49087	-0.0053123	0.491	0.50049	3.19059	1.53913	-1.02923	0.0807	0.339789	3.29821	2.31607	-0.49982	0.2872	0.490686	3.04623	1.28812	-1.19021	0.0753	0.287747
RVBD_0375c	carbon-monoxide dehydrogenase medium subunit	452295	453197	-	10	7	12.9365	15.3032	0.24204	0.2775	0.50049	11.7445	15.3836	0.389143	0.1672	0.44598	12.1261	7.47386	-0.696029	0.0479	0.252789	11.2314	13.8484	0.303275	0.267	0.443524
RVBD_0376c	xanthine dehydrogenase accessory factor	453231	454373	-	21	17	14.6197	17.6158	0.268816	0.2068	0.50049	13.2323	16.2628	0.297467	0.1982	0.469286	13.6382	16.2104	0.24925	0.253	0.490686	12.6442	11.2775	-0.164102	0.3242	0.465308
RVBD_0377	transcriptional regulator LysR-family	454422	455387	+	9	6	20.9305	22.1971	0.0846706	0.4329	0.50049	18.8978	35.7327	0.91833	0.1006	0.378729	19.4312	11.854	-0.711387	0.0671	0.30612	18.0463	17.3046	-0.0589828	0.4642	0.495886
RVBD_0378	glycine rich protein	455638	455859	+	3	1	38.3466	49.39	0.363922	NA	NA	34.756	14.1775	-1.28272	NA	NA	35.8433	31.7014	-0.175332	NA	NA	33.1745	38.3344	0.211746	NA	NA
RVBD_0379	preprotein translocase subunit SecE2	455978	456193	+	3	2	38.5077	29.3591	-0.390505	NA	NA	34.8952	23.9085	-0.543431	NA	NA	36.0087	14.0364	-1.3535	NA	NA	33.3639	12.4286	-1.41328	NA	NA
RVBD_0380c	methyltransferase	456269	456820	-	10	6.5	5.56254	2.3607	-1.22821	0.0409	0.285413	3.78461	1.50502	-1.31732	0.0584	0.289288	5.20106	0.769007	-2.71313	0.0003	0.00376706	4.81857	0.399672	-3.45576	0.0003	0.00352804
RVBD_0381c	hypothetical protein	456916	457824	-	17	14	29.6549	16.2788	-0.864866	0.0001	0.00174837	26.9056	12.7087	-1.08129	1e-05	0.000158416	27.7696	9.14127	-1.60169	1e-05	0.000154686	25.6969	3.96835	-2.68908	1e-05	0.000132241
RVBD_0382c	orotate phosphoribosyltransferase PyrE	457842	458381	-	12	0	0	0	NA	NA	NA	0	0	NA	NA	NA	0	0	NA	NA	NA	0	0	NA	NA	NA
RVBD_0383c	secreted protein	458462	459316	-	9	2.25	18.0342	26.6474	0.561423	NA	NA	10.9465	7.76022	-0.492272	0.2636	0.492829	16.9864	8.90466	-0.924361	NA	NA	15.6619	1.9697	-2.90901	NA	NA
RVBD_0384c	endopeptidase ATP binding protein chain B ClpB	459457	462003	-	25	0.5	0	0.0594719	0.50213	NA	NA	0	0.0931271	0.862794	NA	NA	0	0	NA	NA	NA	0	0	NA	NA	NA
RVBD_0385	oxidoreductase	462136	463308	+	19	17	33.665	29.6479	-0.183269	0.2199	0.50049	30.5209	28.4365	-0.101955	0.3474	0.499263	31.4781	26.4557	-0.250622	0.2921	0.490686	29.1199	11.6814	-1.31639	1e-05	0.000132241
RVBD_0386	transcriptional regulator LuxR/UhpA-family	463412	466669	+	44	38.5	26.2649	25.5674	-0.0388289	0.4121	0.50049	23.7958	21.4843	-0.14736	0.2394	0.486249	25.1753	26.1719	0.0560404	0.3874	0.494855	23.3117	24.533	0.0738242	0.3644	0.472475
RVBD_0387c	PPE family protein	466673	468004	-	26	24.25	15.0454	14.7437	-0.0292122	0.4568	0.50049	13.1031	13.4025	0.0326842	0.4492	0.499263	14.0836	17.5253	0.31538	0.1125	0.387683	13.0366	12.0666	-0.110955	0.351	0.469923
RVBD_0389	phosphoribosylglycinamide formyltransferase 2 PurT	468338	469597	+	9	9	27.9408	28.6173	0.0344936	0.444	0.50049	25.3256	28.6917	0.180063	0.3125	0.499263	26.1245	25.7404	-0.0212112	0.4815	0.499709	24.1837	26.1961	0.115902	0.3847	0.477246
RVBD_0390	hypothetical protein	469594	470016	+	8	6	28.9799	10.9242	-1.40556	0.0005	0.00741244	26.2399	8.81427	-1.57062	0.0001	0.00146789	27.0129	6.8286	-1.9794	0.0001	0.00137425	25.0098	2.59307	-3.24814	1e-05	0.000132241
RVBD_0391	O-succinylhomoserine sulfhydrylase MetZ	470013	471233	+	21	12.25	35.62	7.98304	-2.15601	1e-05	0.000187035	32.2202	6.62774	-2.27889	1e-05	0.000158416	30.6042	3.92153	-2.96005	1e-05	0.000154686	30.7229	4.19459	-2.86612	1e-05	0.000132241
RVBD_0392c	NADH dehydrogenase NdhA	471230	472642	-	16	13	6.29313	10.2063	0.696643	0.0351	0.257213	5.69036	8.4858	0.575927	0.0987	0.376314	5.85792	8.31846	0.505446	0.093	0.353089	5.43856	7.45461	0.455713	0.1764	0.404451
RVBD_0393	13E12 repeat family protein	472784	474109	+	10	8.5	34.5906	31.9703	-0.113593	0.3148	0.50049	35.3591	27.9538	-0.338691	0.1145	0.393476	32.4678	37.5159	0.208499	0.2883	0.490686	33.7526	37.5481	0.154178	0.29	0.453655
RVBD_0394c	secreted protein	474125	474844	-	10	10	28.9881	38.4517	0.407411	0.0862	0.423367	26.287	35.8393	0.447083	0.1057	0.386909	27.1067	24.155	-0.166093	0.3043	0.490686	25.0944	25.6689	0.033239	0.454	0.494835
RVBD_0395	hypothetical protein	474943	475347	+	7	7	22.6879	16.5751	-0.45243	0.0969	0.447884	20.5363	33.0077	0.684235	0.0881	0.354171	21.1409	32.0524	0.600071	0.1279	0.407904	19.5986	11.607	-0.75282	0.0704	0.279408
RVBD_0396	hypothetical protein	475353	475745	+	5	4	33.2598	33.4657	0.00889572	0.4894	0.50049	30.0086	23.4609	-0.354273	0.2496	0.487498	30.8523	32.8345	0.0899965	0.4361	0.494855	28.6376	24.8797	-0.201124	0.3574	0.471523
RVBD_0397	13E12 repeat family protein	475819	476187	+	3	2	36.6097	36.8671	0.0100878	NA	NA	33.1058	72.7964	1.13533	NA	NA	34.0936	38.7202	0.183668	NA	NA	31.6028	48.8002	0.627268	NA	NA
RVBD_0397A	hypothetical protein	476397	476645	+	7	6	5.3648	6.99945	0.382226	0.3357	0.50049	4.83758	4.15908	-0.215498	0.3749	0.499263	4.96997	4.07644	-0.283025	0.3842	0.494855	4.62131	4.33256	-0.0866878	0.5281	0.529596
RVBD_0398c	secreted protein	476682	477323	-	5	4.25	7.24	3.88366	-0.892464	0.0669	0.376064	6.58401	3.04657	-1.09999	0.0372	0.219631	5.448	4.12235	-0.398187	0.3272	0.4948	6.2936	5.73763	-0.125964	0.4185	0.48463
RVBD_0399c	lipoprotein LpqK	477330	478559	-	24	16	11.096	11.5556	0.0585101	0.44	0.50049	10.0886	13.0336	0.369378	0.1499	0.430592	10.4257	10.2202	-0.0284976	0.4606	0.495254	9.64229	8.27709	-0.218865	0.3095	0.460278
RVBD_0400c	acyl-CoA dehydrogenase FadE7	478569	479756	-	10	7.75	5.3067	2.64164	-1.00151	0.0368	0.263079	5.51783	1.09767	-2.30403	0.0003	0.00395062	4.99337	2.24414	-1.14567	0.0439	0.242358	4.60805	1.96461	-1.21273	0.0288	0.160745
RVBD_0401	transmembrane protein	479792	480163	+	3	3	10.797	6.76262	-0.671204	0.3412	0.50049	9.80804	5.33661	-0.870088	0.3186	0.499263	10.1286	1.97035	-2.32857	0.0524	0.264228	9.37976	0.196543	-5.074	0.0056	0.0461168
RVBD_0402c	transmembrane transporter MmpL1	480358	483234	-	55	49	21.3822	22.3791	0.0657359	0.3475	0.50049	19.3539	17.1176	-0.177078	0.1678	0.44598	19.9289	24.4027	0.292165	0.0928	0.352905	18.4531	18.1045	-0.0273317	0.4566	0.495096
RVBD_0403c	membrane protein MmpS1	483231	483659	-	7	6	19.1004	20.2662	0.085366	0.4098	0.50049	17.318	16.6415	-0.057064	0.4447	0.499263	17.8692	15.6997	-0.186113	0.2908	0.490686	16.5279	9.84218	-0.743833	0.0459	0.217038
RVBD_0404	fatty-acid-AMP ligase FadD30	483980	485737	+	87	34.75	10.0348	11.5946	0.208365	0.2017	0.50049	8.8547	9.13492	0.0450325	0.434	0.499263	9.67451	14.2389	0.557452	0.0395	0.226259	8.94671	13.5323	0.597084	0.0462	0.218132
RVBD_0405	polyketide synthase Pks6	485734	489942	+	123	58	16.3737	17.9736	0.134475	0.2644	0.50049	15.6081	16.6878	0.0965213	0.3347	0.499263	15.8062	17.1996	0.121897	0.3017	0.490686	14.8934	21.3113	0.516996	0.018	0.117313
RVBD_0406c	beta-lactamase like protein	489890	490708	-	14	13	22.9417	19.5216	-0.232778	0.2122	0.50049	20.7186	14.9171	-0.473483	0.0553	0.281783	21.3361	16.9235	-0.333915	0.1602	0.443524	19.8158	20.3511	0.0390215	0.452	0.493996
RVBD_0407	F420-dependent glucose-6-phosphate dehydrogenase Fgd1	490786	491796	+	20	16.25	3.07083	2.86796	-0.0983108	0.3728	0.50049	2.7842	2.15252	-0.368893	0.1388	0.418624	2.70643	2.07406	-0.381604	0.1604	0.443524	2.66483	4.13248	0.633586	0.0446	0.213424
RVBD_0408	phosphate acetyltransferase Pta	491789	493861	+	43	31	9.10832	9.18282	0.0117457	0.49	0.50049	8.26169	6.18239	-0.417822	0.0631	0.303183	8.52805	7.79095	-0.130202	0.3198	0.492982	7.89309	7.2243	-0.126965	0.3581	0.471597
RVBD_0409	acetate kinase AckA	493854	495011	+	17	14	9.08268	5.20656	-0.801583	0.0108	0.104673	8.23168	4.03578	-1.02588	0.0037	0.036208	8.48793	5.97348	-0.505702	0.1301	0.411234	7.85383	7.83652	-0.00177115	0.5121	0.514947
RVBD_0410c	serine/threonine-protein kinase PknG	495065	497317	-	31	2	0.0526193	0.225716	1.26027	NA	NA	0.0317439	2.14144	4.79092	0.2046	0.472282	0.0486663	0.0922633	0.548091	NA	NA	0.09143	0	0.0936501	NA	NA
RVBD_0411c	glutamine-binding lipoprotein GlnH	497317	498303	-	9	1.75	0.210477	0	-1.30646	NA	NA	0.0634878	0.466968	2.23355	0.2092	0.474108	0.194665	0.184527	0.0572825	NA	NA	0.09143	0.901687	2.6563	NA	NA
RVBD_0412c	membrane protein	498303	499622	-	23	1.5	0.308256	0.0334666	-1.85585	NA	NA	0.557533	0	-2.07119	NA	NA	0.584387	0	-2.12547	NA	NA	0.269517	0.118994	-0.482696	NA	NA
RVBD_0413	mutator protein MutT3	499716	500369	+	7	7	55.2912	45.4707	-0.281996	0.331	0.50049	50.8348	44.9781	-0.176408	0.4103	0.499263	52.786	44.4655	-0.247256	0.3662	0.494855	48.3034	24.7164	-0.965184	0.1278	0.368218
RVBD_0414c	thiamine-phosphate pyrophosphorylase ThiE	500353	501021	-	10	1.25	5.28813	10.1516	0.931641	NA	NA	9.64531	20.7702	1.09694	NA	NA	9.97799	2.88464	-1.72983	NA	NA	9.20107	13.5894	0.566679	NA	NA
RVBD_0415	glycine oxidase ThiO	501151	502173	+	12	0	0	0	NA	NA	NA	0	0	NA	NA	NA	0	0	NA	NA	NA	0	0	NA	NA	NA
RVBD_0416	thiamine biosynthesis protein ThiS	502170	502376	+	4	0	0	0	NA	NA	NA	0	0	NA	NA	NA	0	0	NA	NA	NA	0	0	NA	NA	NA
RVBD_0417	thiamine biosynthesis protein ThiG	502369	503127	+	15	0.25	0	0	NA	NA	NA	0	0	NA	NA	NA	0	0.0982815	0.891137	NA	NA	0	0	NA	NA	NA
RVBD_0418	lipoprotein aminopeptidase LpqL	503499	505001	+	28	21.5	11.2522	10.7447	-0.0665449	0.4312	0.50049	10.6709	10.9971	0.043556	0.4475	0.499263	10.5008	14.3812	0.453563	0.0989	0.364416	10.1944	11.1831	0.134113	0.3589	0.471818
RVBD_0419	lipoprotein peptidase LpqM	505089	506585	+	22	19	28.9731	26.0195	-0.155074	0.2524	0.50049	26.2402	25.63	-0.0338699	0.448	0.499263	27.0198	26.4896	-0.0285153	0.4565	0.494855	25.0361	24.5021	-0.0307658	0.4703	0.49779
RVBD_0420c	transmembrane protein	506564	506974	-	9	8	16.5451	17.1792	0.0542077	0.4497	0.50049	15.0073	9.42025	-0.67036	0.0847	0.347933	15.4617	9.44082	-0.710202	0.0694	0.308209	14.2915	11.2888	-0.338072	0.291	0.454105
RVBD_0421c	hypothetical protein	507135	507764	-	10	5.5	17.1618	18.3552	0.096838	0.4159	0.50049	15.547	19.0051	0.289634	0.3019	0.498265	11.456	14.7508	0.364445	0.2484	0.490686	14.8499	9.72609	-0.605899	0.1155	0.351879
RVBD_0422c	phosphomethylpyrimidine kinase ThiD	507761	508558	-	14	0.25	0	0	NA	NA	NA	0	0	NA	NA	NA	0	0.161618	1.20037	NA	NA	0	0	NA	NA	NA
RVBD_0423c	thiamine biosynthesis protein ThiC	508585	510228	-	22	1.5	1.37742	0.776671	-0.789773	0.2336	0.50049	3.77828	15.9444	2.03871	NA	NA	3.91228	4.51407	0.206983	NA	NA	3.60997	0.332003	-2.68888	NA	NA
RVBD_0424c	hypothetical protein	510380	510655	-	8	7	31.0496	24.8644	-0.320259	0.1403	0.498584	28.08	30.7113	0.129299	0.3414	0.499263	28.9179	24.5553	-0.235545	0.2256	0.482435	26.7988	19.471	-0.459294	0.0774	0.291577
RVBD_0425c	HAD ATPase, P-type, family IC CtpH	510705	515324	-	40	33	13.6706	16.9715	0.31195	0.0829	0.414613	12.3954	17.7572	0.518503	0.0207	0.147528	12.7806	14.0465	0.136279	0.3122	0.491528	11.8226	11.0286	-0.0998318	0.371	0.472639
RVBD_0426c	transmembrane protein	515376	515819	-	2	2	28.7406	39.3259	0.451429	NA	NA	25.8986	34.7936	0.425425	NA	NA	26.5433	46.9539	0.821577	NA	NA	24.6749	29.9863	0.28309	NA	NA
RVBD_0427c	exodeoxyribonuclease III protein XthA	516020	516895	-	13	11	11.0231	8.10685	-0.442707	0.1326	0.487513	9.95701	14.066	0.498101	0.2294	0.483735	10.2392	12.0941	0.240173	0.3031	0.490686	9.49861	12.9066	0.442891	0.1692	0.400382
RVBD_0428c	N-acetyltransferase	516898	517806	-	16	13.25	12.5525	9.34037	-0.425987	0.1043	0.455088	10.5424	10.1284	-0.0574922	0.4328	0.499263	11.6969	5.06529	-1.20512	0.0004	0.00492615	10.8454	6.39722	-0.758698	0.0386	0.193425
RVBD_0429c	polypeptide deformylase Def	517806	518399	-	9	0	0	0	NA	NA	NA	0	0	NA	NA	NA	0	0	NA	NA	NA	0	0	NA	NA	NA
RVBD_0430	hypothetical protein	518736	519044	+	3	0	0	0	NA	NA	NA	0	0	NA	NA	NA	0	0	NA	NA	NA	0	0	NA	NA	NA
RVBD_0431	hypothetical protein	519076	519570	+	10	5.5	4.67051	3.33452	-0.483172	0.339	0.50049	4.16442	5.81179	0.479522	0.3205	0.499263	5.08405	3.86079	-0.392765	0.3632	0.494855	4.75038	0.63829	-2.79561	0.0293	0.161836
RVBD_0432	periplasmic superoxide dismutase [Cu-Zn] SodC	519603	520325	+	12	12	14.61	8.66126	-0.753504	0.0084	0.0855152	13.2227	14.4038	0.12352	0.4434	0.499263	13.6259	10.0013	-0.445419	0.1306	0.411596	12.6344	6.40732	-0.976239	0.0088	0.067907
RVBD_0433	carboxylate-amine ligase	520327	521457	+	23	19.5	50.073	35.8076	-0.483679	0.0128	0.117987	41.1452	27.7627	-0.567404	0.0149	0.113254	46.9281	41.6409	-0.172378	0.2595	0.490686	43.361	29.5951	-0.550646	0.0161	0.109404
RVBD_0434	hypothetical protein	521517	522170	+	13	11.5	32.6516	24.2758	-0.427432	0.0955	0.445251	25.0345	19.3936	-0.368017	0.177	0.45208	30.503	29.1169	-0.0669597	0.4291	0.494855	28.2507	25.7825	-0.13129	0.3832	0.477246
RVBD_0435c	transitional endoplasmic reticulum ATPase	522350	524536	-	23	20.5	36.3372	32.7413	-0.150305	0.1899	0.50049	34.5026	26.5475	-0.377976	0.0179	0.130478	35.5101	32.9184	-0.109258	0.2704	0.490686	31.3555	28.1488	-0.155349	0.2074	0.419406
RVBD_0436c	CDP-diacylglycerol-serine O-phosphatidyltransferase PssA	524533	525393	-	17	6.5	1.54888	1.84212	0.247815	0.407	0.50049	2.52502	1.58174	-0.660926	0.2687	0.492829	2.17192	2.1675	-0.000298049	0.5016	0.503946	2.0122	0.965702	-1.01516	0.1672	0.398554
RVBD_0437c	phosphatidylserine decarboxylase Psd	525390	526085	-	8	4	0.320999	0.200597	-0.594076	0.2637	0.50049	0.291871	0.0172031	-2.47627	0.0041	0.0395181	0.30152	0.0404044	-2.03881	0.0142	0.10749	0.280122	0	-2.33725	0.0171	0.113774
RVBD_0438c	molybdopterin biosynthesis protein MoeA2	526146	527363	-	14	12	18.3546	13.5431	-0.438245	0.067	0.376064	16.6054	9.0705	-0.871228	0.0044	0.0422823	17.095	12.791	-0.417892	0.1136	0.388619	15.8471	12.2644	-0.368377	0.1782	0.405246
RVBD_0439c	oxidoreductase	527382	528317	-	19	16	24.1866	25.5603	0.0796681	0.3854	0.50049	21.9001	18.5847	-0.236599	0.2967	0.496829	22.5585	20.0494	-0.169932	0.2973	0.490686	20.9109	29.9321	0.517571	0.1038	0.33339
RVBD_0440	chaperonin 2 GroEL2	528611	530233	+	13	1.25	0.151573	0	-1.04335	NA	NA	0.0685689	0.100065	0.38958	NA	NA	0.141024	0	-0.768323	NA	NA	0.131033	0.257625	0.890163	NA	NA
RVBD_0441c	hypothetical protein	530299	530727	-	9	8	19.3795	14.4467	-0.423337	0.0906	0.433965	17.5795	12.0853	-0.539627	0.0683	0.314023	18.124	12.7083	-0.511195	0.0842	0.337432	16.7629	16.6564	-0.00802102	0.5169	0.519181
RVBD_0442c	PPE family protein PPE10	530754	532217	-	24	19.75	25.8108	28.029	0.118913	0.3078	0.50049	23.3141	25.4496	0.12647	0.3678	0.499263	23.9828	20.4652	-0.22867	0.1736	0.456003	23.4361	24.0706	0.038865	0.4327	0.488718
RVBD_0443	hypothetical protein	532399	532914	+	14	13	43.3622	35.7364	-0.278965	0.1424	0.498584	39.4354	40.287	0.0308826	0.463	0.499263	40.7311	30.1017	-0.43606	0.0647	0.301996	37.6083	43.2247	0.201026	0.2795	0.448102
RVBD_0444c	anti-sigma factor RskA	533094	533792	-	9	7	12.1053	9.42339	-0.360625	0.2111	0.50049	11.0173	12.6061	0.194404	0.323	0.499263	11.3839	5.74723	-0.982676	0.013	0.100546	10.5133	17.0326	0.696306	0.0997	0.326855
RVBD_0445c	RNA polymerase sigma factor SigK	533836	534399	-	10	9	37.8938	45.1803	0.253637	0.2696	0.50049	34.3228	39.7032	0.210092	0.3337	0.499263	35.3648	37.6723	0.0912503	0.4209	0.494855	32.7639	41.4898	0.340917	0.2088	0.420902
RVBD_0446c	transmembrane protein	534448	535218	-	17	15	22.6677	21.4814	-0.0775142	0.379	0.50049	20.4981	17.5001	-0.22788	0.2181	0.477373	21.083	23.8583	0.178426	0.27	0.490686	19.5418	23.7424	0.281216	0.197	0.414689
RVBD_0447c	cyclopropane-fatty-acyl-phospholipid synthase UfaA1	535227	536510	-	27	25	35.6812	34.5854	-0.0449917	0.4049	0.50049	32.3468	33.9483	0.0697463	0.3663	0.499263	33.3628	29.6211	-0.171537	0.2178	0.482435	30.8909	27.6374	-0.160306	0.2427	0.433624
RVBD_0448c	hypothetical protein	536507	537172	-	16	16	41.2854	39.6931	-0.056734	0.4066	0.50049	37.3757	29.7492	-0.329089	0.1359	0.418532	38.4923	36.8462	-0.0629829	0.412	0.494855	35.6608	41.034	0.202668	0.266	0.443315
RVBD_0449c	hypothetical protein	537232	538551	-	23	19	35.9599	36.3301	0.0147736	0.4576	0.50049	32.6021	30.0849	-0.115837	0.2563	0.491114	33.6222	22.2359	-0.59628	0.0012	0.0133417	31.1178	36.7365	0.239644	0.1042	0.33339
RVBD_0450c	transmembrane transporter MmpL4	538591	541494	-	84	59.25	14.7487	4.40811	-1.7418	1e-05	0.000187035	13.1202	3.18417	-2.0418	1e-05	0.000158416	13.7354	2.28533	-2.5859	1e-05	0.000154686	12.7435	3.55551	-1.84019	1e-05	0.000132241
RVBD_0451c	membrane protein MmpS4	541491	541913	-	15	12	4.33847	1.37116	-1.65327	0.0003	0.00473088	3.91878	1.70643	-1.1921	0.0086	0.0735829	4.03471	0.661246	-2.58347	1e-05	0.000154686	3.74963	1.55473	-1.25546	0.0078	0.0610776
RVBD_0452	transcriptional regulator	542145	542855	+	10	10	24.1952	29.4527	0.283524	0.17	0.50049	21.9804	23.9077	0.121323	0.3498	0.499263	22.7022	25.2283	0.152252	0.3206	0.492982	20.9746	13.0052	-0.687773	0.0255	0.147761
RVBD_0453	PPE family protein PPE11	543177	544733	+	23	19	31.323	31.415	0.00423149	0.4923	0.50049	28.4167	24.9451	-0.187858	0.2424	0.486249	29.3071	22.6647	-0.370619	0.0731	0.318025	27.1115	26.7174	-0.0208144	0.4809	0.499266
RVBD_0454	hypothetical protein	544838	545188	+	6	6	27.3592	22.0047	-0.313906	0.1495	0.499722	24.8359	14.1769	-0.807443	0.0133	0.103805	25.6316	24.1474	-0.0857339	0.4274	0.494855	23.7014	22.836	-0.052482	0.4393	0.491418
RVBD_0454Ac	hypothetical protein	545191	545421	-	9	5	21.7181	12.4161	-0.805264	0.0039	0.0443332	19.7282	13.3192	-0.565238	0.0613	0.297731	20.3835	15.8788	-0.359291	0.1573	0.43989	18.8336	21.5836	0.197773	0.337	0.467584
RVBD_0455c	hypothetical protein	545378	545824	-	11	0.25	0	0	NA	NA	NA	0	0.0960378	0.878867	NA	NA	0	0	NA	NA	NA	0	0	NA	NA	NA
RVBD_0456A	toxin MazF1	547079	547360	-	4	4	37.2633	27.528	-0.436364	0.1216	0.472545	33.7539	25.8973	-0.381459	0.1707	0.446227	34.7631	57.072	0.714797	0.0983	0.36341	32.1789	36.2845	0.174122	0.3255	0.465396
RVBD_0456Bc	antitoxin MazE1	547347	547520	-	13	12	19.2578	18.7994	-0.0347329	0.4448	0.50049	17.4367	16.5064	-0.0788687	0.3844	0.499263	17.9591	15.161	-0.243985	0.2289	0.484313	16.6367	16.7689	0.0121771	0.4829	0.499266
RVBD_0456c	antitoxin MazE1	545892	546806	-	11	10	19.5445	18.2206	-0.101116	0.3767	0.50049	17.7434	14.0665	-0.334476	0.1689	0.446227	18.3192	15.6953	-0.222612	0.2847	0.490686	16.9253	22.0172	0.379871	0.1892	0.411494
RVBD_0457c	prolyl oligopeptidase	547589	549610	-	38	30.25	24.9059	24.9177	0.000683303	0.4982	0.502304	21.7909	19.5653	-0.155337	0.2898	0.495206	23.1686	17.8357	-0.377251	0.0559	0.275372	21.4914	16.3026	-0.39824	0.065	0.266676
RVBD_0458	aldehyde dehydrogenase (NAD+)	549678	551201	+	23	20	28.17	29.4092	0.0620916	0.3854	0.50049	25.537	24.172	-0.079158	0.3602	0.499263	26.3224	21.2784	-0.306725	0.0663	0.305018	24.3538	27.4783	0.174379	0.2138	0.423681
RVBD_0459	hypothetical protein	551201	551692	+	5	5	7.34045	8.69725	0.243818	0.3379	0.50049	6.64425	5.81838	-0.189439	0.3684	0.499263	6.84007	6.89498	0.012479	0.4926	0.500255	6.34538	12.7019	1.00045	0.0996	0.326855
RVBD_0460	hydrophobic protein	551752	551991	+	3	3	5.13585	4.24513	-0.272015	0.3963	0.50049	4.66761	7.49501	0.679257	0.3921	0.499263	4.82743	11.3375	1.22466	0.0683	0.306765	4.45704	5.18498	0.225923	0.3589	0.471818
RVBD_0461	transmembrane protein	551984	552553	+	17	15	41.917	42.696	0.0265614	0.4533	0.50049	37.948	33.5894	-0.175902	0.2388	0.486249	39.0854	37.6524	-0.0538138	0.4019	0.494855	36.2214	36.3388	0.00495265	0.482	0.499266
RVBD_0462	dihydrolipoamide dehydrogenase LpdC	552617	554011	+	27	1	0	0.155666	2.09389	0.1153	0.46701	0	0.20013	1.36041	NA	NA	0	0	NA	NA	NA	0	0	NA	NA	NA
RVBD_0463	membrane protein	554019	554312	+	4	3	32.653	38.5037	0.237465	0.305	0.50049	29.6096	30.8147	0.0578325	0.4402	0.499263	30.5309	50.9165	0.737188	0.1084	0.38094	28.2658	38.4339	0.444016	0.1748	0.402811
RVBD_0464c	alkylhydroperoxidase AhpD family core domain-containing protein	554316	554888	-	15	12	22.4962	15.0025	-0.584094	0.0135	0.122337	20.3886	11.2463	-0.857381	0.0025	0.025641	21.0204	19.2139	-0.129414	0.3512	0.494855	19.4695	15.3541	-0.341519	0.1685	0.400095
RVBD_0465c	transcriptional regulator	554885	556309	-	28	26	26.9972	4.10603	-2.71536	1e-05	0.000187035	24.4242	1.064	-4.5124	1e-05	0.000158416	25.159	2.005	-3.64511	1e-05	0.000154686	23.3306	2.05926	-3.49564	1e-05	0.000132241
RVBD_0466	hypothetical protein	556461	557255	+	8	8	19.0859	14.664	-0.379829	0.1801	0.50049	17.332	13.3974	-0.37073	0.2582	0.491123	17.8754	32.5222	0.862929	0.1278	0.407904	16.4801	9.3667	-0.811871	0.0477	0.22323
RVBD_0467	isocitrate lyase Icl	557530	558816	+	18	2	0.337376	0.0246911	-2.08851	NA	NA	0.300303	0	-2.15729	NA	NA	0.307464	0	-2.18482	NA	NA	0.286479	0	-1.51766	NA	NA
RVBD_0468	3-hydroxybutyryl-CoA dehydrogenase FadB	558898	559758	+	13	12	7.5853	6.98801	-0.118133	0.3661	0.50049	6.85567	7.85392	0.196161	0.3762	0.499263	7.06468	5.29935	-0.413462	0.1273	0.407904	6.55687	11.2425	0.777941	0.0393	0.195092
RVBD_0469	mycolic acid synthase UmaA	559891	560751	+	24	20	7.84739	9.1286	0.217998	0.2853	0.50049	7.13051	6.44378	-0.145679	0.3879	0.499263	7.35723	6.50824	-0.176448	0.2997	0.490686	6.79464	7.89887	0.218014	0.3118	0.461188
RVBD_0470A	mycolic acid synthase PcaA	561857	562297	-	11	10	58.5237	54.0216	-0.115455	0.321	0.50049	52.9832	52.1764	-0.0220644	0.4588	0.499263	54.6027	40.7829	-0.420795	0.0509	0.260354	50.6076	52.0631	0.0411917	0.4436	0.491569
RVBD_0470c	mycolic acid synthase PcaA	560851	561714	-	12	11	2.20927	0.461521	-2.22752	1e-05	0.000187035	2.00234	0.479088	-2.02773	1e-05	0.000158416	2.07921	0.280104	-2.82499	1e-05	0.000154686	1.92798	0.269775	-2.73025	0.0001	0.0012305
RVBD_0471c	hypothetical protein	562228	562716	-	12	11	58.523	44.1776	-0.405587	0.0326	0.242204	53.1079	39.9499	-0.41054	0.0638	0.304785	54.8131	49.6483	-0.14268	0.29	0.490686	50.7207	53.4729	0.0764787	0.3737	0.474117
RVBD_0472c	transcriptional regulator TetR-family	562726	563430	-	10	10	4.84671	0.334545	-3.80065	1e-05	0.000187035	4.37915	0.177737	-4.49823	1e-05	0.000158416	4.50895	0.129169	-4.95494	1e-05	0.000154686	4.17748	0.0772875	-5.35686	1e-05	0.000132241
RVBD_0473	transmembrane protein	563567	564937	+	16	15	28.457	25.378	-0.165148	0.2927	0.50049	25.8853	21.2317	-0.285687	0.1888	0.462739	26.7419	24.4094	-0.131523	0.3615	0.494855	24.7026	30.1951	0.289896	0.2611	0.441849
RVBD_0474	transcriptional regulator	565024	565446	+	7	6	28.676	28.0871	-0.0299091	0.4524	0.50049	25.9859	18.198	-0.513069	0.0489	0.260662	26.7994	21.8603	-0.293335	0.1398	0.421081	24.7992	20.8037	-0.251947	0.1814	0.408377
RVBD_0475	iron-regulated heparin binding hemagglutinin HbhA	565800	566399	+	9	8	13.8983	16.0328	0.205873	0.2735	0.50049	12.5648	11.7507	-0.0961326	0.4084	0.499263	12.9286	10.1309	-0.35083	0.1612	0.444968	11.9947	13.3025	0.150538	0.3336	0.467333
RVBD_0476	transmembrane protein	566511	566774	+	6	6	36.4249	29.3897	-0.30939	0.0746	0.393423	33.0361	29.0907	-0.183149	0.2198	0.479455	34.0905	20.21	-0.753328	0.0015	0.0162814	31.5624	29.4338	-0.0997834	0.3643	0.472475
RVBD_0477	secreted protein	566779	567225	+	5	4.25	67.3693	58.181	-0.211424	0.2785	0.50049	48.8453	52.3611	0.10035	0.3986	0.499263	62.934	56.8005	-0.147696	0.3569	0.494855	58.2322	34.1222	-0.769352	0.0413	0.202186
RVBD_0478	deoxyribose-phosphate aldolase DeoC	567225	567899	+	3	3	12.1009	9.23459	-0.388243	0.2737	0.50049	10.8944	6.91566	-0.650397	0.1729	0.447793	11.1778	10.3902	-0.103849	0.4466	0.494855	10.3792	15.7068	0.598722	0.2361	0.432927
RVBD_0479c	membrane protein	567924	568970	-	13	1.5	0.80991	0	-2.73755	NA	NA	0.372944	0.200126	-0.648627	NA	NA	0.775757	0	-2.46249	NA	NA	0.354401	0.118994	-0.803433	NA	NA
RVBD_0480c	hydrolase	568967	569809	-	16	14	29.5777	25.2491	-0.228193	0.2426	0.50049	26.7509	26.103	-0.0352642	0.4705	0.499263	27.5302	22.5448	-0.287997	0.2176	0.482435	25.5196	16.1664	-0.657587	0.0688	0.275459
RVBD_0481c	hypothetical protein	569991	570515	-	12	11	41.225	35.2278	-0.22673	0.2237	0.50049	37.4232	32.521	-0.202391	0.2561	0.491114	38.6202	40.3038	0.061619	0.4392	0.494855	35.7335	24.7941	-0.526482	0.0618	0.25931
RVBD_0482	UDP-N-acetylenolpyruvoylglucosamine reductase MurB	570542	571651	+	13	0	0	0	NA	NA	NA	0	0	NA	NA	NA	0	0	NA	NA	NA	0	0	NA	NA	NA
RVBD_0483	lipoprotein LprQ	571713	573068	+	29	27.25	38.9629	40.4469	0.0539204	0.3671	0.50049	35.2471	30.0703	-0.229087	0.0967	0.372371	34.9814	31.065	-0.171231	0.177	0.458168	33.6389	39.3928	0.227916	0.1057	0.335858
RVBD_0484c	oxidoreductase	573049	573804	-	10	8	29.2206	23.8319	-0.293893	0.1476	0.498584	26.411	20.1338	-0.391006	0.1154	0.394952	27.1794	27.1782	9.80328e-05	0.5026	0.504491	25.2122	26.3133	0.0623622	0.4137	0.48248
RVBD_0485	transcriptional regulator	573987	575303	+	23	21	16.3818	3.77811	-2.11436	1e-05	0.000187035	14.8134	1.11337	-3.72431	1e-05	0.000158416	15.2518	0.570275	-4.72188	1e-05	0.000154686	14.1499	0.255895	-5.72418	1e-05	0.000132241
RVBD_0486	glycosyltransferase MshA	575351	576793	+	13	3	2.23587	0.549953	-1.93406	0.0059	0.0634793	2.01569	1.25145	-0.658694	0.2053	0.472293	2.07733	0.0758822	-4.01498	1e-05	0.000154686	1.93355	0	-4.57131	1e-05	0.000132241
RVBD_0487	hypothetical protein	576790	577341	+	9	9	48.1499	22.3336	-1.10777	0.0009	0.0129834	43.6793	22.7433	-0.940856	0.005	0.0469208	45.1028	29.0203	-0.635743	0.0416	0.234402	41.7931	21.516	-0.956542	0.0124	0.0896118
RVBD_0488	l-lysine exporter	577667	578272	+	9	9	20.7555	30.2173	0.541535	0.0641	0.370704	18.765	17.7016	-0.0838754	0.4212	0.499263	19.3202	18.9453	-0.0280471	0.4845	0.499709	17.9208	16.9025	-0.0833108	0.441	0.491569
RVBD_0489	phosphoglycerate mutase Gpm1	578429	579178	+	11	0.25	0	0	NA	NA	NA	0	0.0931271	0.862794	NA	NA	0	0	NA	NA	NA	0	0	NA	NA	NA
RVBD_0490	two-component system sensor histidine kinase SenX3	579352	580584	+	16	11	22.5633	12.3456	-0.869298	0.001	0.0142345	20.4273	7.93118	-1.36305	1e-05	0.000158416	21.0396	5.95881	-1.81724	1e-05	0.000154686	19.4862	4.37935	-2.14716	1e-05	0.000132241
RVBD_0491	two-component system sensory transduction protein RegX3	580812	581495	+	9	7	48.7597	26.9787	-0.85338	0.0073	0.0760003	44.2421	15.1075	-1.54855	1e-05	0.000158416	45.6571	18.8369	-1.2761	0.0013	0.0143045	42.2321	7.43627	-2.49947	1e-05	0.000132241
RVBD_0492A	two-component system sensory transduction protein RegX3	583378	583707	-	5	4.25	22.7788	20.9069	-0.123556	0.345	0.50049	25.8334	23.5955	-0.130173	0.3008	0.498265	26.6547	24.6255	-0.113728	0.3396	0.494855	24.6545	35.3112	0.518735	0.0883	0.308251
RVBD_0492c	oxidoreductase	581492	583381	-	18	14.25	19.2023	20.5438	0.0973753	0.3465	0.50049	18.6671	16.87	-0.145809	0.2879	0.495206	19.2686	16.3763	-0.234359	0.1746	0.456383	17.8264	16.6444	-0.0982526	0.3496	0.469923
RVBD_0493c	hypothetical protein	583704	584693	-	17	16	25.3445	25.1268	-0.0124436	0.4827	0.50049	23.0005	23.3955	0.0246483	0.4551	0.499263	23.7291	29.7734	0.327324	0.1413	0.421081	21.9473	21.7647	-0.0116068	0.4907	0.501281
RVBD_0494	transcriptional regulator GntR-family	584698	585426	+	7	5	8.13366	8.30858	0.0305907	0.4763	0.50049	7.35064	6.09781	-0.267311	0.3187	0.499263	7.56786	11.5691	0.611036	0.1768	0.458168	7.01757	5.32916	-0.389451	0.263	0.442816
RVBD_0495c	hypothetical protein	585427	586317	-	13	2.75	5.3895	4.2014	-0.355712	0.3214	0.50049	4.8856	5.79188	0.245274	0.4095	0.499263	7.53848	6.31097	-0.251092	NA	NA	4.66252	6.99699	0.588045	0.3431	0.469368
RVBD_0496	exopolyphosphatase	586349	587383	+	9	8	11.0912	10.609	-0.0640263	0.4354	0.50049	10.0388	16.7503	0.737833	0.0774	0.334565	10.3338	6.50302	-0.666069	0.048	0.252789	9.57478	8.20643	-0.219689	0.4377	0.491007
RVBD_0497	transmembrane protein	587380	588312	+	14	12	3.70618	2.33855	-0.661617	0.1005	0.451367	3.37651	0.210963	-3.91356	1e-05	0.000158416	3.49422	1.03432	-1.74195	0.0047	0.0441331	3.22138	0.985272	-1.68422	0.0117	0.0863146
RVBD_0498	hypothetical protein	588328	589170	+	12	11	19.5577	22.858	0.22482	0.2656	0.50049	17.7684	12.5324	-0.502961	0.0676	0.313054	18.3486	13.8161	-0.408759	0.1211	0.398522	16.9718	19.1669	0.176089	0.3121	0.461188
RVBD_0499	hypothetical protein	589186	590061	+	5	5	19.8083	18.5985	-0.0907842	0.4212	0.50049	18.0101	17.1308	-0.0716993	0.4434	0.499263	18.6156	14.5647	-0.352956	0.2444	0.490686	17.2047	15.9735	-0.105012	0.4317	0.488342
RVBD_0500	pyrroline-5-carboxylate reductase ProC	590086	590973	+	13	0.25	0	0	NA	NA	NA	0	0	NA	NA	NA	0	0	NA	NA	NA	0	0.257625	1.82919	NA	NA
RVBD_0500A	excisionase	591114	591350	+	4	4	6.05682	2.27301	-1.39995	0.0596	0.35838	5.40259	3.9362	-0.45116	0.3069	0.498265	5.49445	3.2648	-0.742034	0.1966	0.466409	5.12968	0.794416	-2.59165	0.0109	0.0813543
RVBD_0500B	hypothetical protein	591478	591579	+	1	1	8.23784	4.44165	-0.870303	NA	NA	7.45878	2.7954	-1.3597	NA	NA	7.68029	4.2712	-0.817883	NA	NA	7.12272	3.03156	-1.1467	NA	NA
RVBD_0501	UDP-glucose 4-epimerase GalE2	591657	592787	+	25	21	8.32332	6.85472	-0.279811	0.1694	0.50049	7.53356	6.84295	-0.138345	0.3172	0.499263	7.76003	7.62492	-0.0251041	0.4686	0.495412	7.19265	10.4935	0.54517	0.0368	0.188253
RVBD_0502	hypothetical protein	592794	593870	+	19	15	9.17511	7.60418	-0.270623	0.1875	0.50049	8.34534	11.86	0.506763	0.083	0.344488	8.62729	7.03318	-0.294046	0.1769	0.458168	7.96912	10.4815	0.395923	0.1662	0.397539
RVBD_0503c	cyclopropane mycolic acid synthase 2 CmaA2	593874	594782	-	20	20	60.5902	80.8561	0.416231	0.0109	0.104673	54.8239	82.0374	0.581435	0.0041	0.0395181	56.3963	95.4104	0.75849	0.0011	0.0124459	52.1939	71.0435	0.444878	0.0197	0.124571
RVBD_0504c	hypothetical protein	594805	595305	-	8	2.5	0.631135	0.361568	-0.747196	0.2791	0.50049	1.14192	0	-3.86396	NA	NA	1.18018	0	-3.90875	NA	NA	1.09758	0	-3.22528	NA	NA
RVBD_0505c	phosphoserine phosphatase SerB1	595467	596588	-	22	6.5	0.849974	2.32157	1.42801	0.0503	0.324923	0.771865	0.841965	0.127993	0.4595	0.499263	0.932021	0.433165	-1.05217	0.1288	0.410366	0.861038	0.0660802	-3.03778	0.0025	0.0235029
RVBD_0506	membrane protein MmpS2	596762	597205	+	9	8	24.9386	34.4994	0.467904	0.0981	0.449839	22.5586	21.973	-0.0377239	0.465	0.499263	23.2372	32.8766	0.50043	0.1831	0.464353	21.5528	18.5555	-0.214791	0.3303	0.466194
RVBD_0507	transmembrane transporter MmpL2	597202	600108	+	81	55.5	16.2738	17.0509	0.0672837	0.3692	0.50049	15.0392	16.7526	0.155672	0.2429	0.486249	15.5154	15.517	0.00019133	0.4998	0.503042	14.0907	12.3289	-0.192439	0.2188	0.426816
RVBD_0508	hypothetical protein	600101	600394	+	8	6	39.825	15.1668	-1.39136	0.0029	0.0341733	36.5413	26.5618	-0.459607	0.211	0.475828	37.9051	22.7984	-0.732608	0.1066	0.377581	34.7633	13.1596	-1.39787	0.012	0.0873151
RVBD_0509	glutamyl-tRNA reductase HemA	600444	601850	+	22	0.5	0	0.1004	1.26639	NA	NA	0	0	NA	NA	NA	0	0	NA	NA	NA	0	0	NA	NA	NA
RVBD_0510	porphobilinogen deaminase HemC	601860	602789	+	12	0	0	0	NA	NA	NA	0	0	NA	NA	NA	0	0	NA	NA	NA	0	0	NA	NA	NA
RVBD_0511	uroporphyrin-III C-methyltransferase HemD	602822	604519	+	18	1	0	0.145553	1.603	NA	NA	0	0.182144	1.89401	NA	NA	0	0	NA	NA	NA	0	0	NA	NA	NA
RVBD_0512	delta-aminolevulinic acid dehydratase HemB	604605	605594	+	22	1.25	14.88	14.4656	-0.0405493	NA	NA	27.0138	17.8206	-0.594327	NA	NA	27.9154	41.2745	0.562643	NA	NA	25.8167	53.8838	1.06026	NA	NA
RVBD_0513	transmembrane protein	605607	606155	+	7	7	24.4134	9.00317	-1.43711	0.0032	0.0371639	22.1349	6.47408	-1.76961	0.0011	0.0125267	22.8086	9.25348	-1.29909	0.0145	0.108988	21.0836	4.75034	-2.14061	0.0013	0.0131946
RVBD_0514	transmembrane protein	606152	606451	+	2	1	65.8246	41.0354	-0.67987	NA	NA	59.7586	32.8869	-0.857784	NA	NA	61.7345	57.6186	-0.0987103	NA	NA	57.1612	46.2202	-0.302333	NA	NA
RVBD_0515	13E12 repeat family protein	606554	608065	+	18	17.25	38.7242	39.0063	0.0104722	0.4841	0.50049	37.14	35.3837	-0.0698186	0.4048	0.499263	38.2659	44.1158	0.20524	0.2483	0.490686	35.4266	39.9081	0.17204	0.2919	0.45433
RVBD_0516c	anti-anti-sigma factor	608062	608538	-	9	9	30.6301	33.6607	0.136049	0.3243	0.50049	27.806	26.8647	-0.0495123	0.4383	0.499263	28.689	36.5603	0.349711	0.1452	0.425275	26.5159	30.3375	0.194702	0.2932	0.454865
RVBD_0517	membrane acyltransferase	608749	610059	+	21	21	48.8043	42.7839	-0.189912	0.1359	0.495484	44.1592	34.7769	-0.344476	0.0382	0.223473	45.4535	40.6168	-0.162252	0.2002	0.46725	42.1167	42.1566	0.00154023	0.4975	0.504085
RVBD_0518	exported protein	610191	610886	+	12	11	48.5032	40.0751	-0.275294	0.2252	0.50049	43.9671	30.9935	-0.50418	0.1055	0.386909	45.33	46.6793	0.0423718	0.455	0.494855	41.939	29.9815	-0.483575	0.1485	0.385333
RVBD_0519c	mycolyltransferase II	611175	612077	-	9	8	23.0334	21.337	-0.110278	0.3841	0.50049	20.8865	20.3079	-0.0402853	0.4643	0.499263	21.5303	20.0855	-0.099911	0.4121	0.494855	19.9207	18.4072	-0.112839	0.3845	0.477246
RVBD_0520	methyltransferase	612258	612608	+	5	5	40.6583	33.9615	-0.259447	0.2757	0.50049	36.8407	22.1115	-0.735451	0.0347	0.210909	37.9826	38.8173	0.0315117	0.4646	0.495412	35.129	60.3424	0.780532	0.1507	0.386249
RVBD_0521	methyltransferase	612601	612906	+	5	4	27.7088	18.2411	-0.602183	0.0408	0.285334	25.1718	19.0011	-0.40461	0.1688	0.446227	26.0007	25.0969	-0.0506274	0.4589	0.495254	24.0412	15.2798	-0.650139	0.051	0.231205
RVBD_0522	GABA permease GabP	613041	614345	+	23	21	20.3706	18.4433	-0.143343	0.2423	0.50049	18.4487	19.2528	0.0616164	0.4051	0.499263	19.0119	19.8498	0.0622821	0.4033	0.494855	17.6068	15.0761	-0.223286	0.1723	0.401576
RVBD_0523c	deazaflavin-dependent nitroreductase	614329	614724	-	9	9	27.7904	28.8918	0.0560419	0.4501	0.50049	25.0794	36.4006	0.537282	0.1849	0.460233	25.7908	34.7893	0.43167	0.243	0.490686	23.9267	30.8178	0.365485	0.3013	0.457193
RVBD_0524	glutamate-1-semialdehyde 2,1-aminomutase HemL	614838	616226	+	21	1.5	0.0479524	0.0801632	0.344618	NA	NA	0.0437999	0.100065	0.670484	NA	NA	0.0913933	0	-0.491086	NA	NA	0.084727	0	0.135528	NA	NA
RVBD_0525	phosphoglycerate mutase	616226	616834	+	10	1	19.465	7.02344	-1.45213	NA	NA	17.4357	1.9342	-3.06476	NA	NA	17.8061	4.04941	-2.08992	NA	NA	16.59	1.73509	-3.0754	NA	NA
RVBD_0526	thioredoxin	616849	617499	+	7	0.25	0	0.0594719	0.50213	NA	NA	0	0	NA	NA	NA	0	0	NA	NA	NA	0	0	NA	NA	NA
RVBD_0527	cytochrome C-type biogenesis protein CcdA	617496	618275	+	5	0	0	0	NA	NA	NA	0	0	NA	NA	NA	0	0	NA	NA	NA	0	0	NA	NA	NA
RVBD_0528	cytochrome C biogenesis protein	618308	619897	+	16	0.5	0	0.0533251	0.457621	NA	NA	0	0	NA	NA	NA	0	0.161618	1.20037	NA	NA	0	0	NA	NA	NA
RVBD_0529	cytochrome C-type biogenesis protein CcsA	619894	620868	+	18	1	0.27369	0	-1.54391	NA	NA	0.237082	0	-1.1888	NA	NA	0.235201	0	-1.18164	NA	NA	0.223194	0	-0.550115	NA	NA
RVBD_0530	hypothetical protein	620910	622127	+	17	15	30.0186	30.646	0.029834	0.4504	0.50049	27.2062	24.7996	-0.133473	0.3189	0.499263	28.0503	29.5221	0.0738348	0.3884	0.494855	25.9652	18.8563	-0.460791	0.0579	0.246365
RVBD_0531	membrane protein	622332	622649	+	4	1	0.86399	1.281	0.499964	NA	NA	0.782271	0	-2.47269	NA	NA	0.816804	1.12249	0.425832	NA	NA	0.754794	2.93238	1.82588	NA	NA
RVBD_0532	PE-PGRS family protein PE_PGRS6	622796	624580	+	20	14	14.4784	13.9909	-0.0493851	0.4206	0.50049	13.1571	11.3232	-0.216158	0.2517	0.487942	13.5899	14.2266	0.0661761	0.4128	0.494855	12.5663	13.7639	0.132023	0.3405	0.468757
RVBD_0533c	3-oxoacyl-[acyl-carrier-protein] synthase 3 FabH	624476	625483	-	16	14	31.9499	32.9215	0.0432043	0.445	0.50049	28.9121	36.5503	0.338171	0.1595	0.437736	29.7683	34.9864	0.233011	0.2595	0.490686	27.5765	31.6934	0.201022	0.2836	0.451174
RVBD_0534c	1,4-dihydroxy-2-naphthoate octaprenyltransferase MenA	625565	626443	-	11	0	0	0	NA	NA	NA	0	0	NA	NA	NA	0	0	NA	NA	NA	0	0	NA	NA	NA
RVBD_0535	5'-methylthioadenosine phosphorylase Pnp	626460	627254	+	9	6.75	20.7181	29.3848	0.503809	0.1662	0.50049	25.09	23.7046	-0.0816299	0.4485	0.499263	22.2144	20.3665	-0.124939	0.4072	0.494855	23.9652	19.4086	-0.302582	0.3037	0.458282
RVBD_0536	UDP-glucose 4-epimerase GalE3	627251	628291	+	12	11	21.1016	20.7457	-0.0245268	0.4768	0.50049	19.1742	20.1419	0.0711475	0.433	0.499263	19.8072	11.6309	-0.767132	0.0462	0.248626	18.299	14.6195	-0.322656	0.2828	0.450417
RVBD_0537c	membrane protein	628301	629734	-	19	17	27.8553	24.4888	-0.185774	0.2282	0.50049	25.2313	19.7363	-0.354122	0.1081	0.387727	25.9885	25.6441	-0.0191643	0.4787	0.498517	24.0546	14.9088	-0.689227	0.0141	0.099198
RVBD_0538	membrane protein	630043	631689	+	15	14	17.2853	16.0164	-0.109924	0.3687	0.50049	15.7254	13.4781	-0.222145	0.2561	0.491114	16.2386	17.4965	0.107716	0.3782	0.494855	14.9776	11.8703	-0.334272	0.2062	0.418712
RVBD_0539	glycosyltransferase	631722	632378	+	6	4.25	6.38627	5.4572	-0.225448	0.3452	0.50049	5.81911	5.26532	-0.141734	0.3791	0.499263	6.03387	2.64702	-1.1747	0.0119	0.0933917	4.45665	1.86862	-1.22511	0.0342	0.178389
RVBD_0540	hypothetical protein	632375	633037	+	11	7	11.8698	15.7442	0.406914	0.1459	0.498584	10.713	14.2632	0.412602	0.2324	0.483735	11.0054	9.04896	-0.281266	0.2538	0.490686	10.2149	18.1436	0.82875	0.2018	0.418664
RVBD_0541c	integral membrane protein	633058	634407	-	18	0.25	0	0	NA	NA	NA	0	0.0960378	0.878867	NA	NA	0	0	NA	NA	NA	0	0	NA	NA	NA
RVBD_0542c	O-succinylbenzoic acid-CoA ligase MenE	634419	635507	-	14	0.25	0	0.0533251	0.457621	NA	NA	0	0	NA	NA	NA	0	0	NA	NA	NA	0	0	NA	NA	NA
RVBD_0543c	hypothetical protein	635576	635878	-	2	0	0	0	NA	NA	NA	0	0	NA	NA	NA	0	0	NA	NA	NA	0	0	NA	NA	NA
RVBD_0544c	transmembrane protein	635938	636216	-	6	5	7.22816	3.32088	-1.1154	0.0157	0.137621	6.59739	1.51128	-2.10089	0.0004	0.00520325	6.83168	3.86759	-0.814445	0.1041	0.372434	6.29152	2.97779	-1.06168	0.0394	0.195284
RVBD_0545c	inorganic phosphate transporter integral membrane protein PitA	636213	637466	-	14	11	8.08953	1.32006	-2.60364	1e-05	0.000187035	7.43365	0.538741	-3.74891	1e-05	0.000158416	7.7169	0.191944	-5.22208	1e-05	0.000154686	7.06294	0.771152	-3.15593	1e-05	0.000132241
RVBD_0546c	lactoylglutathione lyase	637586	637972	-	8	8	27.3132	18.2312	-0.582719	0.1529	0.499722	24.9906	14.6194	-0.772481	0.0698	0.317273	25.8967	14.2983	-0.855817	0.0585	0.281257	23.7853	7.58809	-1.64341	0.0038	0.0338285
RVBD_0547c	oxidoreductase	638035	638919	-	10	9	36.3163	30.8619	-0.234681	0.2366	0.50049	32.919	31.0297	-0.0851061	0.4054	0.499263	33.9323	31.0844	-0.126283	0.3526	0.494855	31.3881	24.5907	-0.351205	0.2047	0.418664
RVBD_0548c	1,4-Dihydroxy-2-naphthoyl-CoA synthase	639015	639959	-	12	2.25	7.69608	5.02242	-0.608696	NA	NA	7.02275	4.90032	-0.509432	NA	NA	7.29867	13.0654	0.835169	NA	NA	4.48633	0.368293	-3.32757	0.0333	0.176527
RVBD_0549c	toxin VapC3	640231	640644	-	4	4	13.6852	18.0064	0.394993	0.2445	0.50049	12.3721	8.78915	-0.490631	0.1965	0.468095	12.7314	11.8618	-0.101061	0.426	0.494855	11.811	15.5468	0.397915	0.2442	0.433624
RVBD_0550c	antitoxin VapB3	640641	640907	-	3	1.5	54.3909	44.4961	-0.289267	NA	NA	98.9044	140.771	0.508871	NA	NA	51.0268	47.0393	-0.116851	NA	NA	94.1697	117.568	0.321036	NA	NA
RVBD_0551c	fatty-acid-CoA ligase FadD8	641099	642814	-	32	28.25	21.0172	24.3443	0.211964	0.0898	0.433764	19.0338	17.1767	-0.147998	0.2043	0.472282	18.9432	18.5081	-0.033456	0.4271	0.494855	18.1756	16.7621	-0.116439	0.2478	0.435118
RVBD_0552	hypothetical protein	642892	644496	+	19	15	15.4939	19.6934	0.345822	0.1581	0.499722	14.0368	19.9393	0.506229	0.081	0.340524	14.4482	15.7647	0.125869	0.3577	0.494855	13.3724	19.9718	0.578886	0.0715	0.281669
RVBD_0553	muconate cycloisomerase MenC	644493	645473	+	12	1	34.6666	38.8062	0.162108	NA	NA	31.4079	25.5975	-0.292308	NA	NA	32.4179	23.689	-0.448802	NA	NA	30.0467	28.9549	-0.0478349	NA	NA
RVBD_0554	peroxidase BpoC	645470	646258	+	14	14	23.5156	10.998	-1.09567	0.0016	0.0209236	21.1485	12.7923	-0.724641	0.0263	0.175333	21.8001	8.30604	-1.39071	0.0003	0.00376706	20.2645	11.4288	-0.824752	0.0208	0.130235
RVBD_0555	bifunctional menaquinone biosynthesis protein MenD	646301	647965	+	15	0	0	0	NA	NA	NA	0	0	NA	NA	NA	0	0	NA	NA	NA	0	0	NA	NA	NA
RVBD_0556	transmembrane protein	647962	648477	+	13	1	1.56544	0	-3.57991	NA	NA	1.41802	0	-3.22732	NA	NA	1.45809	0	-3.26389	NA	NA	1.3565	0	-2.58434	NA	NA
RVBD_0557	mannosyltransferase MgtA	648539	649675	+	14	8	5.6781	6.29448	0.148286	0.4031	0.50049	6.62344	5.74186	-0.204533	0.3886	0.499263	5.9803	3.89027	-0.616944	0.1215	0.399266	5.5402	10.1864	0.878411	0.082	0.298667
RVBD_0558	ubiquinone/menaquinone biosynthesis methyltransferase MenH	649692	650396	+	14	0.25	0	0	NA	NA	NA	0	0	NA	NA	NA	0	0.184527	1.29769	NA	NA	0	0	NA	NA	NA
RVBD_0559c	secreted protein	650410	650748	-	6	6	17.8858	15.4485	-0.21105	0.2994	0.50049	16.2357	22.6679	0.481131	0.2014	0.470917	16.7661	29.6448	0.821539	0.0187	0.13218	15.5051	15.7292	0.0223034	0.4778	0.498817
RVBD_0560c	benzoquinone methyltransferase	650782	651507	-	15	10.5	23.6806	26.1744	0.14437	0.2839	0.50049	21.4124	16.9656	-0.335381	0.1384	0.418624	18.3692	16.5466	-0.150484	0.3325	0.494855	20.4414	21.4013	0.0668855	0.4089	0.482118
RVBD_0561c	oxidoreductase	651532	652758	-	18	14	4.58904	1.63341	-1.48452	1e-05	0.000187035	4.15056	1.59547	-1.37214	0.0002	0.00277056	4.28051	3.32952	-0.360754	0.1492	0.429137	3.97866	5.30123	0.415201	0.1783	0.405246
RVBD_0562	polyprenyl-diphosphate synthase GrcC1	652774	653781	+	14	0	0	0	NA	NA	NA	0	0	NA	NA	NA	0	0	NA	NA	NA	0	0	NA	NA	NA
RVBD_0563	protease transmembrane protein heat shock protein HtpX	653882	654742	+	11	7.5	9.63516	7.09176	-0.441071	0.4272	0.50049	7.84344	5.05087	-0.632297	0.2921	0.495206	8.18857	1.89249	-2.10068	0.2009	0.467288	8.47855	4.09317	-1.04153	0.4419	0.491569
RVBD_0564c	glycerol-3-phosphate dehydrogenase GpdA1	654927	655952	-	11	10	28.0646	24.0907	-0.22015	0.2296	0.50049	25.4898	24.7303	-0.04348	0.4453	0.499263	26.307	23.4247	-0.167177	0.3165	0.492389	24.3204	20.5769	-0.240239	0.2601	0.441499
RVBD_0565c	monooxygenase	656013	657473	-	36	29.25	22.7568	21.7101	-0.0679157	0.3568	0.50049	21.3393	19.9688	-0.0956885	0.3214	0.499263	22.0088	26.1408	0.248218	0.1536	0.43486	20.3795	29.4923	0.53329	0.0244	0.144541
RVBD_0566c	hypothetical protein	657551	658042	-	5	4	20.7497	17.3674	-0.256229	0.2767	0.50049	18.8489	16.0012	-0.235275	0.341	0.499263	19.4448	19.8105	0.0272617	0.4683	0.495412	17.9452	7.8211	-1.18954	0.0104	0.0787287
RVBD_0567	methyltransferase	658324	659343	+	19	18	38.9078	40.1002	0.0435422	0.425	0.50049	35.193	24.9103	-0.498336	0.011	0.0900256	36.2238	32.2172	-0.169009	0.2301	0.485682	33.5628	37.0057	0.141088	0.2723	0.44416
RVBD_0568	cytochrome P450 135B1 Cyp135B1	659453	660871	+	12	9	31.5694	31.9831	0.0187759	0.481	0.50049	28.6344	31.1598	0.121995	0.3688	0.499263	29.5341	29.5881	0.00276522	0.4968	0.501025	27.3293	22.6771	-0.268285	0.2401	0.433624
RVBD_0569	hypothetical protein	661006	661272	+	3	3	88.3611	66.3441	-0.413184	0.143	0.498584	80.0484	64.0998	-0.32016	0.213	0.47682	82.4334	82.1101	-0.00552748	0.4956	0.500836	76.3453	66.1486	-0.205911	0.3309	0.466421
RVBD_0570	ribonucleoside-diphosphate reductase NrdZ	661298	663376	+	37	30	19.9139	20.6887	0.0550568	0.4025	0.50049	18.0511	12.4585	-0.534699	0.0214	0.150505	18.6055	15.8776	-0.228609	0.1556	0.437813	17.2235	15.923	-0.112913	0.3383	0.467979
RVBD_0571Ac	ribonucleoside-diphosphate reductase NrdZ	664926	665048	-	2	2	38.1395	24.692	-0.625773	NA	NA	34.6003	27.2718	-0.341948	NA	NA	35.7463	41.6965	0.222133	NA	NA	33.0915	17.2079	-0.936064	NA	NA
RVBD_0571c	hypothetical protein	663490	664821	-	13	12	13.5976	11.9504	-0.18612	0.3126	0.50049	12.2627	11.1549	-0.136198	0.3564	0.499263	12.5965	16.7833	0.413825	0.2728	0.490686	11.7017	15.7653	0.430465	0.1753	0.403319
RVBD_0572c	hypothetical protein	665045	665386	-	8	8	27.9155	24.4814	-0.189251	0.3028	0.50049	25.3543	26.3284	0.0545146	0.4281	0.499263	26.1752	36.3407	0.473229	0.1196	0.396849	24.1984	24.1925	0.000451932	0.4902	0.501281
RVBD_0573c	nicotinate phosphoribosyltransferase PncB2	665854	667245	-	16	13.25	12.8854	12.1926	-0.079667	0.3912	0.50049	12.5416	22.4015	0.836433	0.027	0.178144	12.9047	11.5992	-0.1535	0.3319	0.494855	11.9693	15.5303	0.376212	0.276	0.446083
RVBD_0574c	poly-gamma-glutamate synthesis protein (capsule biosynthesis protein)	667255	668397	-	20	16.25	28.0193	25.7716	-0.120602	0.2787	0.50049	26.9837	25.2985	-0.0929169	0.3333	0.499263	27.7948	20.348	-0.449653	0.0152	0.112924	25.7405	23.6159	-0.123828	0.3186	0.46205
RVBD_0575c	oxidoreductase	668582	669748	-	14	12	30.403	24.5375	-0.309089	0.1333	0.488412	27.4845	21.6145	-0.346316	0.1282	0.414803	28.2682	29.7905	0.0757381	0.4072	0.494855	26.2229	24.4241	-0.101947	0.4288	0.486676
RVBD_0576	transcriptional regulator ArsR-family	669851	671155	+	19	14.75	8.95814	8.83196	-0.0204437	0.4703	0.50049	7.58582	7.18993	-0.0769363	0.4167	0.499263	8.92276	7.65525	-0.220448	0.2687	0.490686	8.27958	8.45202	0.0310061	0.4609	0.495839
RVBD_0577	antigen Cfp30B	671169	671954	+	13	13	27.762	21.4277	-0.373466	0.0902	0.433965	25.1757	34.5881	0.458152	0.0907	0.359208	25.9546	22.2922	-0.219228	0.2459	0.490686	24.0241	18.6148	-0.367204	0.1372	0.376197
RVBD_0578c	PE-PGRS family protein PE_PGRS7	671999	675919	-	27	16.5	7.37883	5.77363	-0.353457	0.1675	0.50049	6.69244	7.1526	0.0961015	0.4089	0.499263	7.33588	5.31331	-0.46429	0.0872	0.342987	6.78689	8.78625	0.373163	0.1524	0.386595
RVBD_0579	hypothetical protein	676241	676999	+	15	14	16.4439	20.2506	0.30025	0.205	0.50049	14.9156	14.171	-0.0736611	0.4366	0.499263	15.3843	18.1784	0.240753	0.2559	0.490686	14.2268	15.968	0.16715	0.346	0.469755
RVBD_0580c	hypothetical protein	677128	677619	-	9	7.25	18.4619	16.3246	-0.177316	0.3132	0.50049	19.0852	14.4231	-0.40323	0.156	0.435222	19.6173	15.8118	-0.310457	0.2365	0.488879	18.1835	15.4298	-0.2352	0.3001	0.456961
RVBD_0581	antitoxin VapB26	677713	677928	+	4	4	22.9317	27.3986	0.256392	0.2634	0.50049	20.7947	17.6781	-0.23333	0.2991	0.498265	21.4365	25.7017	0.261727	0.2828	0.490686	19.8483	22.7864	0.200515	0.3412	0.468911
RVBD_0582	toxin VapC26	677925	678332	+	9	6	6.48733	4.0483	-0.677133	0.0951	0.444675	5.86165	5.02264	-0.220753	0.3846	0.499263	6.03186	5.17222	-0.219777	0.4043	0.494855	5.59595	5.04004	-0.145197	0.3964	0.479439
RVBD_0583c	lipoprotein LpqN	678392	679078	-	7	7	37.029	41.9562	0.180133	0.3147	0.50049	33.4734	33.8689	0.0170842	0.4781	0.499263	34.4358	42.0539	0.28829	0.2341	0.486422	31.9571	20.0286	-0.672422	0.0487	0.224612
RVBD_0584	exported protein	679232	681865	+	62	53.5	14.3353	15.7505	0.135795	0.1822	0.50049	13.2284	14.5563	0.138022	0.2368	0.486146	13.3784	13.2165	-0.0175041	0.4675	0.495412	12.6267	15.0153	0.250103	0.0744	0.287409
RVBD_0585c	integral membrane protein	681888	684275	-	41	24	15.0638	17.4968	0.215929	0.1902	0.50049	13.6276	15.6723	0.201699	0.2263	0.481169	14.0311	19.4635	0.472044	0.0659	0.304052	13.0015	16.4208	0.337094	0.1205	0.356873
RVBD_0586	transcriptional regulator Mce2R	684413	685135	+	12	9.25	5.56184	6.80266	0.289788	0.3088	0.50049	5.01764	4.85673	-0.0460902	0.4572	0.499263	4.64391	2.30514	-1.00452	0.0256	0.162965	4.79011	3.14741	-0.59799	0.1764	0.404451
RVBD_0587	ABC transporter permease YrbE2A	685132	685929	+	12	9	11.0623	13.8796	0.326888	0.2145	0.50049	10.0339	10.7667	0.101881	0.4119	0.499263	10.3517	13.0419	0.333124	0.2741	0.490686	9.57497	9.38279	-0.0273752	0.4822	0.499266
RVBD_0588	ABC transporter permease YrbE2B	685931	686818	+	15	11	7.13452	10.9927	0.622735	0.052	0.329932	6.46764	11.755	0.860934	0.1506	0.431441	6.67161	5.71861	-0.221357	0.3247	0.494149	6.17719	13.292	1.10497	0.0056	0.0461168
RVBD_0589	MCE-family protein Mce2A	686824	688038	+	27	17	12.1311	11.182	-0.117448	0.3592	0.50049	11.027	10.7257	-0.0397443	0.455	0.499263	11.3898	12.8765	0.177029	0.356	0.494855	10.5129	13.7294	0.385507	0.1812	0.408377
RVBD_0590	MCE-family protein Mce2B	688035	688862	+	10	9	8.00373	7.33348	-0.125912	0.3839	0.50049	7.25958	10.3218	0.507166	0.138	0.418624	7.48957	5.87787	-0.348105	0.2529	0.490686	6.93998	8.39979	0.276889	0.2579	0.44024
RVBD_0590A	ABC transporter substrate-binding protein	688811	689065	+	7	5	7.65977	6.67374	-0.198014	0.4216	0.50049	6.94058	5.11331	-0.437351	0.1768	0.45208	7.15817	4.87827	-0.549142	0.1438	0.423595	6.62406	1.67554	-1.94688	0.0021	0.0202196
RVBD_0591	MCE-family protein Mce2C	689062	690507	+	22	22	12.8005	12.5073	-0.0334198	0.4538	0.50049	11.5804	11.9904	0.0502942	0.4364	0.499263	11.9214	14.8876	0.320511	0.1624	0.447508	11.0446	12.1498	0.138098	0.3247	0.465308
RVBD_0592	MCE-family protein Mce2D	690504	692030	+	29	23	9.05502	10.7951	0.253434	0.1579	0.499722	8.20329	10.354	0.335828	0.1358	0.418532	8.45393	6.88173	-0.296393	0.1744	0.456383	7.83177	9.10817	0.218401	0.2621	0.442433
RVBD_0593	MCE-family lipoprotein LprL	692027	693235	+	19	16	13.8112	15.2698	0.144758	0.3015	0.50049	12.5197	12.7819	0.0300572	0.456	0.499263	12.9087	14.6523	0.182817	0.2464	0.490686	11.9583	12.2546	0.0360657	0.4457	0.49158
RVBD_0594	MCE-family protein Mce2F	693240	694790	+	30	28	30.7143	28.561	-0.104845	0.3068	0.50049	27.8029	24.5673	-0.178411	0.2166	0.47682	28.6397	34.3681	0.26305	0.1153	0.391092	26.5327	28.9482	0.125867	0.3198	0.462853
RVBD_0595c	toxin VapC4	694842	695234	-	8	8	32.1118	25.5941	-0.327088	0.1947	0.50049	29.0433	22.9213	-0.341091	0.1949	0.466607	29.8868	16.6614	-0.842057	0.0224	0.149427	27.7025	21.6994	-0.351213	0.2261	0.428342
RVBD_0596c	antitoxin VapB4	695231	695488	-	5	2	0.157858	0	-1.68258	NA	NA	0.142848	0	-1.36251	NA	NA	0.145999	0.0330145	-0.90209	NA	NA	0.137145	0	-0.738629	NA	NA
RVBD_0597A	antitoxin VapB4	697023	697196	+	2	1	48.6756	53.049	0.123777	NA	NA	44.2222	35.174	-0.328097	NA	NA	45.6894	40.8185	-0.161263	NA	NA	42.2639	21.5439	-0.96037	NA	NA
RVBD_0597c	ATPase	695671	696906	-	13	11	24.8309	21.5149	-0.206686	0.2776	0.50049	22.4725	25.4477	0.179403	0.3343	0.499263	23.1508	27.3896	0.242556	0.2856	0.490686	21.4583	20.9519	-0.0337622	0.4884	0.500975
RVBD_0598c	toxin VapC27	697157	697570	-	7	5	18.2334	21.3103	0.22464	0.2678	0.50049	16.5429	18.0307	0.124425	0.4103	0.499263	17.0692	10.3088	-0.725275	0.0353	0.208365	15.803	17.7803	0.171527	0.3483	0.469755
RVBD_0599c	antitoxin VapB27	697567	697803	-	6	5	9.84537	10.9049	0.147058	0.4035	0.50049	8.91018	16.2289	0.863379	0.1631	0.44268	9.16891	9.97752	0.122253	0.4132	0.494855	8.49181	5.54017	-0.608024	0.224	0.428295
RVBD_0600c	two-component system sensor histidine kinase	697907	698413	-	3	3	4.95611	16.3308	1.71072	0.0378	0.269032	4.49132	11.5115	1.34959	0.0382	0.223473	4.64792	4.90587	0.0794643	0.4529	0.494855	4.31412	5.12726	0.256544	0.3823	0.477246
RVBD_0601c	two-component system sensor histidine kinase	698527	698997	-	4	2	28.0179	29.4886	0.0736227	NA	NA	25.3612	18.0769	-0.485897	NA	NA	26.118	37.5103	0.521506	NA	NA	24.2343	37.2116	0.619295	NA	NA
RVBD_0602c	two-component system transcriptional regulator TcrA	699041	699802	-	11	9.5	10.9251	8.15611	-0.421053	0.1042	0.455088	9.92148	10.6836	0.106941	0.3854	0.499263	11.3929	12.3229	0.113364	0.3993	0.494855	10.5374	10.5649	0.00538555	0.4798	0.499266
RVBD_0603	exported protein	699859	700170	+	1	1	0.297048	0	-1.62262	NA	NA	0.270431	1.1491	1.67068	NA	NA	0.280119	0	-1.34361	NA	NA	0.260884	0	-0.691502	NA	NA
RVBD_0604	lipoprotein LpqO	700242	701192	+	7	6	18.4191	20.0636	0.123227	0.3471	0.50049	16.6779	26.0439	0.642486	0.0862	0.351389	17.1908	21.8778	0.347665	0.2161	0.482304	15.921	18.3781	0.208169	0.3071	0.459979
RVBD_0605	resolvase	701409	702017	+	10	10	32.274	31.5166	-0.0342421	0.4553	0.50049	29.2796	27.5764	-0.0862941	0.4015	0.499263	30.2055	27.486	-0.135922	0.3511	0.494855	27.9721	39.0641	0.482044	0.1197	0.35553
RVBD_0606	transposase	702019	702762	+	8	6	18.6294	9.76301	-0.930514	0.0066	0.0696138	16.8744	11.1954	-0.590386	0.0706	0.319547	17.3841	28.4027	0.707694	0.0456	0.247477	16.1118	7.90346	-1.0221	0.012	0.0873151
RVBD_0607	hypothetical protein	702816	703202	+	1	1	2.54527	1.88804	-0.404484	NA	NA	2.31707	1.80117	-0.322002	NA	NA	2.39985	3.58477	0.561076	NA	NA	2.21714	5.32943	1.24133	NA	NA
RVBD_0608	antitoxin VapB28	703247	703492	+	2	1	11.0931	20.9187	0.906491	NA	NA	10.0911	0.362066	-4.27468	NA	NA	10.4175	6.63686	-0.63431	NA	NA	9.61903	5.92537	-0.660634	NA	NA
RVBD_0609	toxin VapC28	703489	703890	+	7	6	18.1965	19.5575	0.103928	0.4457	0.50049	16.5415	14.4526	-0.194069	0.3688	0.499263	17.089	12.0053	-0.508079	0.1947	0.466409	15.8063	12.8251	-0.299023	0.3563	0.471369
RVBD_0609A	hypothetical protein	703833	704060	+	2	2	9.92606	7.39987	-0.420208	NA	NA	9.0575	3.11653	-1.51243	NA	NA	9.39211	11.3853	0.277243	NA	NA	8.66532	5.49007	-0.637794	NA	NA
RVBD_0609Bc	hypothetical protein	704478	704675	-	2	2	9.37574	4.78518	-0.959934	NA	NA	8.48983	9.38801	0.145747	NA	NA	8.75693	14.5611	0.730135	NA	NA	8.13901	6.83944	-0.237452	NA	NA
RVBD_0610c	hypothetical protein	704755	705912	-	11	10	20.5491	19.6178	-0.0668678	0.4268	0.50049	18.6453	15.1382	-0.30014	0.2611	0.492642	19.2272	17.7398	-0.115875	0.382	0.494855	17.788	19.417	0.127115	0.3836	0.477246
RVBD_0611c	hypothetical protein	705964	706347	-	12	9	22.2265	22.9859	0.048435	0.4458	0.50049	20.1212	20.4376	0.0226716	0.4711	0.499263	20.7317	24.2256	0.224694	0.2883	0.490686	19.2124	21.9572	0.193292	0.2955	0.455154
RVBD_0612	hypothetical protein	706327	706932	+	6	6	7.33265	11.3346	0.626675	0.1611	0.50049	6.64075	8.4585	0.348621	0.1783	0.45346	6.84303	10.8674	0.665969	0.2341	0.486422	6.34946	4.56546	-0.468164	0.1965	0.414184
RVBD_0613c	hypothetical protein	706951	709518	-	16	15.25	25.1601	30.7736	0.290452	0.1553	0.499722	21.3716	22.3269	0.0631576	0.4179	0.499263	23.5127	19.85	-0.24408	0.2044	0.469841	21.7897	26.9962	0.309368	0.1873	0.411325
RVBD_0614	galactose-1-phosphate uridylyltransferase	709359	710351	+	14	12	36.9934	33.3573	-0.149214	0.2581	0.50049	33.5296	33.5753	0.00205178	0.4907	0.500236	34.5647	41.6907	0.270408	0.1767	0.458168	32.0217	33.6852	0.0734209	0.3959	0.479439
RVBD_0615	membrane protein	710348	710590	+	4	4	39.4966	40.8263	0.047727	0.4541	0.50049	35.7671	49.212	0.460157	0.1359	0.418532	36.8681	59.1367	0.681301	0.072	0.314951	34.1735	58.5117	0.775879	0.0497	0.227905
RVBD_0616A	antitoxin VapB29	710785	711012	+	4	4	22.1963	11.9421	-0.892271	0.1099	0.46095	19.9683	19.4897	-0.0344983	0.4833	0.500071	20.5164	8.19419	-1.31929	0.0574	0.278056	19.0649	46.9755	1.30021	0.0611	0.257233
RVBD_0616c	antitoxin VapB29	710587	710853	-	6	4	28.3829	19.8235	-0.517027	0.157	0.499722	25.5847	23.193	-0.141012	0.4132	0.499263	26.3271	13.9214	-0.916883	0.0471	0.251357	24.4398	54.6737	1.16116	0.0398	0.19654
RVBD_0617	toxin VapC29	711009	711410	+	3	3	26.357	23.5643	-0.161278	0.3631	0.50049	23.8824	11.5659	-1.04203	0.0307	0.19415	24.5951	10.3564	-1.24292	0.0162	0.11843	22.7935	4.91105	-2.19326	0.002	0.0195521
RVBD_0618	galactose-1-phosphate uridylyltransferase GalTa	711539	712234	+	9	7.25	5.82762	3.35773	-0.791721	0.0545	0.339056	5.29484	2.63705	-0.998248	0.0325	0.202335	4.78536	4.47485	-0.0954609	0.4619	0.495254	5.05581	3.32248	-0.596069	0.1768	0.404786
RVBD_0619	galactose-1-phosphate uridylyltransferase GalTb	712252	712722	+	9	6	4.34672	3.21082	-0.434208	0.2618	0.50049	3.92179	0.657497	-2.52549	0.0003	0.00395062	4.02738	3.44663	-0.22158	0.3952	0.494855	3.74419	3.34858	-0.152408	0.4447	0.49158
RVBD_0620	galactokinase GalK	712719	713810	+	9	5	2.44879	2.20435	-0.149874	0.4296	0.50049	2.21909	1.29656	-0.757115	0.1499	0.430592	2.29136	3.20235	0.479987	0.4496	0.494855	2.12204	2.05241	-0.0327058	0.4892	0.501281
RVBD_0621	membrane protein	714205	715269	+	9	8	23.9848	23.814	-0.0103069	0.4933	0.500772	21.7471	19.5184	-0.155637	0.4046	0.499263	22.4322	19.9632	-0.167872	0.3621	0.494855	20.7547	17.046	-0.282606	0.3018	0.457357
RVBD_0622	membrane protein	715373	716320	+	13	10.25	4.40168	4.02432	-0.128874	0.4216	0.50049	3.98869	8.86914	1.15043	0.0781	0.334565	3.73697	3.09152	-0.271503	0.3482	0.494855	3.81264	5.18967	0.44639	0.2552	0.44024
RVBD_0623	antitoxin VapB30	716413	716667	+	3	2.75	7.49434	12.1321	0.69147	0.2295	0.50049	6.78606	16.3605	1.26437	0.123	0.407901	7.0014	11.599	0.725401	0.3386	0.494855	9.73777	12.6552	0.381703	NA	NA
RVBD_0624	toxin VapC30	716667	717062	+	6	5	22.147	17.7944	-0.315234	0.2072	0.50049	20.0683	15.6911	-0.353964	0.1846	0.460062	20.6869	25.9129	0.324815	0.2568	0.490686	19.1766	10.7984	-0.824007	0.0293	0.161836
RVBD_0625c	TVP38/TMEM64 family membrane protein	717156	717896	-	10	8.25	16.2383	22.427	0.465395	0.0456	0.306253	13.0976	20.6389	0.655608	0.0492	0.260662	15.2031	27.0039	0.828218	0.0268	0.167605	14.0555	18.9518	0.431746	0.1549	0.388004
RVBD_0626	antitoxin VapB5	718028	718288	+	4	4	9.64249	11.4361	0.245279	0.3701	0.50049	8.74273	8.21198	-0.0889346	0.4474	0.499263	9.0309	4.6795	-0.941419	0.1188	0.395835	8.36426	7.38319	-0.173979	0.4241	0.484968
RVBD_0627	toxin VapC5	718285	718692	+	1	1	0.303146	0	-1.64248	NA	NA	0.274276	0	-1.32354	NA	NA	0.282049	0	-1.35018	NA	NA	0.262067	0.158494	0.012663	NA	NA
RVBD_0628c	hypothetical protein	718764	719915	-	4	3	39.3811	34.9703	-0.171154	0.3907	0.50049	35.7495	36.9471	0.0477873	0.4698	0.499263	36.8583	23.1469	-0.669575	0.2075	0.473142	34.0815	33.8027	-0.0103107	0.4956	0.503018
RVBD_0629c	exonuclease V alpha chain RecD	720008	721735	-	16	11	13.2111	11.9408	-0.145702	0.3186	0.50049	11.9985	8.01261	-0.581348	0.064	0.304785	12.4048	11.958	-0.0526063	0.4557	0.494855	11.4841	13.0013	0.179905	0.3367	0.467584
RVBD_0630c	exonuclease V beta chain RecB	721732	725016	-	34	30	9.41513	11.3647	0.271378	0.1172	0.471104	8.53804	9.10719	0.093176	0.3671	0.499263	8.80892	8.59095	-0.0359939	0.4409	0.494855	8.158	10.7618	0.399903	0.0865	0.305966
RVBD_0631c	exonuclease V gamma chain RecC	725016	728309	-	19	14.25	10.5911	6.43089	-0.71887	0.0282	0.216765	8.98402	7.95496	-0.175021	0.3293	0.499263	9.94783	9.64145	-0.0448299	0.4688	0.495412	9.19341	7.9273	-0.212125	0.3211	0.463616
RVBD_0632c	enoyl-CoA hydratase EchA3	728586	729281	-	13	10.25	28.4362	28.1418	-0.0150079	0.4917	0.50049	28.3662	25.3772	-0.160416	0.3534	0.499263	29.2573	24.6219	-0.248578	0.2899	0.490686	27.0903	18.9765	-0.512424	0.1318	0.373037
RVBD_0633c	exported protein	729330	730169	-	13	10.25	38.3975	34.0993	-0.171203	0.2009	0.50049	34.7593	33.9296	-0.0347422	0.4429	0.499263	32.5433	29.7319	-0.130189	0.339	0.494855	33.1701	32.9016	-0.0112521	0.4744	0.498192
RVBD_0634A	exported protein	731116	731367	+	6	4	9.86889	4.11228	-1.25568	0.0027	0.0326538	8.95373	7.36365	-0.27967	0.2764	0.495206	9.24249	4.19652	-1.1304	0.0143	0.107992	8.55171	6.32461	-0.427062	0.2185	0.426816
RVBD_0634B	exported protein	731715	731882	+	3	0	0	0	NA	NA	NA	0	0	NA	NA	NA	0	0	NA	NA	NA	0	0	NA	NA	NA
RVBD_0634c	hydroxyacylglutathione hydrolase	730323	731036	-	13	13	19.8362	23.8759	0.267286	0.1289	0.48143	17.9571	14.8464	-0.274078	0.1663	0.445695	18.5074	15.8062	-0.227299	0.1965	0.466409	17.152	20.2373	0.239082	0.2258	0.428342
RVBD_0635	(3R)-hydroxyacyl-ACP dehydratase subunit HadA	731933	732409	+	14	0.5	0	0	NA	NA	NA	0	0.146627	1.68681	NA	NA	0	0	NA	NA	NA	0	0	NA	NA	NA
RVBD_0636	(3R)-hydroxyacyl-ACP dehydratase subunit HadB	732396	732824	+	7	1	0.27369	0	-1.54391	NA	NA	0.237082	0	-1.1888	NA	NA	0.235201	0	-1.18164	NA	NA	0.223194	0	-0.550115	NA	NA
RVBD_0637	(3R)-hydroxyacyl-ACP dehydratase subunit HadC	732828	733328	+	7	1.25	0.308256	0	-1.65892	NA	NA	0.139383	0.0344061	-0.840358	NA	NA	0.292193	0	-1.38422	NA	NA	0.269517	0	-0.722025	NA	NA
RVBD_0638	preprotein translocase subunit SecE1	733740	734225	+	9	0	0	0	NA	NA	NA	0	0	NA	NA	NA	0	0	NA	NA	NA	0	0	NA	NA	NA
RVBD_0639	transcription antitermination protein NusG	734257	734973	+	12	0	0	0	NA	NA	NA	0	0	NA	NA	NA	0	0	NA	NA	NA	0	0	NA	NA	NA
RVBD_0640	50S ribosomal protein L11 RplK	735025	735453	+	5	0.25	0	0	NA	NA	NA	0	0.200126	1.36039	NA	NA	0	0	NA	NA	NA	0	0	NA	NA	NA
RVBD_0641	50S ribosomal protein L1 RplA	735520	736227	+	7	0.5	0	0.205437	1.28573	NA	NA	0	0	NA	NA	NA	0	0.161618	1.20037	NA	NA	0	0	NA	NA	NA
RVBD_0642c	methoxy mycolic acid synthase 4 MmaA4	736301	737206	-	18	11	0.476146	0.0179572	-3.98249	1e-05	0.000187035	0.437455	0	-4.89381	1e-05	0.000158416	0.455728	0.134201	-1.64999	0.0191	0.134119	0.417312	0.0374088	-2.83904	0.0003	0.00352804
RVBD_0643c	methoxy mycolic acid synthase 3 MmaA3	737271	738152	-	22	22	15.4637	14.4551	-0.0972648	0.3207	0.50049	14.0245	11.3865	-0.300338	0.1111	0.390218	14.4809	18.54	0.35644	0.077	0.324402	13.3841	13.7152	0.0357473	0.4575	0.495096
RVBD_0644c	methoxy mycolic acid synthase 2 MmaA2	738300	739163	-	11	10	51.7374	60.5943	0.227917	0.2373	0.50049	47.1222	87.2984	0.889386	0.0365	0.2171	48.6712	70.0298	0.524821	0.0604	0.288228	44.8194	42.6757	-0.0703218	0.4356	0.48985
RVBD_0645c	methoxy mycolic acid synthase 1 MmaA1	739330	740190	-	20	20	78.0329	83.8215	0.103229	0.3134	0.50049	71.1268	114.604	0.688146	0.0015	0.016609	73.5255	109.917	0.580066	0.0106	0.0852794	67.7503	63.2962	-0.0979759	0.3615	0.472081
RVBD_0646c	lipase/esterase LipG	740237	741142	-	10	9	18.6488	19.712	0.0799249	0.427	0.50049	16.9186	22.9877	0.442061	0.1834	0.459	17.4634	28.4097	0.701678	0.1152	0.391092	16.1573	25.5617	0.661951	0.0978	0.324338
RVBD_0647c	hypothetical protein	741154	742620	-	14	3	19.4939	27.5909	0.50014	0.2515	0.50049	17.726	10.6714	-0.728491	0.1936	0.466155	18.2878	21.2969	0.219768	0.4035	0.494855	16.8808	14.8177	-0.184037	0.4287	0.486676
RVBD_0648	alpha-mannosidase	742722	746369	+	38	33.5	23.0084	25.7879	0.16451	0.2198	0.50049	21.457	21.6197	0.0109446	0.4755	0.499263	21.4575	22.5056	0.0688363	0.3777	0.494855	20.4868	23.2142	0.180477	0.2315	0.432842
RVBD_0649	malonyl CoA-acyl carrier protein transacylase FabD2	746366	747040	+	4	2	9.3015	5.81973	-0.669948	NA	NA	8.48178	9.88149	0.220378	NA	NA	8.77989	18.9525	1.10476	NA	NA	8.10105	7.31724	-0.135037	NA	NA
RVBD_0650	glucokinase	747040	747948	+	5	4	23.7924	26.9999	0.182199	0.3469	0.50049	21.6096	22.9151	0.0848644	0.4469	0.499263	22.3251	36.2721	0.699541	0.1008	0.36761	20.6488	18.7761	-0.134854	0.4008	0.480615
RVBD_0651	50S ribosomal protein L10 RplJ	748279	748815	+	5	0	0	0	NA	NA	NA	0	0	NA	NA	NA	0	0	NA	NA	NA	0	0	NA	NA	NA
RVBD_0652	50S ribosomal protein L7/L12 RplL	748852	749244	+	0	#DIV/0!	NA	NA	NA	NA	NA	NA	NA	NA	NA	NA	NA	NA	NA	NA	NA	NA	NA	NA	NA	NA
RVBD_0653c	transcriptional regulator TetR-family	749237	749932	-	11	10	9.42274	7.37328	-0.353234	0.1713	0.50049	8.50215	5.40997	-0.65019	0.0506	0.264144	8.74723	5.85941	-0.576328	0.083	0.335102	8.11737	11.1766	0.462086	0.367	0.47263
RVBD_0654	oxidoreductase	750003	751508	+	27	26	43.8534	36.7477	-0.254998	0.1042	0.455088	39.7501	37.6181	-0.0794836	0.3675	0.499263	40.968	39.0701	-0.0683889	0.3832	0.494855	37.9148	35.3116	-0.102432	0.3363	0.467584
RVBD_0655	ribonucleotide-transport ABC transporter ATP-binding protein Mkl	751520	752599	+	14	13	27.069	5.40146	-2.32287	1e-05	0.000187035	24.5807	3.20066	-2.93596	1e-05	0.000158416	25.3734	5.28188	-2.26132	1e-05	0.000154686	23.4311	6.7928	-1.78295	0.0006	0.00661661
RVBD_0656c	toxin VapC6	752987	753370	-	4	4	37.7668	44.3352	0.231132	0.2736	0.50049	34.179	39.081	0.193389	0.3233	0.499263	35.1849	42.5474	0.274064	0.3006	0.490686	32.6136	22.0834	-0.560016	0.1354	0.375846
RVBD_0657c	antitoxin VapB6	753465	753620	-	1	1	20.6398	33.5414	0.69669	NA	NA	18.7138	52.5748	1.48386	NA	NA	19.2877	31.5782	0.708197	NA	NA	17.8657	79.5654	2.14798	NA	NA
RVBD_0658c	integral membrane protein	753696	754412	-	17	13	12.5586	8.82245	-0.508887	0.0521	0.329932	11.3729	14.7115	0.371213	0.1446	0.426372	11.7154	14.6236	0.319809	0.1884	0.465035	10.8608	10.17	-0.0935464	0.3897	0.478415
RVBD_0659c	toxin MazF2	754688	754996	-	4	4	32.8333	49.7497	0.598996	0.1226	0.472545	29.688	23.7781	-0.319456	0.245	0.486249	30.5553	29.4018	-0.055161	0.4518	0.494855	28.3283	23.9919	-0.237763	0.3432	0.469368
RVBD_0660c	antitoxin MazE2	754983	755228	-	2	2	15.7483	14.6796	-0.100907	NA	NA	14.2383	28.1349	0.979636	NA	NA	14.6742	13.607	-0.107131	NA	NA	13.6141	27.2484	1.00012	NA	NA
RVBD_0661c	toxin VapC7	755338	755775	-	5	5	14.9516	17.2807	0.208491	0.3239	0.50049	13.6398	12.1586	-0.164907	0.3669	0.499263	14.1193	19.286	0.449464	0.1402	0.421081	13.0119	28.7635	1.14374	0.0247	0.145076
RVBD_0662c	antitoxin VapB7	755772	756140	-	6	5	24.0634	25.5743	0.0877545	0.4016	0.50049	21.8166	18.3988	-0.245093	0.2918	0.495206	22.4819	21.854	-0.0405022	0.4609	0.495254	20.8005	18.3623	-0.177925	0.3291	0.466173
RVBD_0663	arylsulfatase AtsD	756140	758503	+	46	34	13.2908	12.4112	-0.0987568	0.3235	0.50049	12.0433	13.4046	0.154526	0.2647	0.492829	12.4107	13.4409	0.115085	0.3256	0.4948	11.4856	12.3259	0.102192	0.3286	0.466173
RVBD_0664	antitoxin VapB8	758535	758807	+	3	2	33.662	31.3854	-0.100809	NA	NA	30.5528	14.7304	-1.04774	NA	NA	31.5867	19.0544	-0.726159	NA	NA	29.2474	25.7505	-0.180239	NA	NA
RVBD_0665	toxin VapC8	758804	759142	+	5	5	10.0469	10.415	0.0517611	0.4785	0.50049	9.02728	6.22336	-0.533449	0.2122	0.476519	9.24701	7.25497	-0.347854	0.3175	0.492389	8.60206	7.57255	-0.179192	0.4222	0.48463
RVBD_0666	membrane protein	759139	759312	+	0	#DIV/0!	NA	NA	NA	NA	NA	NA	NA	NA	NA	NA	NA	NA	NA	NA	NA	NA	NA	NA	NA	NA
RVBD_0666A	membrane protein	759297	759527	+	4	2	0.402612	0.258957	-0.520859	NA	NA	0.364945	0.486444	0.384835	NA	NA	0.381657	0	-2.44282	NA	NA	0.352004	0	-1.7602	NA	NA
RVBD_0667	DNA-directed RNA polymerase RpoB	759810	763328	+	38	0.75	0	0.26156	1.50127	NA	NA	0	0.200126	1.36039	NA	NA	0	0.0982815	0.891137	NA	NA	0	0	NA	NA	NA
RVBD_0668	DNA-directed RNA polymerase RpoC	763373	767323	+	51	6.25	7.60067	6.45992	-0.233814	0.3097	0.50049	5.93593	9.09702	0.614739	0.1707	0.446227	7.16294	9.93218	0.4708	0.182	0.464239	6.60313	9.63122	0.545605	0.2283	0.429511
RVBD_0668Ac	DNA-directed RNA polymerase RpoC	767320	767640	-	2	2	16.5274	15.1073	-0.129035	NA	NA	15.018	13.7146	-0.129085	NA	NA	15.4951	5.55847	-1.46422	NA	NA	14.3101	9.64212	-0.558215	NA	NA
RVBD_0669c	hydrolase	767687	769600	-	37	35	24.1777	23.359	-0.0496903	0.3948	0.50049	21.897	22.5826	0.0445119	0.4144	0.499263	22.5706	19.9084	-0.180983	0.1674	0.451571	20.911	26.5199	0.34292	0.0692	0.276366
RVBD_0670	endonuclease IV End	769795	770553	+	5	5	37.8863	22.0232	-0.781867	0.1124	0.465368	34.1954	18.6014	-0.87701	0.1076	0.387236	35.1453	23.5797	-0.574919	0.2399	0.490686	32.5943	32.4397	-0.00590471	0.5081	0.511632
RVBD_0671	lipoprotein LpqP	770585	771427	+	13	13	16.5682	15.4366	-0.101987	0.3499	0.50049	15.0566	12.4999	-0.268057	0.2098	0.474795	15.5441	12.5267	-0.310905	0.1712	0.454896	14.3702	16.3511	0.186897	0.2942	0.454911
RVBD_0672	acyl-CoA dehydrogenase FadE8	771487	773115	+	27	22	15.677	17.3884	0.149423	0.2948	0.50049	14.2392	13.4651	-0.0804891	0.3851	0.499263	14.696	13.7939	-0.091238	0.3692	0.494855	13.5838	12.2672	-0.146442	0.3143	0.461188
RVBD_0673	enoyl-CoA hydratase EchA4	773126	774064	+	9	6	19.8942	13.9705	-0.509234	0.1299	0.482921	18.0363	23.8307	0.401696	0.2363	0.486146	18.5837	12.6616	-0.552263	0.1491	0.429137	17.1884	9.60911	-0.834719	0.0738	0.28683
RVBD_0674	phenylacetic acid degradation operon negative regulatory protein	774067	774789	+	7	3	6.40676	3.1402	-1.01771	0.0795	0.4066	5.85484	2.14784	-1.42159	0.0218	0.151652	6.06976	4.27402	-0.498688	0.2165	0.482304	5.58947	1.46657	-1.86277	0.0211	0.131339
RVBD_0675	enoyl-CoA hydratase EchA5	774786	775577	+	4	3	6.0987	5.39947	-0.174238	0.4159	0.50049	5.49627	6.51989	0.246192	0.3649	0.499263	5.63742	8.3598	0.565854	0.3368	0.494855	5.23955	8.34396	0.672575	0.1852	0.40982
RVBD_0676c	transmembrane transporter MmpL5	775589	778483	-	32	29.75	30.1809	29.3356	-0.0409759	0.405	0.50049	29.2861	26.344	-0.152668	0.2282	0.482644	29.2155	31.4558	0.106611	0.2986	0.490686	27.9447	25.5318	-0.130048	0.2708	0.44395
RVBD_0677c	membrane protein MmpS5	778480	778908	-	6	6	31.0343	32.0912	0.0482799	0.444	0.50049	28.0982	35.1101	0.321324	0.1977	0.469286	28.9435	18.3994	-0.652594	0.0309	0.187036	26.8153	18.9655	-0.497794	0.0768	0.291036
RVBD_0678	hypothetical protein	778993	779490	+	5	4.75	20.434	10.6391	-0.939743	0.0239	0.192216	18.4716	11.0909	-0.733833	0.0641	0.304785	19.0027	14.0233	-0.437124	0.2091	0.474068	22.0419	15.6493	-0.490734	0.145	0.380553
RVBD_0679c	threonine rich protein	779546	780043	-	6	5	21.9092	28.5666	0.382358	0.2143	0.50049	19.8579	18.8712	-0.0730516	0.4529	0.499263	20.5009	17.8354	-0.200263	0.3601	0.494855	18.993	25.5095	0.42622	0.288	0.452683
RVBD_0680c	transmembrane protein	780045	780419	-	3	3	17.9907	12.5936	-0.512931	0.0997	0.449839	16.2521	12.0252	-0.432139	0.2151	0.47682	16.7387	8.20223	-1.02346	0.0739	0.319336	15.5069	10.0511	-0.618063	0.1226	0.359416
RVBD_0681	transcriptional regulator TetR-family	780724	781314	+	12	11	19.0547	11.022	-0.789044	0.0055	0.0595741	17.2501	17.7652	0.0425914	0.4476	0.499263	17.7811	10.9271	-0.701485	0.0242	0.157497	16.494	12.5265	-0.395488	0.1496	0.386053
RVBD_0682	30S ribosomal protein S12 RpsL	781563	781937	+	8	0	0	0	NA	NA	NA	0	0	NA	NA	NA	0	0	NA	NA	NA	0	0	NA	NA	NA
RVBD_0683	30S ribosomal protein S7 RpsG	781937	782407	+	5	0	0	0	NA	NA	NA	0	0	NA	NA	NA	0	0	NA	NA	NA	0	0	NA	NA	NA
RVBD_0684	elongation factor G FusA1	782488	784593	+	34	0.75	0	0.0493822	0.428331	NA	NA	0	0	NA	NA	NA	0	0.0660289	1.06424	NA	NA	0	0	NA	NA	NA
RVBD_0685	iron-regulated elongation factor TU Tuf	784824	786014	+	11	1.5	0.0479524	0.0246911	-0.312669	NA	NA	0.0437999	0.164157	1.10288	NA	NA	0.0913933	0	-0.491086	NA	NA	0.084727	0	0.135528	NA	NA
RVBD_0686	membrane protein	786152	786949	+	12	12	32.3459	38.3546	0.245734	0.1824	0.50049	29.4347	31.3819	0.0924716	0.385	0.499263	30.4292	39.3858	0.372164	0.0949	0.356237	28.0825	36.4842	0.377813	0.1155	0.351879
RVBD_0687	SDR family oxidoreductase	787102	787929	+	17	11	11.5944	14.6042	0.332625	0.2291	0.50049	10.4941	8.62435	-0.282343	0.2857	0.495206	10.8158	12.2587	0.180714	0.3646	0.494855	10.0187	6.98063	-0.518442	0.1556	0.388004
RVBD_0688	oxidoreductase	787943	789163	+	18	15	15.5987	18.5354	0.248713	0.2117	0.50049	14.1076	11.4331	-0.30283	0.1878	0.461704	14.521	18.7348	0.367495	0.1673	0.451571	13.4604	15.0352	0.160195	0.3334	0.467258
RVBD_0689c	hypothetical protein	789160	789414	-	4	3.25	27.8182	25.0756	-0.149479	0.3971	0.50049	25.4398	18.4563	-0.461336	0.2563	0.491114	19.7797	12.1516	-0.700543	0.1942	0.466409	24.2495	21.1151	-0.196824	0.4359	0.48985
RVBD_0690c	hypothetical protein	790027	791076	-	17	15.25	15.3541	15.4148	0.00568629	0.4938	0.500805	13.9271	16.6496	0.257566	0.2287	0.482744	13.4696	13.9652	0.0522514	0.4347	0.494855	13.2994	16.7158	0.330259	0.2229	0.428295
RVBD_0691A	hypothetical protein	791760	791849	+	3	2	17.4113	12.7167	-0.451128	NA	NA	15.7116	22.5035	0.51711	NA	NA	16.1425	14.5602	-0.146974	NA	NA	14.9886	4.66421	-1.65286	NA	NA
RVBD_0691c	mycofactocin system transcriptional regulator	791073	791669	-	9	8	16.1854	13.6981	-0.240423	0.2835	0.50049	14.6461	10.7721	-0.442184	0.1614	0.440204	15.0726	7.13937	-1.07556	0.0149	0.111471	13.9606	22.1641	0.667046	0.2209	0.428295
RVBD_0692	mycofactocin system RPExFGAL protein	791834	792163	+	7	6.25	28.4834	19.3787	-0.555085	0.1189	0.471695	25.6362	17.9632	-0.512246	0.1386	0.418624	26.2781	7.18037	-1.86747	1e-05	0.000154686	20.9384	3.02131	-2.77736	0.0002	0.00242357
RVBD_0693	coenzyme PQQ synthesis protein E PqqE	792160	793335	+	18	13	5.69206	4.30003	-0.403704	0.1261	0.477251	5.15295	4.96158	-0.0539485	0.5234	0.523891	5.31181	4.83882	-0.133713	0.4124	0.494855	4.92136	4.61754	-0.0891554	0.4481	0.49158
RVBD_0694	l-lactate dehydrogenase LldD1	793338	794528	+	17	9	11.7704	10.5106	-0.163087	0.3161	0.50049	10.674	12.5816	0.237193	0.2901	0.495206	11.0036	9.13214	-0.268113	0.2967	0.490686	10.1837	4.71934	-1.10338	0.0124	0.0896118
RVBD_0695	creatinine amidohydrolase, mycofactocin system protein	794718	795473	+	12	9.25	10.7738	9.10644	-0.242216	0.333	0.50049	10.88	12.7498	0.228781	0.3237	0.499263	11.2251	8.61069	-0.381472	0.2542	0.490686	10.363	4.5352	-1.1856	0.0479	0.22351
RVBD_0696	mycofactocin system glycosyltransferase	795522	796934	+	26	19.5	9.73147	6.22974	-0.642889	0.0995	0.449839	8.8181	5.55866	-0.664737	0.1106	0.390218	9.56244	4.11539	-1.21441	0.0121	0.0947291	8.85001	6.459	-0.452658	0.2206	0.428295
RVBD_0697	dehydrogenase	796936	798375	+	27	5.25	13.878	5.13234	-1.43007	0.0149	0.131685	10.3861	7.98976	-0.376722	0.3153	0.499263	12.7285	7.14791	-0.828987	0.2004	0.46725	11.8259	5.10451	-1.20153	0.0728	0.28433
RVBD_0698	hypothetical protein	798836	799447	+	12	5.25	2.3434	3.40717	0.535434	0.3804	0.50049	2.54661	2.78389	0.129602	0.4523	0.499263	2.62983	3.30719	0.329518	0.415	0.494855	2.43729	7.39381	1.59395	0.0779	0.292079
RVBD_0699	hypothetical protein	799632	799853	+	2	2	9.16823	8.09192	-0.178677	NA	NA	8.20378	15.0601	0.87182	NA	NA	8.35663	19.3357	1.2042	NA	NA	7.799	10.0275	0.367315	NA	NA
RVBD_0700	30S ribosomal protein S10 RpsJ	800490	800795	+	6	0	0	0	NA	NA	NA	0	0	NA	NA	NA	0	0	NA	NA	NA	0	0	NA	NA	NA
RVBD_0701	50S ribosomal protein L3 RplC	800812	801465	+	16	0	0	0	NA	NA	NA	0	0	NA	NA	NA	0	0	NA	NA	NA	0	0	NA	NA	NA
RVBD_0702	50S ribosomal protein L4 RplD	801465	802136	+	11	0	0	0	NA	NA	NA	0	0	NA	NA	NA	0	0	NA	NA	NA	0	0	NA	NA	NA
RVBD_0703	50S ribosomal protein L23 RplW	802136	802438	+	4	1	0.0928059	0	-0.722153	NA	NA	0.0847567	0	-0.449623	NA	NA	0.0875337	0	-0.467118	NA	NA	0.0802479	0	0.164205	NA	NA
RVBD_0704	50S ribosomal protein L2 RplB	802531	803373	+	17	0.25	0	0.13078	0.93769	NA	NA	0	0	NA	NA	NA	0	0	NA	NA	NA	0	0	NA	NA	NA
RVBD_0705	30S ribosomal protein S19 RpsS	803414	803695	+	2	0	0	0	NA	NA	NA	0	0	NA	NA	NA	0	0	NA	NA	NA	0	0	NA	NA	NA
RVBD_0706	50S ribosomal protein L22 RplV	803692	804285	+	8	0.25	0	0.0669331	0.554375	NA	NA	0	0	NA	NA	NA	0	0	NA	NA	NA	0	0	NA	NA	NA
RVBD_0707	30S ribosomal protein S3 RpsC	804285	805109	+	14	0	0	0	NA	NA	NA	0	0	NA	NA	NA	0	0	NA	NA	NA	0	0	NA	NA	NA
RVBD_0708	50S ribosomal protein L16 RplP	805113	805529	+	10	0.25	0	0	NA	NA	NA	0	0.164157	1.21149	NA	NA	0	0	NA	NA	NA	0	0	NA	NA	NA
RVBD_0709	50S ribosomal protein L29 RpmC	805529	805762	+	4	0.25	0	0	NA	NA	NA	0	0.20013	1.36041	NA	NA	0	0	NA	NA	NA	0	0	NA	NA	NA
RVBD_0710	30S ribosomal protein S17 RpsQ	805759	806169	+	11	1.25	1.53973	5.38522	1.7161	NA	NA	0.701478	4.02599	2.41054	NA	NA	1.45073	2.8114	0.902096	NA	NA	1.33066	0.158494	-1.85088	NA	NA
RVBD_0711	arylsulfatase AtsA	806338	808701	+	46	42	21.1018	22.9969	0.12405	0.2126	0.50049	19.122	17.8416	-0.0999211	0.2745	0.495206	19.7018	20.3859	0.0492738	0.3886	0.494855	18.2343	21.8706	0.262457	0.0968	0.324051
RVBD_0712	hypothetical protein	808749	809648	+	19	13	8.57813	5.75659	-0.574545	0.0542	0.338566	7.78594	5.06312	-0.61923	0.0799	0.339048	8.02537	3.22352	-1.31218	0.0027	0.0273589	7.4159	4.00277	-0.884846	0.0273	0.154813
RVBD_0713	transmembrane protein	809949	810890	+	19	17	41.6418	34.5022	-0.271287	0.1638	0.50049	37.7353	32.7646	-0.203669	0.2407	0.486249	38.8635	38.8404	-0.00080588	0.4895	0.500255	35.9656	28.3545	-0.342629	0.1615	0.393217
RVBD_0714	50S ribosomal protein L14 RplN	811376	811744	+	4	0.5	0	0.238904	2.11924	NA	NA	0	0	NA	NA	NA	0	0	NA	NA	NA	0	0	NA	NA	NA
RVBD_0715	50S ribosomal protein L24 RplX	811745	812062	+	5	0.25	0	0.160326	1.08562	NA	NA	0	0	NA	NA	NA	0	0	NA	NA	NA	0	0	NA	NA	NA
RVBD_0716	50S ribosomal protein L5 RplE	812062	812625	+	4	0	0	0	NA	NA	NA	0	0	NA	NA	NA	0	0	NA	NA	NA	0	0	NA	NA	NA
RVBD_0717	30S ribosomal protein S14 RpsN1	812630	812815	+	2	0	0	0	NA	NA	NA	0	0	NA	NA	NA	0	0	NA	NA	NA	0	0	NA	NA	NA
RVBD_0718	30S ribosomal protein S8 RpsH	812979	813377	+	10	0	0	0	NA	NA	NA	0	0	NA	NA	NA	0	0	NA	NA	NA	0	0	NA	NA	NA
RVBD_0719	50S ribosomal protein L6 RplF	813401	813940	+	15	0	0	0	NA	NA	NA	0	0	NA	NA	NA	0	0	NA	NA	NA	0	0	NA	NA	NA
RVBD_0720	50S ribosomal protein L18 RplR	813943	814311	+	4	0	0	0	NA	NA	NA	0	0	NA	NA	NA	0	0	NA	NA	NA	0	0	NA	NA	NA
RVBD_0721	30S ribosomal protein S5 RpsE	814331	814993	+	12	2	1.55093	3.58665	1.17299	NA	NA	1.39052	8.70745	2.5881	NA	NA	1.42592	10.5434	2.82721	NA	NA	1.32736	0.0792469	-2.77579	NA	NA
RVBD_0722	50S ribosomal protein L30 RpmD	814996	815193	+	1	0	0	0	NA	NA	NA	0	0	NA	NA	NA	0	0	NA	NA	NA	0	0	NA	NA	NA
RVBD_0723	50S ribosomal protein L15 RplO	815193	815633	+	2	0	0	0	NA	NA	NA	0	0	NA	NA	NA	0	0	NA	NA	NA	0	0	NA	NA	NA
RVBD_0724	signal peptide peptidase SppA	815666	817537	+	30	28	11.0369	10.9463	-0.011878	0.4763	0.50049	10.0055	8.28652	-0.271648	0.1485	0.429557	10.3186	11.0556	0.099596	0.3691	0.494855	9.56357	14.3619	0.586752	0.0226	0.138246
RVBD_0725c	hypothetical protein	817542	818447	-	15	11	16.7984	12.8902	-0.381711	0.1416	0.498584	15.2088	14.6003	-0.0586424	0.4417	0.499263	15.6575	12.3337	-0.34367	0.2018	0.468162	14.5099	12.2971	-0.237351	0.3157	0.461188
RVBD_0726c	s-adenosylmethionine-dependent methyltransferase	818540	819643	-	16	13	23.3608	21.6136	-0.112095	0.4181	0.50049	21.1708	22.3478	0.0781334	0.4311	0.499263	21.8198	21.2661	-0.0369456	0.4779	0.498517	20.1896	28.4376	0.494376	0.169	0.400382
RVBD_0727c	l-fuculose phosphate aldolase FucA	819846	820502	-	12	12	17.5128	14.8148	-0.241191	0.1681	0.50049	15.8419	18.0637	0.189369	0.2398	0.486249	16.3159	19.8857	0.285409	0.1968	0.466409	15.1195	18.1547	0.264454	0.2019	0.418664
RVBD_0728c	d-3-phosphoglycerate dehydrogenase SerA2	820499	821479	-	9	6.25	22.4354	29.769	0.40771	0.1628	0.50049	23.7041	33.8837	0.515187	0.2027	0.471395	24.4028	19.5781	-0.31717	0.2242	0.482435	22.6155	26.3711	0.222408	0.3116	0.461188
RVBD_0729	xylulokinase XylB	821510	822856	+	19	16	37.4953	41.9056	0.160399	0.2503	0.50049	34.0441	36.5444	0.102278	0.3313	0.499263	35.1256	33.6721	-0.0608902	0.4121	0.494855	32.4703	35.5971	0.132875	0.3114	0.461188
RVBD_0730	N-acetyltransferase	822869	823597	+	3	2	150.617	133.384	-0.175218	NA	NA	136.388	100.198	-0.444421	NA	NA	140.528	95.3936	-0.55837	NA	NA	130.126	100.517	-0.371471	NA	NA
RVBD_0731c	s-adenosylmethionine-dependent methyltransferase	823686	824642	-	10	9	33.0215	23.8781	-0.467454	0.0688	0.379639	30.0405	26.2539	-0.194122	0.2782	0.495206	31.052	27.1616	-0.192871	0.2869	0.490686	28.6811	17.5586	-0.706444	0.0252	0.146555
RVBD_0732	preprotein translocase subunit SecY	824803	826128	+	28	1.5	0.434107	1.48455	1.62193	NA	NA	0.785412	2.95483	1.74962	NA	NA	0.812599	0	-2.51922	NA	NA	0.377023	0.0792469	-1.13464	NA	NA
RVBD_0733	adenylate kinase Adk	826125	826670	+	5	0.5	0	0.0533251	0.457621	NA	NA	0	0.0960378	0.878867	NA	NA	0	0	NA	NA	NA	0	0	NA	NA	NA
RVBD_0734	methionine aminopeptidase MapA	826673	827473	+	9	5.5	11.0399	3.27293	-1.74525	0.0286	0.218024	8.3953	9.15149	0.124712	0.4386	0.499263	8.70554	4.21559	-1.04067	0.1094	0.382422	9.61426	6.14285	-0.638853	0.2506	0.437079
RVBD_0735	alternative RNA polymerase sigma factor SigL	827546	828079	+	7	7	40.2111	35.0347	-0.198702	0.2144	0.50049	36.3411	32.9719	-0.140135	0.3433	0.499263	37.391	34.7907	-0.103788	0.3691	0.494855	34.6692	34.8739	0.0091205	0.4836	0.499266
RVBD_0736	anti-sigma factor RslA	828143	828895	+	8	0.25	0	0	NA	NA	NA	0	0.328314	1.7928	NA	NA	0	0	NA	NA	NA	0	0	NA	NA	NA
RVBD_0737	transcriptional regulator	829210	829707	+	5	4	23.2466	20.1687	-0.204562	0.3074	0.50049	21.1009	12.3511	-0.770244	0.0167	0.124279	21.7771	13.438	-0.694389	0.0466	0.24952	20.1398	10.3373	-0.956043	0.0172	0.114201
RVBD_0738	hypothetical protein	830065	830613	+	1	1	4.47628	4.0333	-0.145447	NA	NA	4.06085	4.63237	0.191083	NA	NA	4.19911	4.76579	0.183957	NA	NA	3.88806	0.926747	-1.7763	NA	NA
RVBD_0739	hypothetical protein	830858	831664	+	18	17.25	26.7607	30.1627	0.172597	0.2251	0.50049	25.6482	28.4876	0.151502	0.2723	0.495206	26.4211	34.867	0.400121	0.072	0.314951	24.4609	29.8013	0.285115	0.1618	0.393217
RVBD_0740	hypothetical protein	831779	832306	+	10	9	21.2103	23.3307	0.137363	0.3618	0.50049	19.2275	26.354	0.454672	0.1291	0.414897	19.8308	15.8357	-0.324036	0.2229	0.482435	18.3584	15.0818	-0.282222	0.2455	0.43435
RVBD_0741	transposase	832537	832851	+	3	3	10.9523	22.039	1.00569	0.1112	0.462782	9.92312	10.141	0.0323045	0.4716	0.499263	10.2421	11.1311	0.120573	0.4316	0.494855	9.47489	12.1743	0.364268	0.3089	0.46003
RVBD_0742	PE-PGRS family protein PE_PGRS8	832993	833511	+	5	4	5.78584	3.7739	-0.611758	0.2191	0.50049	5.27205	1.50776	-1.77637	0.0179	0.130478	5.45614	4.55791	-0.255793	0.41	0.494855	5.03904	3.95977	-0.335329	0.3717	0.473086
RVBD_0743c	hypothetical protein	833889	834446	-	9	8.5	49.8482	45.6052	-0.128296	0.3434	0.50049	40.256	36.153	-0.15492	0.3064	0.498265	41.5622	41.2638	-0.0102988	0.4824	0.499709	43.2107	40.9218	-0.0780124	0.4226	0.48463
RVBD_0744Ac	mycolyltransferase II	835062	835208	-	1	1	35.9176	28.6807	-0.323166	NA	NA	32.6763	25.5504	-0.351814	NA	NA	33.7628	23.9106	-0.493859	NA	NA	31.1386	43.3019	0.477426	NA	NA
RVBD_0744c	mycolyltransferase II	834443	834949	-	9	5.25	2.78956	2.47455	-0.171316	0.3749	0.50049	3.02184	6.13221	1.01522	0.2164	0.47682	3.1085	3.03114	-0.0337812	0.5089	0.509696	2.89106	0.769316	-1.8333	0.0043	0.0374429
RVBD_0745	hypothetical protein	835157	835684	+	7	7	24.0668	26.8506	0.157786	0.3931	0.50049	21.9611	28.6421	0.383047	0.274	0.495206	22.7464	30.7837	0.436352	0.3598	0.494855	20.9375	23.0568	0.139926	0.4059	0.481367
RVBD_0746	PE-PGRS family protein PE_PGRS9	835704	838055	+	14	9	10.1551	7.8188	-0.376516	0.1791	0.50049	9.26053	6.87766	-0.427768	0.1675	0.44598	9.59192	11.2151	0.225547	0.3247	0.494149	8.85406	4.50956	-0.967075	0.0317	0.170655
RVBD_0747	PE-PGRS family protein PE_PGRS10	838454	840859	+	16	11.5	11.8281	9.72268	-0.282483	0.1765	0.50049	10.7655	14.3135	0.410773	0.13	0.414897	12.1472	7.15774	-0.76154	0.005	0.0464058	11.2261	8.50887	-0.397634	0.0869	0.306727
RVBD_0748	antitoxin VapB31	840950	841207	+	2	2	19.6001	26.1333	0.41372	NA	NA	17.8324	8.11194	-1.1274	NA	NA	18.4491	25.7371	0.479384	NA	NA	17.0289	26.1972	0.622251	NA	NA
RVBD_0749	toxin VapC31	841231	841659	+	4	4	30.0944	26.9852	-0.157128	0.3766	0.50049	27.2058	32.6439	0.262845	0.3121	0.499263	28.0028	34.6099	0.305513	0.3027	0.490686	25.97	25.4282	-0.0288543	0.4929	0.501818
RVBD_0749A	hypothetical protein	841740	841877	-	1	1	23.0711	6.87189	-1.72653	NA	NA	21.3859	4.10158	-2.33455	NA	NA	22.2931	15.5583	-0.512752	NA	NA	20.2659	8.29624	-1.25582	NA	NA
RVBD_0750	hypothetical protein	842036	842281	+	5	4	19.0831	15.339	-0.31444	0.1466	0.498584	17.2259	7.07791	-1.27771	1e-05	0.000158416	17.7191	17.5999	-0.00922421	0.496	0.500836	16.4484	10.9074	-0.58753	0.0818	0.298622
RVBD_0751c	3-hydroxyisobutyrate dehydrogenase MmsB	842350	843234	-	7	7	10.7685	6.97961	-0.624124	0.1153	0.46701	9.8122	9.32863	-0.0722314	0.4521	0.499263	10.1515	9.42789	-0.10594	0.4442	0.494855	9.36042	7.31197	-0.352426	0.3293	0.466173
RVBD_0752c	acyl-CoA dehydrogenase FadE9	843245	844417	-	15	8.5	7.30028	6.0348	-0.273989	0.325	0.50049	7.44141	4.06128	-0.869717	0.0443	0.24526	6.81649	8.09295	0.247578	0.3415	0.494855	7.11042	8.13676	0.196431	0.3692	0.47263
RVBD_0753c	methylmalonate-semialdehyde dehydrogenase MmsA	844424	845956	-	18	16	10.0037	10.3081	0.0432081	0.4395	0.50049	9.05604	9.83703	0.119448	0.4009	0.499263	9.33222	11.1698	0.259275	0.2457	0.490686	8.64287	10.3665	0.263032	0.1781	0.405246
RVBD_0754	PE-PGRS family protein PE_PGRS11	846162	847916	+	31	25	32.138	33.4709	0.058618	0.3794	0.50049	29.1435	29.9597	0.0398862	0.4236	0.499263	30.0587	26.3092	-0.192126	0.1979	0.466409	27.8294	27.8273	0.000115168	0.495	0.502729
RVBD_0755A	PE-PGRS family protein PE_PGRS11	850345	850530	-	6	5	89.2628	74.9284	-0.252457	0.2727	0.50049	80.7568	70.9659	-0.186291	0.329	0.499263	83.1463	92.7822	0.158219	0.3754	0.494855	77.075	79.4936	0.0449473	0.455	0.495044
RVBD_0755c	PPE family protein PPE12	848106	850043	-	55	20.25	13.0732	13.1603	0.00958259	0.4888	0.50049	13.7588	20.991	0.609233	0.0745	0.328828	12.2784	12.284	0.000785263	0.4957	0.500836	13.8692	20.428	0.55882	0.1904	0.411494
RVBD_0756c	hypothetical protein	850744	851469	-	7	7	25.2642	25.8411	0.0325502	0.4536	0.50049	22.8814	18.567	-0.300871	0.2266	0.48138	23.5791	25.161	0.0938019	0.3835	0.494855	21.853	21.6262	-0.0140195	0.4845	0.49999
RVBD_0757	OmpR family two-component system response regulator	851611	852354	+	12	11	29.5975	1.54019	-4.25282	1e-05	0.000187035	26.7549	1.27702	-4.37263	1e-05	0.000158416	27.6699	0.677171	-5.32141	1e-05	0.000154686	25.686	1.28463	-4.29698	1e-05	0.000132241
RVBD_0758	OmpR family two-component system sensor histidine kinase	852399	853856	+	18	16.25	73.591	8.34969	-3.13837	1e-05	0.000187035	66.3494	7.54675	-3.13436	1e-05	0.000158416	64.2693	6.31571	-3.34506	1e-05	0.000154686	63.568	11.2482	-2.4968	1e-05	0.000132241
RVBD_0759c	hit-like protein	853828	854229	-	3	3	1.74592	0	-5.23513	1e-05	0.000187035	1.59585	0	-4.88667	1e-05	0.000158416	1.6635	0	-4.94486	0.0002	0.00262459	1.5284	0	-4.24125	0.001	0.0103139
RVBD_0760c	steroid delta-isomerase	854270	854689	-	6	6	5.56895	3.67554	-0.596291	0.1303	0.482921	5.08861	2.0473	-1.30084	0.0117	0.0936	5.27881	8.09966	0.616094	0.1647	0.450136	4.8588	5.97348	0.300948	0.3394	0.467987
RVBD_0761c	NAD-dependent zinc-type alcohol dehydrogenase AdhB	854702	855829	-	13	11.25	24.1054	18.1178	-0.411718	0.0709	0.387242	23.9314	16.4782	-0.537808	0.0532	0.275024	24.7191	13.5256	-0.86908	0.0059	0.0527704	22.7936	10.1847	-1.15983	0.0022	0.0211187
RVBD_0762c	hypothetical protein	855928	856473	-	13	10	17.1553	21.3251	0.313662	0.2151	0.50049	15.6115	18.5536	0.249066	0.3028	0.498265	16.1293	16.1742	0.00422053	0.4951	0.500836	14.889	16.4533	0.144935	0.367	0.47263
RVBD_0763c	ferredoxin	856476	856682	-	2	2	2.00578	2.48145	0.297479	NA	NA	1.7865	1.30082	-0.424688	NA	NA	1.82177	0.0432088	-3.90314	NA	NA	1.69928	0	-3.82432	NA	NA
RVBD_0764c	cytochrome P450 51 Cyp51	856685	858040	-	18	14	13.8199	13.7546	-0.00682489	0.4885	0.50049	12.4967	12.3387	-0.0181441	0.4749	0.499263	12.8688	13.8413	0.105191	0.3846	0.494855	11.9383	21.4085	0.842555	0.0137	0.0972425
RVBD_0765c	oxidoreductase	858040	858867	-	11	7	11.8415	13.7417	0.21437	0.3002	0.50049	10.753	9.47646	-0.181433	0.3888	0.499263	11.1057	8.47977	-0.38781	0.2556	0.490686	10.2741	5.65614	-0.854906	0.0722	0.28268
RVBD_0766c	cytochrome P450 123 Cyp123	858867	860075	-	25	16.5	6.46218	7.44857	0.204695	0.3	0.50049	6.23821	7.33182	0.233023	0.2911	0.495206	6.44254	5.68177	-0.180646	0.3059	0.490686	5.60493	7.89455	0.494686	0.1156	0.351879
RVBD_0767c	hypothetical protein	860072	860713	-	14	12.25	17.8822	15.7576	-0.182349	0.2961	0.50049	17.5095	9.52261	-0.877586	0.0054	0.0499422	18.0532	13.3913	-0.430419	0.1329	0.414358	16.7553	19.3096	0.205233	0.2816	0.449629
RVBD_0768	aldehyde dehydrogenase (NAD+)	860915	862384	+	27	18	11.5613	10.0525	-0.201593	0.2527	0.50049	10.4893	7.74675	-0.436629	0.0846	0.347933	10.8165	9.21635	-0.230571	0.2513	0.490686	10.002	14.1433	0.500103	0.0999	0.326855
RVBD_0769	3-oxoacyl-[acyl-carrier protein] reductase	862415	863161	+	17	12.5	13.4975	15.646	0.212941	0.274	0.50049	13.3127	13.2272	-0.00907015	0.4978	0.502194	12.7013	9.61776	-0.400529	0.1666	0.451203	12.7057	17.6589	0.475263	0.1367	0.375846
RVBD_0770	dehydrogenase/reductase	863259	864146	+	10	9	10.4922	14.2709	0.443186	0.1426	0.498584	9.50945	7.29551	-0.381101	0.1248	0.408671	9.79574	16.2296	0.727714	0.0392	0.224943	9.0598	8.74466	-0.0490268	0.465	0.496135
RVBD_0771	4-carboxymuconolactone decarboxylase	864143	864577	+	10	7	17.4731	15.2471	-0.196353	0.2993	0.50049	15.814	16.0493	0.0215822	0.4775	0.499263	16.2901	17.2528	0.0830157	0.4238	0.494855	15.0927	23.2526	0.623812	0.0815	0.298575
RVBD_0772	phosphoribosylamine glycine ligase PurD	864589	865857	+	24	1.25	0.0928059	0	-0.722153	NA	NA	0.0847567	0	-0.449623	NA	NA	0.0875337	0	-0.467118	NA	NA	0.040124	0.128812	1.18604	NA	NA
RVBD_0773c	bifunctional acylase GgtA	865854	867392	-	20	14	9.73385	9.15855	-0.0877955	0.3901	0.50049	8.82629	8.84482	0.00329888	0.4901	0.500236	9.10205	13.3564	0.55294	0.1	0.365108	8.42028	14.7696	0.810683	0.034	0.178389
RVBD_0774c	exported protein	867443	868354	-	10	8	8.57034	9.75876	0.186981	0.3548	0.50049	7.75164	3.77737	-1.0325	0.0137	0.105639	7.98435	6.26846	-0.347501	0.246	0.490686	7.40524	6.22821	-0.245983	0.3656	0.47263
RVBD_0775	hypothetical protein	868410	869033	+	9	9	29.1552	28.1451	-0.0508404	0.423	0.50049	26.4102	26.5529	0.00791557	0.489	0.500198	27.2182	36.3844	0.418639	0.1166	0.393003	25.1911	23.4781	-0.1008	0.387	0.47805
RVBD_0776c	hypothetical protein	868987	869766	-	15	14.5	28.1468	24.2877	-0.212658	0.196	0.50049	25.4485	28.2023	0.148264	0.2682	0.492829	24.4529	24.1093	-0.0203103	0.4711	0.496205	22.6774	24.6706	0.121905	0.337	0.467584
RVBD_0777	adenylosuccinate lyase PurB	870011	871429	+	18	0.5	0	0	NA	NA	NA	0	0.182142	1.894	NA	NA	0	0	NA	NA	NA	0	0	NA	NA	NA
RVBD_0778	cytochrome P450 126 Cyp126	871434	872678	+	21	16	10.6069	9.36711	-0.179173	0.2658	0.50049	9.62114	12.6458	0.394234	0.189	0.462739	9.9296	9.87908	-0.00713407	0.4912	0.500255	9.18746	9.64646	0.0712666	0.4231	0.48463
RVBD_0779c	transmembrane protein	872675	873295	-	8	7	6.2069	6.95534	0.16374	0.4	0.50049	5.64254	3.25161	-0.789873	0.0916	0.362272	5.84115	3.40668	-0.772872	0.0873	0.342987	5.39549	6.07932	0.175162	0.3693	0.47263
RVBD_0780	phosphoribosylaminoimidazole-succinocarboxamide synthase PurC	873346	874239	+	26	0.25	0	0	NA	NA	NA	0	0.0960378	0.878867	NA	NA	0	0	NA	NA	NA	0	0	NA	NA	NA
RVBD_0781	protease II PtrB	874236	874946	+	26	9.75	5.08194	4.1756	-0.282598	0.2864	0.50049	5.04783	8.0747	0.676644	0.1662	0.445695	5.7631	7.60268	0.399204	0.283	0.490686	5.34275	7.72324	0.532524	0.2586	0.440726
RVBD_0782	protease II PtrB	874735	876393	+	45	29	6.36952	5.81617	-0.131008	0.3473	0.50049	5.77288	4.7199	-0.29001	0.1984	0.469286	5.95327	7.02708	0.239229	0.3155	0.492389	5.5108	6.24843	0.181931	0.3315	0.466854
RVBD_0782Ac	protease II PtrB	876345	876506	-	3	2	7.6935	7.9924	0.0544919	NA	NA	7.01273	6.43213	-0.120729	NA	NA	7.27404	3.80074	-0.919284	NA	NA	6.71424	5.45346	-0.282625	NA	NA
RVBD_0783c	multidrug resistance integral membrane efflux protein EmrB	876821	878443	-	27	17.25	14.7337	18.9767	0.364932	0.1761	0.50049	14.1496	12.43	-0.186654	0.3632	0.499263	14.5916	13.8782	-0.0721287	0.4384	0.494855	13.4961	19.5027	0.531321	0.1499	0.386249
RVBD_0784	hypothetical protein	878641	879327	+	10	6	1.92116	0.52126	-1.83523	0.0029	0.0341733	1.74777	3.31507	0.91604	0.4527	0.499263	1.80857	2.13953	0.242188	0.3818	0.494855	1.66956	1.24153	-0.400146	0.4487	0.49158
RVBD_0785	KsdD-like steroid dehydrogenase	879343	881043	+	35	25	16.0389	15.7516	-0.0260649	0.4529	0.50049	14.5148	18.4036	0.342413	0.1043	0.384885	14.9479	17.1094	0.194855	0.2442	0.490686	13.8493	19.3309	0.481251	0.04	0.196728
RVBD_0786c	hypothetical protein	881078	881716	-	14	10	16.8924	20.085	0.249552	0.2526	0.50049	15.272	12.5018	-0.288171	0.2361	0.486146	15.7071	21.2393	0.435145	0.1501	0.429893	14.553	18.9638	0.382419	0.2242	0.428295
RVBD_0787	hypothetical protein	881462	882421	+	16	15	10.9452	13.7461	0.328461	0.1474	0.498584	9.94132	10.1692	0.0328884	0.4552	0.499263	10.2607	13.4792	0.393454	0.1884	0.465035	9.49127	10.5455	0.152787	0.3482	0.469755
RVBD_0787A	phosphoribosylformylglycinamidine synthase	882527	882766	+	2	0	0	0	NA	NA	NA	0	0	NA	NA	NA	0	0	NA	NA	NA	0	0	NA	NA	NA
RVBD_0788	phosphoribosylformylglycinamidine synthase I PURG	882763	883437	+	12	0.5	0	0	NA	NA	NA	0	0	NA	NA	NA	0	0.184527	1.29769	NA	NA	0	0.158494	1.51574	NA	NA
RVBD_0789c	hypothetical protein	883454	884053	-	7	7	12.083	13.4099	0.150083	0.3668	0.50049	10.8974	8.77642	-0.311072	0.2783	0.495206	11.1979	9.41714	-0.248853	0.3373	0.494855	10.402	10.5087	0.0167818	0.4763	0.498707
RVBD_0790c	hypothetical protein	884075	884803	-	21	19	32.1978	26.3954	-0.286603	0.1717	0.50049	29.2231	29.3694	0.00726653	0.4877	0.500198	30.152	43.6626	0.534075	0.4488	0.494855	27.8804	26.0852	-0.0956839	0.3976	0.479618
RVBD_0791c	hypothetical protein	884800	885843	-	13	11	17.9754	21.9158	0.285764	0.2437	0.50049	16.2867	16.9849	0.0606958	0.4469	0.499263	16.784	20.3739	0.279585	0.259	0.490686	15.5428	18.3263	0.238256	0.2877	0.452683
RVBD_0792c	transcriptional regulator GntR-family	885840	886649	-	19	16	16.3795	12.6822	-0.368861	0.1623	0.50049	14.8267	12.2151	-0.279162	0.2897	0.495206	15.2621	14.5786	-0.0659122	0.4463	0.494855	14.1401	10.5696	-0.41865	0.187	0.411325
RVBD_0793	monooxygenase	886722	887027	+	8	7	19.1548	18.8401	-0.0238741	0.475	0.50049	17.3893	18.3261	0.0758844	0.4348	0.499263	17.9443	15.1431	-0.244245	0.269	0.490686	16.6163	16.961	0.0308873	0.4623	0.495886
RVBD_0794c	dihydrolipoamide dehydrogenase	887140	888639	-	20	15	18.318	19.7284	0.106965	0.3545	0.50049	16.6184	14.73	-0.173767	0.2814	0.495206	17.1367	16.2294	-0.0782927	0.4099	0.494855	15.8576	15.7919	-0.00533689	0.5013	0.506807
RVBD_0795	transposase	889075	889401	+	4	4	23.027	17.8118	-0.369834	0.2303	0.50049	20.8723	14.7363	-0.500611	0.1535	0.434306	21.5308	23.2011	0.107989	0.4109	0.494855	19.933	18.3998	-0.113164	0.4285	0.486676
RVBD_0796	transposase	889452	890336	+	23	23	21.9402	26.4476	0.269488	0.0585	0.354415	19.8955	23.3347	0.230028	0.1108	0.390218	20.5185	26.8015	0.385343	0.0246	0.158814	18.9915	24.8642	0.388873	0.0261	0.149606
RVBD_0797	transposase	890391	891485	+	13	13	20.4379	19.5759	-0.0621351	0.3878	0.50049	18.4886	22.5981	0.289529	0.1472	0.428218	19.0312	19.8593	0.0615464	0.4159	0.494855	17.6323	21.5546	0.290164	0.1356	0.375846
RVBD_0798c	antigen Cfp29	891475	892272	-	16	9	4.54301	4.65177	0.0340163	0.4727	0.50049	4.11566	4.71675	0.19677	0.3591	0.499263	4.24176	3.77934	-0.164864	0.402	0.494855	3.92961	9.12632	1.21422	0.054	0.23705
RVBD_0799c	dyp-type peroxidase	892269	893276	-	10	6.25	14.1287	11.16	-0.339644	0.2235	0.50049	12.8871	12.4781	-0.0459884	0.4719	0.499263	13.3248	14.055	0.077234	0.4431	0.494855	10.5209	8.00427	-0.390795	0.2584	0.440621
RVBD_0800	aminopeptidase PepC	893321	894622	+	16	12.25	11.5211	8.41745	-0.452273	0.1027	0.453204	10.4179	10.1147	-0.0422833	0.4528	0.499263	10.7292	16.6208	0.631056	0.0809	0.330832	9.17864	7.85503	-0.222862	0.3041	0.458452
RVBD_0801	hypothetical protein	894634	894981	+	1	1	13.9989	32.1826	1.19271	NA	NA	12.8148	4.12045	-1.59572	NA	NA	13.2933	4.41986	-1.55065	NA	NA	12.2065	2.25971	-2.29885	NA	NA
RVBD_0802c	succinyltransferase	894975	895631	-	16	12	14.7051	7.92115	-0.891536	0.0103	0.102269	13.3557	13.5698	0.0231268	0.4727	0.499263	13.7895	11.4507	-0.267635	0.2707	0.490686	12.7402	10.9836	-0.212656	0.3167	0.461299
RVBD_0803	phosphoribosylformylglycinamidine synthase II PurL	895823	898087	+	35	1.25	0.547379	0	-2.27252	NA	NA	0.237082	0.0465636	-1.24795	NA	NA	0.470402	0	-1.87953	NA	NA	0.446387	0	-1.23694	NA	NA
RVBD_0804	hypothetical protein	898084	898713	+	7	6	22.0693	15.2571	-0.531874	0.0996	0.449839	19.9663	20.7231	0.0538855	0.4514	0.499263	20.5326	9.28153	-1.14284	0.01	0.0814758	19.0107	8.04535	-1.23494	0.0119	0.0871846
RVBD_0805	cyclic nucleotide phosphodiesterase	898834	899790	+	18	15	2.01286	2.15771	0.0997987	0.4149	0.50049	1.8243	0.798547	-1.17947	0.0016	0.0175342	1.88308	1.57533	-0.25458	0.3732	0.494855	1.74652	1.53599	-0.177596	0.3208	0.463459
RVBD_0806c	UDP-glucose-4-epimerase CpsY	899735	901333	-	42	36	13.6582	10.1263	-0.431517	0.0203	0.169099	12.3357	3.12269	-1.9803	1e-05	0.000158416	12.6896	9.41076	-0.431	0.0432	0.239734	11.7842	5.78674	-1.02479	1e-05	0.000132241
RVBD_0807	hypothetical protein	901638	902027	+	2	1	8.66295	16.4448	0.913586	NA	NA	7.78486	7.79113	0.00546365	NA	NA	7.97953	0.282643	-4.17612	NA	NA	7.42548	7.84327	0.0967473	NA	NA
RVBD_0808	amidophosphoribosyltransferase PurF	902114	903697	+	27	3.25	1.86145	0.0727765	-4.1282	1e-05	0.000187035	2.23374	0.773432	-1.46047	0.1814	0.455994	2.28806	1.38268	-0.699538	0.2929	0.490686	2.13139	2.87832	0.442733	0.3439	0.469383
RVBD_0809	phosphoribosylformylglycinamidine CYCLO-ligase PurM	903728	904822	+	14	0	0	0	NA	NA	NA	0	0	NA	NA	NA	0	0	NA	NA	NA	0	0	NA	NA	NA
RVBD_0810c	hypothetical protein	904908	905090	-	4	0	0	0	NA	NA	NA	0	0	NA	NA	NA	0	0	NA	NA	NA	0	0	NA	NA	NA
RVBD_0811c	folate-binding protein YgfZ	905237	906343	-	17	0.25	0	0	NA	NA	NA	0	0.0688123	0.721025	NA	NA	0	0	NA	NA	NA	0	0	NA	NA	NA
RVBD_0812	amino acid aminotransferase	906426	907295	+	17	1.25	1.8819	0.844813	-1.09214	NA	NA	3.28298	2.95483	-0.134221	NA	NA	3.27938	0.737447	-1.92036	NA	NA	3.10196	0	-3.69814	NA	NA
RVBD_0813Ac	amino acid aminotransferase	908018	908116	-	4	2	10.4228	4.66083	-1.149	NA	NA	9.54991	7.98255	-0.254404	NA	NA	9.9189	4.71196	-1.05891	NA	NA	9.09431	4.94867	-0.85322	NA	NA
RVBD_0813c	fatty acid-binding protein-like protein	907341	908021	-	13	13	27.5287	17.6133	-0.643944	0.0046	0.0513826	25.0545	14.3606	-0.802297	0.0007	0.00838951	25.878	22.3544	-0.210948	0.2892	0.490686	23.8652	19.2899	-0.306291	0.1918	0.411494
RVBD_0814c	hypothetical protein	908184	908486	-	3	3	27.8298	36.7352	0.399933	0.2085	0.50049	25.2932	27.276	0.109109	0.4158	0.499263	26.1338	27.6324	0.0807184	0.4316	0.494855	24.1298	27.7214	0.201669	0.3569	0.471523
RVBD_0815c	thiosulfate sulfurtransferase CysA2	908488	909321	-	15	15	45.3204	26.385	-0.780226	1e-05	0.000187035	41.0175	29.6178	-0.469567	0.0218	0.151652	42.2338	26.9691	-0.646819	0.003	0.0301129	39.1367	26.3239	-0.571586	0.0094	0.0720139
RVBD_0816c	thioredoxin ThiX	909614	910036	-	3	3	10.4307	2.49967	-2.04037	0.0012	0.0164272	9.48553	8.86593	-0.0956694	0.4447	0.499263	9.78733	12.8574	0.392832	0.3236	0.49387	9.03488	3.48825	-1.34653	0.0539	0.23705
RVBD_0817c	exported protein	910033	910845	-	16	1.25	61.4528	79.9819	0.379419	NA	NA	27.7773	30.759	0.147299	NA	NA	57.239	35.7588	-0.675589	NA	NA	53.1171	48.436	-0.129544	NA	NA
RVBD_0818	transcriptional regulator	910975	911742	+	11	10	41.5457	20.5442	-1.01546	0.1469	0.498584	38.4852	47.6807	0.30907	0.3321	0.499263	40.1306	18.7883	-1.0941	0.1544	0.436354	36.4573	17.4777	-1.0592	0.2203	0.428295
RVBD_0819	N-acetyltransferase MshD	911739	912686	+	14	1.25	6.75729	12.9213	0.92802	NA	NA	12.2962	9.59049	-0.350344	NA	NA	12.7163	1.77746	-2.7256	NA	NA	11.7428	30.1943	1.35695	NA	NA
RVBD_0820	phosphate-transport ABC transporter ATP-binding protein PhoT	912729	913505	+	12	11	8.95754	7.41537	-0.272149	0.3714	0.50049	8.32396	10.244	0.299316	0.3647	0.499263	8.69141	2.14299	-2.01196	0.0584	0.281198	7.87749	0.369225	-4.33136	1e-05	0.000132241
RVBD_0821c	phosphate-transport system transcriptional regulator PhoY2	913561	914202	-	6	5	13.2275	18.0058	0.444102	0.3041	0.50049	11.9904	11.356	-0.0776388	0.4554	0.499263	12.3476	16.0907	0.381649	0.3144	0.492278	11.4032	7.3925	-0.619193	0.2443	0.433624
RVBD_0822c	hypothetical protein	914260	916314	-	29	28	24.6463	23.9691	-0.0401877	0.4	0.50049	22.3795	23.2353	0.0541817	0.3984	0.499263	23.1046	21.6159	-0.0960106	0.3189	0.492497	21.3496	19.7935	-0.108881	0.3007	0.457193
RVBD_0823c	transcriptional regulator	916480	917649	-	17	13	27.5119	24.875	-0.145297	0.2613	0.50049	24.9395	24.0534	-0.0520602	0.429	0.499263	25.704	24.9203	-0.0445475	0.4566	0.494855	23.7879	19.2166	-0.307099	0.1427	0.38047
RVBD_0824c	acyl carrier protein desaturase DesA1	917737	918753	-	19	1	0.19181	0	-1.22815	NA	NA	0.175199	0	-0.932318	NA	NA	0.182787	0	-0.966329	NA	NA	0.169454	0	-0.321056	NA	NA
RVBD_0825c	hypothetical protein	918915	919556	-	10	9	17.6787	28.2048	0.673447	0.1261	0.477251	16.0476	25.5693	0.671678	0.1544	0.434807	16.5565	18.707	0.176228	0.374	0.494855	15.2974	15.1304	-0.0146945	0.5023	0.507055
RVBD_0826	hypothetical protein	919637	920692	+	22	22	40.8567	45.0163	0.139854	0.2135	0.50049	37.0247	33.7002	-0.13566	0.2615	0.492713	38.1645	37.3761	-0.0300673	0.4502	0.494855	35.3389	33.4029	-0.081056	0.3521	0.469923
RVBD_0827c	ArsR family transcriptional regulator KmtR	920744	921136	-	7	6	7.31614	2.06664	-1.81196	0.0001	0.00174837	6.62684	9.01643	0.4435	0.1916	0.464555	6.83892	6.30386	-0.116204	0.431	0.494855	6.3331	8.96283	0.50232	0.2178	0.426565
RVBD_0828c	deaminase	921194	921616	-	10	10	47.94	50.0247	0.0613933	0.381	0.50049	43.4039	44.5778	0.038567	0.43	0.499263	44.7149	39.9668	-0.161812	0.2216	0.482435	41.4297	28.5849	-0.534651	0.0133	0.0952519
RVBD_0829	transposase	921578	921868	+	4	4	41.3517	34.9837	-0.241038	0.1893	0.50049	37.4404	46.174	0.302412	0.243	0.486249	38.554	44.6769	0.212658	0.2636	0.490686	35.7129	38.508	0.109611	0.3932	0.478415
RVBD_0830	s-adenosylmethionine-dependent methyltransferase	921973	922878	+	20	18	47.0525	37.7649	-0.317166	0.0671	0.376064	42.6247	32.7971	-0.37798	0.0353	0.211932	43.9058	39.7454	-0.143548	0.2652	0.490686	40.644	42.7571	0.0733068	0.3785	0.476477
RVBD_0831c	hypothetical protein	922897	923712	-	19	19	24.2221	26.296	0.118487	0.2946	0.50049	22.0124	23.1641	0.0736274	0.3901	0.499263	22.7171	26.0886	0.199648	0.2332	0.485821	20.9757	19.0807	-0.136133	0.2946	0.454911
RVBD_0832	PE-PGRS family protein PE_PGRS12	924954	925367	+	4	3.5	12.5789	14.1188	0.166171	0.3729	0.50049	11.406	22.5197	0.97955	0.1358	0.418532	15.6876	33.3892	1.08778	0.0738	0.319336	14.5357	12.6362	-0.197281	0.3731	0.473733
RVBD_0833	PE-PGRS family protein PE_PGRS13	925364	927613	+	11	4	0.855018	0.388867	-1.06895	0.057	0.347949	0.773752	1.02478	0.397763	0.3069	0.498265	0.800515	0.679461	-0.213644	0.4132	0.494855	0.743882	1.92976	1.3536	0.0554	0.240217
RVBD_0834c	PE-PGRS family protein PE_PGRS14	927840	930488	-	27	23.25	10.4898	8.14702	-0.364397	0.0779	0.400967	9.11167	9.39525	0.0443393	0.4433	0.499263	9.8063	8.48294	-0.208826	0.2293	0.484313	9.0811	9.2795	0.0318831	0.4458	0.49158
RVBD_0835	lipoprotein LpqQ	930956	931600	+	14	12	27.3038	26.3312	-0.052306	0.4354	0.50049	24.8227	28.7413	0.211468	0.2593	0.491361	25.6384	19.3417	-0.406221	0.1298	0.411234	23.6798	33.6155	0.505638	0.1243	0.361775
RVBD_0835Ac	lipoprotein LpqQ	931581	932132	-	14	11	33.4466	37.4553	0.163251	0.266	0.50049	30.289	38.5391	0.347479	0.1669	0.44598	31.2075	29.0363	-0.103883	0.3727	0.494855	28.9053	30.9336	0.0982535	0.369	0.47263
RVBD_0836c	hypothetical protein	932282	932986	-	9	8.25	31.1828	28.2064	-0.144653	0.2971	0.50049	31.8032	35.0659	0.140946	0.3384	0.499263	32.7937	31.8477	-0.0420721	0.4437	0.494855	30.3747	41.5398	0.451862	0.0834	0.300674
RVBD_0837c	hypothetical protein	933006	934034	-	23	21	26.2035	24.3505	-0.105783	0.3222	0.50049	23.6826	20.4158	-0.213996	0.1903	0.463927	24.3712	22.9499	-0.0865963	0.3795	0.494855	22.5992	20.6156	-0.132137	0.3011	0.457193
RVBD_0838	lipoprotein LpqR	934723	935493	+	7	6	31.8395	30.0593	-0.08294	0.4071	0.50049	28.7011	20.2917	-0.499441	0.1082	0.387727	29.4726	28.3889	-0.0537974	0.4452	0.494855	27.3888	22.8986	-0.256959	0.2745	0.446083
RVBD_0839	hypothetical protein	935580	936392	+	14	12.25	21.2487	22.431	0.0780754	0.3746	0.50049	17.7993	24.6406	0.469073	0.0675	0.313054	19.8974	12.0981	-0.717008	0.0072	0.062478	18.4263	15.1583	-0.280609	0.1536	0.387785
RVBD_0840c	proline iminopeptidase Pip	936460	937320	-	9	7	49.2833	53.1003	0.107578	0.3058	0.50049	44.6191	40.2562	-0.148257	0.2372	0.486146	45.9765	39.4778	-0.219623	0.1666	0.451203	42.5928	34.8205	-0.289883	0.1194	0.35553
RVBD_0841	transmembrane protein	937596	937838	+	3	2	10.5607	4.94141	-1.08473	NA	NA	9.60685	13.822	0.522813	NA	NA	9.9552	5.47066	-0.852239	NA	NA	9.20029	0.0867547	-5.45237	NA	NA
RVBD_0842	integral membrane protein	938115	939407	+	24	19	12.5175	11.4438	-0.129301	0.3171	0.50049	11.3727	11.2409	-0.0166437	0.474	0.499263	11.738	11.7974	0.00743152	0.4913	0.500255	10.8533	13.9103	0.358391	0.1367	0.375846
RVBD_0843	pyruvate dehydrogenase E1 component	939391	940395	+	18	15.25	34.8222	32.2171	-0.112149	0.3287	0.50049	29.5409	29.3244	-0.0105391	0.4919	0.50064	32.4349	33.7875	0.0589939	0.4275	0.494855	30.0528	30.6472	0.0285856	0.4581	0.495096
RVBD_0844c	nitrate/nitrite response transcriptional regulator NarL	940459	941109	-	9	9	14.9801	14.0968	-0.0875862	0.4021	0.50049	13.575	10.3365	-0.392308	0.1513	0.432286	13.9852	11.1374	-0.327736	0.2252	0.482435	12.9438	13.3771	0.0487302	0.4474	0.49158
RVBD_0845	NarL family two-component system sensor histidine kinase	941193	942470	+	27	23.25	10.3895	11.3681	0.129789	0.3157	0.50049	9.83634	8.14965	-0.271011	0.1615	0.440204	10.151	9.40454	-0.109959	0.3849	0.494855	9.3925	9.7932	0.0609173	0.4019	0.480615
RVBD_0846c	oxidoreductase	942683	944197	-	31	25.25	16.8276	13.4327	-0.324959	0.189	0.50049	15.8832	16.9599	0.0946665	0.3912	0.499263	16.3796	13.0665	-0.325792	0.2015	0.467877	15.1481	13.2637	-0.191104	0.3339	0.467548
RVBD_0847	lipoprotein LpqS	944346	944738	+	6	4	22.3746	21.8714	-0.0327675	0.4672	0.50049	20.3116	36.0547	0.827013	0.0729	0.324451	20.9679	22.933	0.129412	0.382	0.494855	19.41	6.32746	-1.60557	0.0007	0.00761399
RVBD_0848	cysteine synthase A CysK2	944941	946059	+	28	21.25	14.8261	13.2375	-0.163431	0.2742	0.50049	14.0643	13.3018	-0.0802547	0.4045	0.499263	14.4895	12.5252	-0.209942	0.2448	0.490686	13.4242	11.8956	-0.173693	0.3277	0.466173
RVBD_0849	integral membrane transporter	946059	947318	+	23	19	19.6153	19.4393	-0.0129956	0.4713	0.50049	17.7314	14.7012	-0.270126	0.1249	0.408671	18.2442	18.0004	-0.0192998	0.4687	0.495412	16.9164	19.4211	0.199539	0.2078	0.419416
RVBD_0850	transposase	947315	947647	+	9	7	13.5773	13.7562	0.0188601	0.4776	0.50049	12.2657	12.2153	-0.00552996	0.4879	0.500198	12.6089	17.9423	0.508503	0.1724	0.455466	11.6958	14.3494	0.296068	0.2812	0.449441
RVBD_0851c	oxidoreductase	947644	948471	-	9	9	14.7053	15.6462	0.0893862	0.4211	0.50049	13.2887	16.7522	0.334025	0.2343	0.484968	13.6681	13.0422	-0.0672593	0.4669	0.495412	12.6734	16.2098	0.355722	0.2321	0.432927
RVBD_0852	fatty-acid-CoA ligase FadD16	948562	949398	+	15	10.5	12.4605	12.1824	-0.0325235	0.4686	0.50049	11.2543	12.3013	0.128457	0.3957	0.499263	12.7355	11.9214	-0.0949029	0.4172	0.494855	11.817	14.7657	0.322085	0.2237	0.428295
RVBD_0853c	pyruvate or indole-3-pyruvate decarboxylase Pdc	949439	951121	-	26	19	19.8199	20.0557	0.0170601	0.4684	0.50049	17.8931	14.2697	-0.32617	0.1576	0.436641	18.4002	14.5815	-0.3353	0.1654	0.450672	17.0747	15.6392	-0.126116	0.3627	0.472081
RVBD_0854	hypothetical protein	951186	951629	+	6	6	49.1311	43.5328	-0.174442	0.3123	0.50049	44.582	38.0835	-0.227015	0.2678	0.492829	45.9867	50.8518	0.145124	0.3334	0.494855	42.5295	45.423	0.0954744	0.4031	0.48067
RVBD_0855	fatty-acid-CoA racemase Far	951635	952714	+	13	12	26.9721	29.0891	0.108964	0.3797	0.50049	24.4431	26.7428	0.129773	0.3882	0.499263	25.184	25.4188	0.0134946	0.4861	0.499709	23.3081	26.2849	0.173808	0.3426	0.469353
RVBD_0856	hypothetical protein	952828	953232	+	5	4	42.1041	45.1834	0.101748	0.3543	0.50049	38.1715	43.9208	0.202425	0.2635	0.492829	39.4043	37.1124	-0.0861385	0.4142	0.494855	36.471	82.0525	1.16948	0.0205	0.128863
RVBD_0857	hypothetical protein	953260	953733	+	8	7	34.0921	23.9415	-0.509557	0.0606	0.360209	30.8863	33.0292	0.0968617	0.4195	0.499263	31.8385	31.3625	-0.0215611	0.478	0.498517	29.5121	26.8631	-0.134761	0.3909	0.478415
RVBD_0858c	n-succinyldiaminopimelate aminotransferase DapC	953730	954923	-	21	20	11.4601	11.0851	-0.0479758	0.4355	0.50049	10.3861	15.7833	0.603521	0.0424	0.238453	10.7091	12.6543	0.240775	0.2325	0.485821	9.9158	10.3475	0.0621847	0.4208	0.48463
RVBD_0859	acyl-CoA thiolase FadA	955080	956291	+	8	5.25	0.674344	0.237125	-1.41986	0.0143	0.127432	0.729582	0.251595	-1.41189	0.0284	0.182124	0.747763	0.254163	-1.43314	0.0103	0.0834952	0.698534	0.150647	-1.8575	0.0049	0.0410955
RVBD_0860	fatty oxidation protein FadB	956296	958458	+	27	10.75	0.421517	0.208708	-0.970796	0.0361	0.261562	0.382274	0.0737663	-2.15226	0.0002	0.00277056	0.394265	0.143634	-1.35884	0.0108	0.086454	0.402877	0.169005	-1.10452	0.0425	0.207106
RVBD_0861c	DNA helicase Ercc3	958526	960154	-	26	15	6.0695	5.74425	-0.0793311	0.4124	0.50049	5.51698	6.49564	0.23557	0.2939	0.49525	5.6968	7.69494	0.433431	0.1641	0.450136	5.26414	5.2318	-0.00690842	0.5204	0.522531
RVBD_0862c	hypothetical protein	960345	962615	-	29	18.5	7.09061	7.40718	0.0629495	0.4429	0.50049	6.77977	7.45667	0.137398	0.3928	0.499263	6.9843	6.55279	-0.0916063	0.4178	0.494855	6.12478	8.46233	0.466868	0.1569	0.389329
RVBD_0863	hypothetical protein	962602	962883	+	6	5	18.9404	12.5302	-0.594951	0.1144	0.46701	17.1698	7.66631	-1.15941	0.0145	0.11074	17.7013	9.13521	-0.951416	0.0581	0.280598	16.3743	9.39417	-0.796451	0.0824	0.299782
RVBD_0864	molybdenum cofactor biosynthesis protein C2 MoaC2	962893	963396	+	11	10	20.0808	15.9422	-0.332694	0.1607	0.50049	18.0956	11.5081	-0.652035	0.0482	0.258792	18.5713	10.648	-0.801339	0.0247	0.158814	17.2464	8.99216	-0.936748	0.0189	0.12144
RVBD_0865	molybdopterin biosynthesis protein Mog	963393	963875	+	8	8	35.5426	18.4606	-0.944433	0.0191	0.16085	32.1864	19.8527	-0.696404	0.0504	0.264144	33.1528	14.9949	-1.14343	0.008	0.0677672	30.6938	19.9809	-0.617906	0.1329	0.373833
RVBD_0866	molybdenum cofactor biosynthesis protein E2 MoaE2	963872	964297	+	3	3	26.2208	21.0217	-0.318184	0.2719	0.50049	23.7535	15.7853	-0.587374	0.1019	0.380935	24.4668	14.5656	-0.745578	0.0561	0.27551	22.6439	6.54105	-1.7763	0.0009	0.00940426
RVBD_0867c	resuscitation-promoting factor RpfA	964315	965538	-	12	11	31.7971	32.4861	0.0309136	0.4614	0.50049	28.8743	31.0651	0.105561	0.4086	0.499263	29.8206	26.2839	-0.181928	0.3187	0.492497	27.5628	22.4068	-0.298	0.2576	0.44024
RVBD_0868c	molybdenum cofactor biosynthesis protein D2 MoaD2	965986	966264	-	6	5	43.8098	44.8221	0.0329358	0.459	0.50049	39.6231	47.3501	0.257	0.3192	0.499263	40.7729	61.1437	0.584368	0.076	0.322321	37.784	35.3141	-0.0965822	0.4045	0.481023
RVBD_0869c	molybdenum cofactor biosynthesis protein A2 MoaA2	966268	967350	-	14	12.25	34.1192	28.2946	-0.269951	0.155	0.499722	30.9446	23.0176	-0.426636	0.0844	0.347933	31.9118	27.1434	-0.233292	0.2229	0.482435	27.2531	32.6993	0.263105	0.2317	0.432842
RVBD_0870c	integral membrane protein	967347	967736	-	6	6	28.5772	27.1556	-0.0735518	0.4132	0.50049	25.8799	29.776	0.202335	0.3051	0.498265	26.6566	25.8093	-0.0463373	0.4661	0.495412	24.7041	26.6758	0.111643	0.3954	0.479439
RVBD_0871	cold shock protein B CspB	967901	968308	+	4	3	120.865	64.8783	-0.897098	0.1204	0.472545	109.638	82.4959	-0.410003	0.3045	0.498265	112.923	66.9798	-0.752952	0.1584	0.442194	104.358	53.8833	-0.95206	0.1433	0.380478
RVBD_0872c	PE-PGRS family protein PE_PGRS15	968427	970247	-	27	20.5	21.261	24.9185	0.228936	0.2427	0.50049	18.4144	21.3255	0.211749	0.2571	0.491123	19.9783	24.588	0.299498	0.167	0.451571	17.5716	21.6498	0.301345	0.2256	0.428342
RVBD_0873	acyl-CoA dehydrogenase FadE10	970508	972460	+	34	30	23.6138	24.2349	0.0374533	0.4215	0.50049	21.4112	24.6959	0.205911	0.1573	0.436641	22.0879	25.7004	0.218537	0.1515	0.431673	20.4431	28.5745	0.4832	0.0232	0.140567
RVBD_0874c	hypothetical protein	972549	973709	-	9	6	49.2991	63.9752	0.375791	0.1326	0.487513	44.6903	50.0145	0.16242	0.3306	0.499263	46.0662	43.5591	-0.0805596	0.4	0.494855	42.6632	53.013	0.313682	0.2357	0.432927
RVBD_0875c	exported protein	973809	974297	-	12	2	5.09075	8.57485	0.744098	NA	NA	4.59039	6.18731	0.42772	NA	NA	4.717	2.63029	-0.819333	NA	NA	4.38812	3.03377	-0.497534	NA	NA
RVBD_0876c	transmembrane protein	974294	975940	-	26	14.5	3.14133	2.00336	-0.646482	0.1018	0.452059	3.05225	1.66921	-0.865276	0.0551	0.281212	3.15251	2.62968	-0.259756	0.3408	0.494855	2.72724	1.26126	-1.09866	0.0781	0.292142
RVBD_0877	hypothetical protein	976078	976866	+	15	14.25	145.086	46.3287	-1.64672	1e-05	0.000187035	124.138	66.501	-0.900369	0.0162	0.121976	137.896	48.5884	-1.50465	1e-05	0.000154686	126.373	26.6343	-2.24548	1e-05	0.000132241
RVBD_0878c	PPE family protein PPE13	976875	978206	-	19	19	28.1242	29.1484	0.0515922	0.3853	0.50049	25.4529	29.8763	0.231173	0.1063	0.386909	26.2137	34.8131	0.409259	0.0557	0.27481	24.2895	29.002	0.256032	0.1113	0.345388
RVBD_0879c	transmembrane protein	978484	978759	-	3	2	6.00733	5.30956	-0.175907	NA	NA	5.46395	1.71326	-1.62341	NA	NA	5.65027	2.278	-1.27684	NA	NA	5.20972	5.48502	0.0871538	NA	NA
RVBD_0880	transcriptional regulator MarR-family	978937	979368	+	1	1	3.97565	0.535247	-2.60254	NA	NA	3.55161	0.386384	-2.73988	NA	NA	3.61806	0	-4.49605	NA	NA	3.38568	0.520528	-2.19515	NA	NA
RVBD_0881	methyltransferase	979365	980231	+	15	14	17.041	17.5549	0.0428396	0.4434	0.50049	15.4473	9.96116	-0.632202	0.0506	0.264144	15.9194	14.3086	-0.153632	0.3621	0.494855	14.7365	10.644	-0.467928	0.1054	0.335574
RVBD_0882	transmembrane protein	980228	980512	+	1	1	21.3209	30.3361	0.505913	NA	NA	19.2717	31.2644	0.695049	NA	NA	19.8561	7.22176	-1.43659	NA	NA	18.4227	24.7213	0.427646	NA	NA
RVBD_0883c	hypothetical protein	980509	981270	-	6	0.25	0	0	NA	NA	NA	0	0	NA	NA	NA	0	0	NA	NA	NA	0	0.158494	1.51574	NA	NA
RVBD_0884c	phosphoserine aminotransferase SerC	981427	982557	-	12	0	0	0	NA	NA	NA	0	0	NA	NA	NA	0	0	NA	NA	NA	0	0	NA	NA	NA
RVBD_0885	hypothetical protein	982765	983787	+	14	10	15.8124	15.2552	-0.0517012	0.4278	0.50049	14.3743	11.1561	-0.364936	0.1285	0.414897	14.8372	20.1477	0.441202	0.1241	0.40366	13.7029	14.7587	0.108027	0.4034	0.48067
RVBD_0886	NADPH:adrenodoxin oxidoreductase FprB	983806	985533	+	26	21	16.6679	14.7479	-0.176494	0.244	0.50049	17.3791	16.5599	-0.0695264	0.4076	0.499263	17.0719	16.558	-0.0439754	0.4416	0.494855	16.5886	11.52	-0.525109	0.0328	0.174514
RVBD_0887B	NADPH:adrenodoxin oxidoreductase FprB	986677	986826	+	3	2	0.311986	0	-2.42433	NA	NA	0.282231	0	-2.0854	NA	NA	0.292095	0	-2.12509	NA	NA	0.271903	0	-1.45768	NA	NA
RVBD_0887c	protein PhnB	985516	985974	-	4	4	15.0629	24.3323	0.69057	0.0703	0.385273	13.6488	18.2899	0.421783	0.245	0.486249	14.0521	25.7149	0.870496	0.0656	0.303542	13.0023	14.3731	0.146911	0.4003	0.480615
RVBD_0888	exported protein	987236	988708	+	31	26	29.6228	32.2684	0.123391	0.2753	0.50049	26.8334	23.8675	-0.168893	0.2579	0.491123	27.6506	28.4977	0.0435731	0.4245	0.494855	25.5926	25.6042	0.000884304	0.4905	0.501281
RVBD_0889c	citrate synthase II CitA	988743	989864	-	13	11.75	33.4969	24.3274	-0.46125	0.0767	0.39709	30.324	15.9435	-0.926804	0.0023	0.0241311	34.0641	25.6846	-0.407049	0.1184	0.395325	28.9244	28.9937	0.00389144	0.4859	0.500344
RVBD_0890c	transcriptional regulator LuxR-family	989951	992599	-	48	43.25	29.0102	28.8011	-0.0104343	0.4696	0.50049	26.8911	27.4975	0.0321955	0.4277	0.499263	27.7227	30.365	0.131349	0.186	0.464815	25.6683	29.8082	0.215816	0.0961	0.324051
RVBD_0891A	transcriptional regulator LuxR-family	993438	993755	+	10	7	20.3105	20.3216	0.00079116	0.5036	0.504541	18.4893	23.5753	0.350453	0.1993	0.469286	19.1172	14.9876	-0.350352	0.1887	0.465035	17.6389	24.0769	0.449364	0.153	0.3873
RVBD_0891c	transcriptional regulator	992601	993458	-	25	23.25	17.2051	17.3273	0.0102095	0.4865	0.50049	14.9337	12.0164	-0.313315	0.1008	0.379036	16.0564	13.9642	-0.201228	0.2371	0.489487	14.8705	19.6241	0.400363	0.0781	0.292142
RVBD_0892	monooxygenase	993856	995343	+	43	23.25	7.76273	6.93781	-0.161952	0.3567	0.50049	7.3842	6.3226	-0.223483	0.3462	0.499263	7.6335	7.45834	-0.033262	0.4655	0.495412	7.03343	4.23304	-0.730107	0.1236	0.360396
RVBD_0893c	s-adenosylmethionine-dependent methyltransferase	995321	996298	-	24	10.25	5.52925	7.86142	0.506603	0.1635	0.50049	4.55944	7.35961	0.689637	0.2192	0.47869	5.17971	4.2259	-0.291908	0.2705	0.490686	4.78525	4.55784	-0.0666555	0.4745	0.498192
RVBD_0894	transcriptional regulator LuxR-family	996527	997708	+	18	13	11.3528	8.67351	-0.38793	0.0797	0.406976	10.2472	9.85517	-0.0559478	0.4364	0.499263	10.5455	12.0645	0.194164	0.2832	0.490686	9.78717	7.00717	-0.479725	0.072	0.282244
RVBD_0895	diacylglycerol acyltransferase	997785	999302	+	28	25	25.3655	25.1889	-0.0100792	0.4817	0.50049	23.0277	23.6058	0.0358203	0.4363	0.499263	23.7621	24.6564	0.0533466	0.4152	0.494855	21.9799	25.9293	0.238576	0.1788	0.405804
RVBD_0896	citrate synthase I GltA2	999475	1000770	+	28	1	0	0.0632025	0.914438	NA	NA	0	0	NA	NA	NA	0	0	NA	NA	NA	0	0.237987	2.34535	NA	NA
RVBD_0897c	oxidoreductase	1000811	1002418	-	20	15	11.2682	9.02038	-0.320699	0.2162	0.50049	10.1815	12.1553	0.255603	0.3164	0.499263	10.4679	7.45333	-0.489173	0.1217	0.399266	9.7098	11.5682	0.253312	0.3011	0.457193
RVBD_0898c	hypothetical protein	1002444	1002707	-	1	1	13.9307	6.13819	-1.16392	NA	NA	12.6473	11.2244	-0.167126	NA	NA	13.0573	8.43349	-0.618126	NA	NA	12.0795	13.6103	0.181429	NA	NA
RVBD_0899	outer membrane protein A OmpA	1002815	1003795	+	19	13.25	12.2697	16.1166	0.393166	0.2107	0.50049	11.9592	10.7106	-0.158683	0.3642	0.499263	12.3187	14.7459	0.25943	0.3236	0.49387	11.4075	10.9749	-0.054639	0.4637	0.495886
RVBD_0900	membrane protein	1003808	1003960	+	2	2	23.6907	34.7663	0.551988	NA	NA	21.5622	12.7455	-0.753879	NA	NA	22.2594	31.0618	0.47997	NA	NA	20.5222	20.1141	-0.0250584	NA	NA
RVBD_0901	exported or membrane protein	1003960	1004487	+	9	8	20.4801	24.0564	0.232012	0.2251	0.50049	18.581	23.0143	0.308622	0.2275	0.482331	19.1833	16.121	-0.250389	0.2376	0.489778	17.7544	26.6618	0.586839	0.062	0.25931
RVBD_0902c	two-component system sensor histidine kinase PrrB	1004504	1005844	-	14	2	12.0463	23.0044	0.929263	NA	NA	10.9048	6.18273	-0.808748	NA	NA	11.2349	4.72858	-1.23245	NA	NA	10.4261	9.67696	-0.0989122	NA	NA
RVBD_0903c	two-component system transcriptional regulator PrrA	1005855	1006565	-	10	1	5.76139	1.197	-2.13967	NA	NA	5.1444	0.0931271	-4.34708	NA	NA	5.23298	0	-5.01145	NA	NA	4.88194	9.01687	0.883016	NA	NA
RVBD_0904c	acetyl-CoA carboxylase carboxyl transferase AccD3	1006696	1008183	-	24	22	12.5288	12.0609	-0.0548813	0.3957	0.50049	11.3394	9.50845	-0.253736	0.1688	0.446227	11.6816	9.05226	-0.367487	0.0653	0.30303	10.823	12.0607	0.156706	0.2876	0.452683
RVBD_0905	enoyl-CoA hydratase EchA6	1008210	1008941	+	9	6.5	28.1981	30.7071	0.122876	0.3735	0.50049	21.8978	24.1994	0.144259	0.3734	0.499263	26.3313	22.4063	-0.232393	0.2826	0.490686	20.8877	23.0062	0.140199	0.3699	0.47263
RVBD_0906	hypothetical protein	1008947	1010065	+	15	11	22.4921	18.06	-0.316415	0.1612	0.50049	20.3989	20.7776	0.0266717	0.4627	0.499263	21.0268	23.5314	0.162393	0.3204	0.492982	19.4456	14.2103	-0.45116	0.1526	0.386595
RVBD_0907	beta-lactamase	1010050	1011738	+	43	25.75	6.98403	6.67273	-0.0657286	0.4352	0.50049	6.32911	8.70969	0.460428	0.2538	0.489843	6.78808	5.01892	-0.434925	0.1338	0.415764	6.03975	7.42353	0.298172	0.2474	0.435118
RVBD_0908	metal cation transporter P-type ATPase CtpE	1011735	1014128	+	30	25	17.2472	15.141	-0.187832	0.2623	0.50049	15.608	20.4465	0.389508	0.0682	0.314023	16.0741	17.8818	0.153781	0.3908	0.494855	14.8877	10.6297	-0.485212	0.0442	0.21311
RVBD_0908A	metal cation transporter P-type ATPase CtpE	1014401	1014559	+	3	3	7.44527	8.89942	0.255889	0.3803	0.50049	6.7884	3.84986	-0.807682	0.1342	0.418532	7.01819	6.74454	-0.0552993	0.4827	0.499709	6.462	6.20579	-0.0497139	0.4974	0.504085
RVBD_0909	hypothetical protein	1014685	1014864	+	2	2	8.81758	8.57576	-0.0397912	NA	NA	8.01413	6.45071	-0.30737	NA	NA	8.27935	11.2046	0.434802	NA	NA	7.66064	12.4487	0.701487	NA	NA
RVBD_0910	hypothetical protein	1014870	1015304	+	7	4.25	6.18207	4.04312	-0.609114	0.1265	0.477459	7.00478	3.53547	-0.97687	0.0094	0.0789501	7.22191	2.79542	-1.35509	0.001	0.0114767	6.70132	4.24071	-0.646702	0.0536	0.23627
RVBD_0911	hypothetical protein	1015402	1016175	+	15	10.25	14.2424	18.2774	0.35955	0.1452	0.498584	12.8938	14.0729	0.126354	0.3845	0.499263	12.0602	11.0898	-0.120601	0.3739	0.494855	12.2651	9.05507	-0.435462	0.1819	0.408475
RVBD_0912	transmembrane protein	1016240	1016689	+	4	3	5.41835	4.80902	-0.170518	0.4101	0.50049	4.89236	3.30042	-0.557771	0.2641	0.492829	5.04285	4.81768	-0.0629199	0.4865	0.499709	4.68046	10.2339	1.12573	0.1129	0.348626
RVBD_0912Ac	transmembrane protein	1016824	1017219	-	7	5	2.55193	4.90613	0.935314	0.1653	0.50049	2.29886	0.652711	-1.76237	0.0088	0.0748936	2.36234	6.32814	1.4118	0.1221	0.400168	2.19449	1.42488	-0.591953	0.2207	0.428295
RVBD_0913c	carotenoid cleavage dioxygenase	1017221	1018729	-	41	23.5	6.76561	9.31882	0.461565	0.1164	0.469247	5.6399	8.03284	0.509975	0.1588	0.437736	6.32227	4.60882	-0.455194	0.1408	0.421081	5.85197	6.19457	0.0830798	0.4175	0.484197
RVBD_0914c	acetyl-CoA acetyltransferase	1018731	1019969	-	17	16	30.2705	35.1911	0.217242	0.1883	0.50049	27.3725	22.3261	-0.293796	0.1107	0.390218	28.1535	26.9245	-0.0642902	0.4191	0.494855	26.0986	32.473	0.315472	0.1388	0.377437
RVBD_0915c	PPE family protein PPE14	1020062	1021333	-	19	15	15.3114	15.8094	0.0461548	0.4417	0.50049	13.8362	12.969	-0.0931395	0.3629	0.499263	14.2381	14.7477	0.0508511	0.4218	0.494855	13.2118	11.7103	-0.173042	0.2921	0.45433
RVBD_0916c	PE family protein PE7	1021348	1021647	-	5	4	8.53051	4.23644	-1.0037	0.0819	0.412966	7.68534	3.8796	-0.97748	0.0875	0.354171	7.88747	10.6802	0.436401	0.3259	0.4948	7.32153	7.26205	-0.00642428	0.5122	0.514947
RVBD_0917	glycine betaine transport integral membrane protein BetP	1022091	1023872	+	42	34.75	23.2544	23.7237	0.0288172	0.4566	0.50049	21.0565	24.5638	0.222266	0.1404	0.421068	22.3266	19.4244	-0.200799	0.1665	0.451203	20.0882	22.7845	0.181862	0.1965	0.414184
RVBD_0917A	glycine betaine transport integral membrane protein BetP	1023869	1024126	+	4	2	6.1901	8.43157	0.441457	NA	NA	5.60324	13.1049	1.21664	NA	NA	5.78818	13.1719	1.17769	NA	NA	5.36944	1.71932	-1.56075	NA	NA
RVBD_0918	hypothetical protein	1024215	1024691	+	8	8	19.5111	20.6873	0.0843702	0.398	0.50049	17.7004	13.0635	-0.4374	0.0982	0.374988	18.2587	18.1124	-0.0113585	0.4909	0.500255	16.9017	19.5959	0.214161	0.2877	0.452683
RVBD_0919	N-acetyltransferase	1024688	1025188	+	10	10	41.3381	40.0369	-0.046128	0.4365	0.50049	37.4225	40.0438	0.0977236	0.3726	0.499263	38.5503	40.4058	0.0678805	0.407	0.494855	35.7024	55.659	0.640663	0.2599	0.441499
RVBD_0920c	transposase	1025501	1026820	-	22	20	9.2373	9.32718	0.0139591	0.4789	0.50049	8.39407	8.03912	-0.0620651	0.4172	0.499263	8.66936	9.05101	0.0622928	0.4301	0.494855	8.01661	11.4813	0.518504	0.0509	0.231205
RVBD_0921	resolvase	1027108	1027689	+	7	6	32.15	25.0047	-0.362316	0.1268	0.477653	29.1378	39.6135	0.442934	0.1166	0.397617	30.032	30.1682	0.00671308	0.4825	0.499709	27.7955	26.3242	-0.0774158	0.4363	0.490126
RVBD_0922	transposase	1027689	1029341	+	18	18	19.4081	23.126	0.252764	0.1525	0.499722	17.5446	18.1431	0.0484826	0.4366	0.499263	18.0519	23.3732	0.372643	0.0798	0.330129	16.7394	19.993	0.256568	0.1768	0.404786
RVBD_0923c	hypothetical protein	1029517	1030581	-	21	17	18.3798	16.9872	-0.113621	0.337	0.50049	16.626	17.4003	0.0657542	0.4154	0.499263	17.1163	15.6815	-0.12612	0.3633	0.494855	15.8592	17.0108	0.101617	0.3821	0.477246
RVBD_0924c	divalent cation-transport integral membrane protein MntH	1030582	1031868	-	20	16	5.22674	10.7943	1.04502	0.0018	0.0232554	4.76798	9.85113	1.04574	0.0112	0.0907342	4.93692	11.6645	1.23912	0.0096	0.0792247	4.54456	2.7556	-0.716451	0.0514	0.232028
RVBD_0925c	manganese transporter	1031900	1032637	-	17	15	28.2259	29.1865	0.0482673	0.4449	0.50049	25.5545	19.8398	-0.36491	0.1273	0.412725	26.3335	30.8077	0.226394	0.2861	0.490686	24.4058	29.3953	0.268615	0.224	0.428295
RVBD_0926c	dihydrodipicolinate reductase	1032714	1033790	-	21	18.25	10.9013	8.32233	-0.389116	0.083	0.414613	9.36379	6.3024	-0.570344	0.0388	0.226569	10.1875	7.98869	-0.350218	0.155	0.436508	9.42757	10.4121	0.144016	0.3481	0.469755
RVBD_0927c	7-alpha-hydroxysteroid dehydrogenase	1033844	1034635	-	6	6	19.4252	19.1919	-0.0174103	0.4843	0.50049	17.6849	16.3346	-0.114076	0.4118	0.499263	18.307	23.7767	0.376959	0.2468	0.490686	16.9112	20.1048	0.250513	0.3144	0.461188
RVBD_0928	periplasmic phosphate-binding lipoprotein PstS3	1034907	1036019	+	22	12.75	2.64791	1.36488	-0.950487	0.0325	0.24202	2.40184	5.81086	1.27121	0.2225	0.480324	2.48207	2.01094	-0.30088	0.3285	0.4948	2.48128	0.23421	-3.28918	1e-05	0.000132241
RVBD_0929	phosphate-transport ABC transporter integral membrane protein PstC2	1036032	1037006	+	17	12.5	1.40663	0.436943	-1.66212	0.0123	0.115699	1.29389	2.7269	1.07012	0.2772	0.495206	1.45678	0.115972	-3.49949	1e-05	0.000154686	1.33278	0.148645	-2.9881	1e-05	0.000132241
RVBD_0930	phosphate-transport ABC transporter integral membrane protein PstA1	1037015	1037917	+	16	13	2.41484	2.86375	0.244949	0.4102	0.50049	2.23614	0.397614	-2.45286	0.0005	0.00632411	2.32991	1.74586	-0.41257	0.3287	0.4948	2.11821	0.0183067	-5.82583	1e-05	0.000132241
RVBD_0931c	transmembrane serine/threonine-protein kinase D PknD	1037924	1039918	-	45	43	34.4062	36.5485	0.0871382	0.2795	0.50049	31.2336	32.1402	0.0413014	0.3909	0.499263	32.2247	35.0768	0.122364	0.2462	0.490686	29.7897	36.1765	0.28031	0.0771	0.29148
RVBD_0932c	periplasmic phosphate-binding lipoprotein PstS2	1039940	1041052	-	25	23.25	23.1666	23.9418	0.0474702	0.4155	0.50049	20.9849	29.0952	0.471362	0.0475	0.256757	20.724	25.9316	0.323377	0.0905	0.349905	20.0192	22.7569	0.185164	0.2517	0.438104
RVBD_0933	phosphate-transport ABC transporter ATP-binding protein PstB	1041268	1042098	+	12	10.25	21.3211	20.7433	-0.0396095	0.454	0.50049	17.5472	19.813	0.175242	0.3253	0.499263	19.8655	19.5237	-0.0248451	0.4806	0.499475	18.3916	13.6372	-0.429977	0.1709	0.401576
RVBD_0934	periplasmic phosphate-binding lipoprotein PstS1	1042119	1043243	+	21	18	22.8853	23.8236	0.0579517	0.3877	0.50049	20.7217	20.3859	-0.0234677	0.4563	0.499263	21.3498	21.7286	0.0254486	0.4646	0.495412	19.7759	16.9073	-0.225488	0.2017	0.418664
RVBD_0935	phosphate-transport ABC transporter integral membrane protein PstC1	1043303	1044319	+	12	11	23.2373	22.1263	-0.0706416	0.3904	0.50049	21.0682	17.7712	-0.245179	0.2156	0.47682	21.729	22.6066	0.0572291	0.4357	0.494855	20.1018	18.5238	-0.117103	0.4698	0.497532
RVBD_0936	phosphate-transport ABC transporter integral membrane protein PstA2	1044321	1045226	+	20	19.25	17.7355	20.675	0.221168	0.2316	0.50049	16.9019	14.6461	-0.206445	0.2796	0.495206	17.4138	17.527	0.00945005	0.497	0.501069	16.131	18.4049	0.190607	0.2602	0.441499
RVBD_0937c	DNA end-binding protein Mku	1045203	1046024	-	12	8	7.13686	11.1109	0.637332	0.1439	0.498584	6.49693	3.39022	-0.933501	0.08	0.339048	6.71681	5.25168	-0.353115	0.3148	0.492389	6.19785	9.18243	0.567857	0.2861	0.452683
RVBD_0938	ATP dependent DNA ligase LigD	1046140	1048419	+	43	21	10.5332	8.22902	-0.355889	0.2114	0.50049	9.54466	8.32732	-0.196496	0.3428	0.499263	9.83439	5.53132	-0.829142	0.0448	0.245633	9.10303	6.93638	-0.390769	0.2334	0.432927
RVBD_0939	bifunctional enzyme 2-hydroxyhepta-2,4-diene-1,7-dioate isomerase	1048416	1050350	+	31	21.25	6.38385	6.76287	0.0831267	0.3791	0.50049	6.34373	5.01336	-0.338782	0.1489	0.42964	5.93724	6.23084	0.0698104	0.4074	0.494855	5.77449	8.69755	0.59119	0.0881	0.308251
RVBD_0940c	oxidoreductase	1050597	1051463	-	15	10.25	10.0978	9.77715	-0.0464905	0.4676	0.50049	9.15329	6.95472	-0.395094	0.1729	0.447793	8.57091	11.9055	0.473754	0.1606	0.443694	8.72706	6.63371	-0.392613	0.1733	0.401618
RVBD_0941c	anti-anti-sigma factor	1051548	1052321	-	9	8	24.773	24.2388	-0.0314324	0.4597	0.50049	22.3642	33.4606	0.581015	0.0564	0.285118	22.9896	17.0183	-0.43325	0.0889	0.345458	21.3228	13.9378	-0.611369	0.0329	0.174754
RVBD_0942	hypothetical protein	1052364	1052642	+	7	6.25	20.0145	18.0622	-0.147886	0.3546	0.50049	18.0944	13.1132	-0.463365	0.1541	0.434807	15.9491	16.845	0.0790355	0.4335	0.494855	17.2324	18.4843	0.10243	0.4074	0.481775
RVBD_0943c	oxidoreductase	1052700	1053740	-	17	14.25	19.1974	19.7837	0.0433748	0.4402	0.50049	18.6554	20.2857	0.120926	0.3614	0.499263	19.2371	15.5135	-0.310029	0.1204	0.398185	17.7981	13.3455	-0.414273	0.0774	0.291577
RVBD_0944	formamidopyrimidine-DNA glycosylase	1053769	1054245	+	8	6.25	12.1492	12.8139	0.0766992	0.4468	0.50049	10.9872	10.4578	-0.0705413	0.4676	0.499263	9.6766	8.28713	-0.222529	0.3565	0.494855	10.4641	8.1836	-0.350585	0.3358	0.467584
RVBD_0945	oxidoreductase	1054251	1055012	+	7	3.25	3.26641	6.04456	0.878371	0.1672	0.50049	2.93232	8.69706	1.55443	0.2073	0.472815	3.00594	3.76087	0.321732	0.4378	0.494855	2.09711	3.19856	0.612578	0.2644	0.443263
RVBD_0946Ac	oxidoreductase	1056790	1057074	-	5	5	14.007	10.9347	-0.35641	0.1369	0.497635	12.6258	14.6457	0.214122	0.326	0.499263	12.9662	22.2583	0.778574	0.295	0.490686	12.0462	18.8057	0.643002	0.1744	0.402811
RVBD_0946c	glucose-6-phosphate isomerase Pgi	1055028	1056689	-	19	0.5	0	0.0493822	0.428331	NA	NA	0	0.0688123	0.721025	NA	NA	0	0	NA	NA	NA	0	0	NA	NA	NA
RVBD_0947c	glucose-6-phosphate isomerase Pgi	1057304	1057534	-	10	10	40.2688	41.3332	0.0376267	0.4442	0.50049	36.4918	43.1045	0.240258	0.2151	0.47682	37.6423	33.6114	-0.163237	0.2956	0.490686	34.856	36.3583	0.0612767	0.4194	0.48463
RVBD_0948c	chorismate mutase	1057650	1057967	-	6	1.25	10.3838	9.74733	-0.0899712	NA	NA	9.36562	1.92164	-2.18688	NA	NA	4.81478	3.81913	-0.324331	NA	NA	8.91288	5.93888	-0.549153	NA	NA
RVBD_0949	ATP-dependent DNA helicase II UvrD1	1058264	1060579	+	45	2.25	4.01742	2.25315	-0.814725	NA	NA	2.4789	2.46279	-0.00467401	0.4951	0.50131	3.87983	9.65866	1.3019	NA	NA	3.53199	9.01619	1.34302	NA	NA
RVBD_0950c	hypothetical protein	1060660	1061658	-	21	17	8.02496	7.53987	-0.0898578	0.4213	0.50049	7.24285	6.56923	-0.140354	0.4092	0.499263	7.44352	3.2521	-1.1919	0.0105	0.0849015	6.90383	6.31257	-0.127567	0.4278	0.486347
RVBD_0951	succinyl-CoA synthetase beta chain SucC	1061968	1063131	+	16	1	0.0928059	0	-0.722153	NA	NA	0.0847567	0	-0.449623	NA	NA	0.0875337	0	-0.467118	NA	NA	0.0802479	0	0.164205	NA	NA
RVBD_0952	succinyl-CoA synthetase alpha chain SucD	1063144	1064055	+	11	0	0	0	NA	NA	NA	0	0	NA	NA	NA	0	0	NA	NA	NA	0	0	NA	NA	NA
RVBD_0953c	oxidoreductase	1064118	1064966	-	13	13	21.9418	21.1092	-0.0557831	0.4317	0.50049	19.8844	14.0221	-0.503408	0.049	0.260662	20.4999	16.9828	-0.271221	0.1898	0.465035	18.9842	21.8015	0.200072	0.2724	0.44416
RVBD_0954	transmembrane protein	1065131	1066042	+	28	22	9.68831	6.36836	-0.604819	0.0469	0.311087	8.77335	5.05049	-0.79561	0.0356	0.212935	9.04322	3.86462	-1.22472	0.0016	0.0171919	8.37667	4.05864	-1.04246	0.0062	0.0504066
RVBD_0955	integral membrane protein	1066082	1067449	+	18	6	2.84655	4.00567	0.489365	0.2508	0.50049	2.60408	4.32707	0.728717	0.185	0.460233	2.70168	1.48894	-0.845567	0.1132	0.388496	2.48697	3.97281	0.677078	0.2471	0.435118
RVBD_0956	5'-phosphoribosylglycinamide formyltransferase PurN	1067565	1068212	+	15	2	0.25688	0	-2.20048	NA	NA	0.232842	0	-1.86839	NA	NA	0.238432	0	-1.89465	NA	NA	0.222984	0	-1.23591	NA	NA
RVBD_0957	bifunctional purine biosynthesis protein PurH	1068209	1069780	+	24	0.5	0	0.0878936	1.15737	NA	NA	0	0	NA	NA	NA	0	0	NA	NA	NA	0	0	NA	NA	NA
RVBD_0958	magnesium chelatase	1069887	1071266	+	15	13	15.1614	14.2282	-0.091584	0.3939	0.50049	13.754	12.2588	-0.165672	0.3243	0.499263	14.1902	21.5134	0.600086	0.1265	0.407904	13.1336	17.3008	0.397978	0.1868	0.411325
RVBD_0959	hypothetical protein	1071259	1073277	+	19	12.75	17.4568	25.8357	0.565259	0.0541	0.338566	14.5834	14.6962	0.0112878	0.4955	0.50134	16.2759	11.4766	-0.503353	0.0765	0.323153	12.928	14.2492	0.141046	0.3471	0.469755
RVBD_0959A	antitoxin VapB9	1073331	1073552	+	3	2	25.5754	23.3082	-0.133529	NA	NA	23.3252	12.7553	-0.865805	NA	NA	24.1381	28.3691	0.232976	NA	NA	22.2588	6.25922	-1.80641	NA	NA
RVBD_0960	toxin VapC9	1073549	1073932	+	6	4	22.4669	24.4859	0.123961	0.3763	0.50049	20.2937	14.8959	-0.444623	0.1571	0.436641	20.8842	11.1565	-0.901616	0.0135	0.103167	19.3689	12.5449	-0.622132	0.0947	0.321073
RVBD_0961	membrane protein	1074078	1074425	+	7	6	20.1399	22.3082	0.147348	0.4039	0.50049	18.2181	14.5063	-0.327822	0.3042	0.498265	18.7555	24.2776	0.372132	0.3101	0.491528	17.3779	29.0812	0.74292	0.1558	0.388004
RVBD_0962Ac	membrane protein	1075115	1075255	-	3	3	16.6862	13.5194	-0.302666	0.3218	0.50049	15.1126	8.72069	-0.788615	0.0917	0.362272	15.5696	9.03651	-0.780462	0.0975	0.362127	14.4198	13.4526	-0.0960146	0.4634	0.495886
RVBD_0962c	lipoprotein LprP	1074444	1075118	-	15	15	23.4304	27.0465	0.206983	0.1978	0.50049	21.2114	20.9832	-0.0154874	0.4871	0.500198	21.8511	15.9863	-0.450502	0.0489	0.254185	20.2407	20.6464	0.029119	0.457	0.495096
RVBD_0963c	hypothetical protein	1075301	1076101	-	10	10	15.3267	17.1151	0.15908	0.304	0.50049	13.837	15.1695	0.132734	0.358	0.499263	14.2287	16.4374	0.208187	0.3074	0.49092	13.2153	17.5902	0.413044	0.152	0.386249
RVBD_0964c	hypothetical protein	1076200	1076682	-	5	4	31.2071	32.0256	0.0373065	0.4646	0.50049	28.2044	46.1321	0.709326	0.1353	0.418532	29.0192	39.6458	0.4499	0.3119	0.491528	26.931	29.0141	0.108679	0.4089	0.482118
RVBD_0965c	hypothetical protein	1076782	1077201	-	7	6	24.3669	24.497	0.00767983	0.4816	0.50049	21.9669	21.9048	-0.00381585	0.5064	0.507828	22.5493	25.3821	0.170783	0.3323	0.494855	20.954	16.1092	-0.377253	0.1606	0.392209
RVBD_0966c	hypothetical protein	1077237	1077839	-	9	9	12.0363	9.14373	-0.395931	0.1514	0.499722	10.8686	11.4373	0.0738015	0.4427	0.499263	11.1736	14.2554	0.351234	0.1903	0.465035	10.3808	8.52248	-0.282086	0.2375	0.433432
RVBD_0967	copper-sensing transcriptional repressor CsoR	1077979	1078338	+	1	1	6.33783	2.34713	-1.38001	NA	NA	5.75289	2.94457	-0.922187	NA	NA	5.94292	3.89571	-0.583119	NA	NA	5.49968	0.569991	-2.78266	NA	NA
RVBD_0968	hypothetical protein	1078395	1078691	+	6	5	27.5709	30.5633	0.148509	0.3704	0.50049	24.9904	18.16	-0.459614	0.1629	0.442513	25.766	17.4432	-0.56165	0.144	0.423794	23.84	22.4157	-0.0873864	0.4459	0.49158
RVBD_0969	metal cation transporter P-type ATPase CtpV	1078747	1081059	+	21	19	19.4903	16.3602	-0.252463	0.1547	0.499722	17.6452	16.739	-0.0759206	0.3908	0.499263	18.1873	16.6512	-0.127138	0.3189	0.492497	16.8647	19.1104	0.180697	0.2502	0.437034
RVBD_0970	integral membrane protein	1081056	1081688	+	12	9	18.995	23.4292	0.302465	0.2617	0.50049	17.2068	22.2647	0.371646	0.2778	0.495206	17.7408	20.3638	0.198963	0.3609	0.494855	16.4349	17.848	0.119853	0.41	0.482398
RVBD_0971c	enoyl-CoA hydratase EchA7	1081779	1082588	-	6	5	6.95411	9.48987	0.446944	0.2175	0.50049	6.31516	4.07177	-0.627914	0.1388	0.418624	6.51734	12.2769	0.911196	0.1379	0.421081	6.03013	8.06798	0.422113	0.238	0.433432
RVBD_0972c	acyl-CoA dehydrogenase FadE12	1082588	1083754	-	18	11.75	4.56905	5.79999	0.343358	0.2314	0.50049	4.14356	6.731	0.698785	0.2233	0.480753	4.27716	5.12053	0.25954	0.3127	0.491528	4.31223	2.48798	-0.784677	0.0395	0.195476
RVBD_0973c	acetyl-/propionyl-coenzyme A carboxylase alpha chain alpha subunit AccA2	1083751	1085754	-	25	12.75	1.52029	1.26678	-0.261114	0.3564	0.50049	1.38379	1.17314	-0.233986	0.3943	0.499263	1.42898	1.94016	0.439645	0.3578	0.494855	1.43055	2.36119	0.723668	0.3259	0.465551
RVBD_0974c	acetyl-/propionyl-CoA carboxylase beta subunit AccD2	1085760	1087349	-	20	10	1.44358	1.68893	0.224409	0.3768	0.50049	1.31276	1.84778	0.490528	0.3447	0.499263	1.35849	1.8365	0.432889	0.293	0.490686	1.25638	1.14416	-0.120115	0.5494	0.549745
RVBD_0975c	acyl-CoA dehydrogenase FadE13	1087352	1088500	-	20	13	20.453	19.26	-0.0866552	0.3684	0.50049	18.552	18.9541	0.0310567	0.4482	0.499263	19.1282	21.235	0.150787	0.3065	0.490686	17.7087	14.9955	-0.238976	0.2176	0.426501
RVBD_0976c	hypothetical protein	1088497	1090179	-	20	19	11.9757	13.525	0.175419	0.2543	0.50049	10.851	11.1813	0.0434013	0.4506	0.499263	11.1843	7.64682	-0.54786	0.0305	0.184964	10.3605	7.88479	-0.392586	0.0839	0.301114
RVBD_0977	PE-PGRS family protein PE_PGRS16	1090377	1093148	+	32	25.25	32.9341	33.4405	0.0220085	0.467	0.50049	29.8129	31.285	0.0695665	0.3882	0.499263	29.533	32.0818	0.119448	0.3101	0.491528	28.4633	30.7602	0.112142	0.3332	0.467258
RVBD_0978c	PE-PGRS family protein PE_PGRS17	1093365	1094360	-	10	9	35.2063	33.8545	-0.0564607	0.4258	0.50049	31.8624	26.4957	-0.265807	0.2212	0.480324	32.8285	42.087	0.358364	0.1783	0.459933	30.4191	35.2095	0.211373	0.2775	0.447341
RVBD_0979A	PE-PGRS family protein PE_PGRS17	1094890	1095063	+	2	0	0	0	NA	NA	NA	0	0	NA	NA	NA	0	0	NA	NA	NA	0	0	NA	NA	NA
RVBD_0979c	hypothetical protein	1094674	1094868	-	2	0	0	0	NA	NA	NA	0	0	NA	NA	NA	0	0	NA	NA	NA	0	0	NA	NA	NA
RVBD_0980c	PE-PGRS family protein PE_PGRS18	1095082	1096455	-	17	16	42.9544	39.2907	-0.128591	0.339	0.50049	38.9606	51.2601	0.395783	0.1385	0.418624	40.2011	40.0818	-0.00423254	0.4981	0.501704	37.1924	40.6204	0.127406	0.3656	0.47263
RVBD_0981	mycobacterial persistence regulator MRPA	1096820	1097512	+	11	11	15.8413	13.3634	-0.245179	0.1818	0.50049	14.3462	7.73934	-0.888869	0.0013	0.0146479	14.7945	9.81317	-0.591309	0.0166	0.120256	13.7246	13.4057	-0.0328468	0.4525	0.494045
RVBD_0982	two-component system sensor histidine kinase MprB	1097512	1099026	+	22	1	29.4759	17.549	-0.743427	NA	NA	26.7816	30.2467	0.175789	NA	NA	27.6955	48.8445	0.816036	NA	NA	25.5654	8.56656	-1.54394	NA	NA
RVBD_0983	serine protease PepD	1099070	1100464	+	19	14	8.13062	3.21862	-1.33417	0.0001	0.00174837	7.37058	1.5574	-2.23365	1e-05	0.000158416	7.59396	1.93258	-1.9674	1e-05	0.000154686	7.03839	6.81126	-0.0456372	0.5441	0.544884
RVBD_0984	pterin-4-alpha-carbinolamine dehydratase MoaB2	1100464	1101009	+	5	3	60.7351	40.5922	-0.580765	0.1462	0.498584	55.0235	40.6834	-0.434889	0.2169	0.47682	56.6786	34.4259	-0.718192	0.088	0.344049	52.4947	45.4108	-0.207797	0.3608	0.472081
RVBD_0985c	large-conductance mechanosensitive channel MscL	1101029	1101484	-	9	8	19.5002	23.5906	0.274493	0.1806	0.50049	17.6734	19.1343	0.11469	0.3309	0.499263	18.2301	15.9314	-0.193979	0.3041	0.490686	16.8798	10.8878	-0.629973	0.0242	0.14416
RVBD_0986	adhesion component transport ABC transporter ATP-binding protein	1101807	1102553	+	25	12.75	6.88953	9.55923	0.471795	0.1663	0.50049	5.34559	5.98053	0.162043	0.3641	0.499263	6.42299	7.59163	0.241131	0.3553	0.494855	5.49609	7.71601	0.490158	0.1919	0.411494
RVBD_0987	adhesion component transport ABC transporter transmembrane protein	1102546	1105113	+	94	46	5.90524	6.36125	0.107262	0.3018	0.50049	5.70179	6.16978	0.113868	0.3253	0.499263	5.74842	5.67512	-0.0183742	0.4747	0.497216	5.44522	9.91149	0.86408	0.0054	0.0448172
RVBD_0988	exported protein	1105120	1106280	+	41	16.5	2.74332	3.49783	0.349527	0.408	0.50049	2.32994	1.90923	-0.285108	0.3336	0.499263	2.396	3.26151	0.444192	0.254	0.490686	2.3626	5.44182	1.20241	0.0485	0.224014
RVBD_0989c	polyprenyl-diphosphate synthase GrcC2	1106409	1107386	-	18	14.5	0.720824	6.10874	3.0675	1e-05	0.000187035	0.698612	8.22154	3.53926	0.0001	0.00146789	0.776525	4.92986	2.65109	0.0097	0.0796395	0.772199	0.598299	-0.342849	0.4768	0.498707
RVBD_0990c	hypothetical protein	1107447	1108103	-	8	6.25	17.9513	24.7082	0.460456	0.2313	0.50049	18.9517	12.8284	-0.56168	0.1435	0.425185	19.5186	19.7634	0.0182542	0.4898	0.500255	18.0747	19.6302	0.120264	0.4138	0.48248
RVBD_0991c	serine rich protein	1108176	1108508	-	3	3	131.752	93.2826	-0.497929	0.0109	0.104673	119.628	97.7015	-0.291851	0.2058	0.472805	123.407	76.663	-0.686335	0.0053	0.0487661	114.15	47.0635	-1.27629	0.0001	0.0012305
RVBD_0992c	5-formyltetrahydrofolate cyclo-ligase	1108582	1109175	-	6	5	39.7723	41.8014	0.0717379	0.4129	0.50049	36.2339	51.7749	0.514704	0.1335	0.418004	37.4601	34.2721	-0.128016	0.4096	0.494855	34.5671	42.2134	0.288817	0.2061	0.418712
RVBD_0993	glucose-1-phosphate uridylyltransferase GalU	1109276	1110196	+	14	0.25	0	0	NA	NA	NA	0	0	NA	NA	NA	0	0	NA	NA	NA	0	0.347019	2.0632	NA	NA
RVBD_0994	molybdopterin biosynthesis protein MoeA1	1110273	1111553	+	14	12	10.049	1.08877	-3.1923	1e-05	0.000187035	9.11972	0.915911	-3.29588	1e-05	0.000158416	9.44485	0.879444	-3.40408	1e-05	0.000154686	8.76403	0.107344	-6.09734	1e-05	0.000132241
RVBD_0995	ribosomal-protein-alanine acetyltransferase RimJ	1111616	1112227	+	5	5	13.552	9.46297	-0.516834	0.1136	0.46701	12.2446	10.094	-0.277253	0.2765	0.495206	12.5798	9.96507	-0.334616	0.2704	0.490686	11.7007	12.0749	0.0478506	0.4588	0.495096
RVBD_0996	transmembrane protein	1112388	1113464	+	17	15.25	16.0715	14.8098	-0.117873	0.3552	0.50049	13.6352	10.6874	-0.350956	0.1581	0.436891	14.9905	11.5498	-0.375714	0.1884	0.465035	13.8938	7.33269	-0.91974	0.0142	0.0994624
RVBD_0996A	transmembrane protein	1113865	1114116	+	5	4	16.3521	20.0259	0.291808	0.3861	0.50049	14.7556	9.14891	-0.686524	0.1522	0.43331	15.1672	7.98338	-0.921762	0.0875	0.343295	14.0823	9.3414	-0.586204	0.2303	0.431999
RVBD_0997	hypothetical protein	1114297	1114728	+	6	5.5	19.9429	19.173	-0.056714	0.4335	0.50049	15.0628	13.576	-0.149253	0.4088	0.499263	15.5278	5.44873	-1.50573	0.0109	0.0870369	17.2858	5.57027	-1.62326	0.016	0.108957
RVBD_0998	hypothetical protein	1114752	1115753	+	13	7	1.55565	0.167529	-3.068	1e-05	0.000187035	1.41398	0.0329645	-4.65906	1e-05	0.000158416	1.46594	0.197526	-2.74747	0.0005	0.00608745	1.36089	0.0615906	-3.82737	1e-05	0.000132241
RVBD_0999	hypothetical protein	1115771	1116529	+	11	11	9.87659	4.73209	-1.05948	1e-05	0.000187035	8.94556	3.89151	-1.19733	0.0002	0.00277056	9.2278	9.57802	0.0539924	0.4564	0.494855	8.55408	4.53063	-0.91187	0.0086	0.0666866
RVBD_1000c	hypothetical protein	1116535	1117152	-	8	7	46.6953	58.4278	0.323251	0.1464	0.498584	42.3066	40.8621	-0.0499733	0.452	0.499263	43.6174	41.9553	-0.0559062	0.4199	0.494855	40.3845	51.918	0.362697	0.1223	0.359198
RVBD_1001	arginine deiminase ArcA	1117189	1118397	+	20	18	24.4181	29.1498	0.255457	0.1551	0.499722	22.1375	27.6505	0.32078	0.1538	0.43477	22.8231	27.5075	0.269315	0.189	0.465035	21.1256	22.5463	0.0942491	0.3756	0.475392
RVBD_1002c	protein O-mannosyltransferase	1118432	1119943	-	24	0.25	0	0	NA	NA	NA	0	0	NA	NA	NA	0	0.0982815	0.891137	NA	NA	0	0	NA	NA	NA
RVBD_1003	ribosomal RNA small subunit methyltransferase I	1120026	1120883	+	8	7	2.65817	2.0896	-0.344221	0.2524	0.50049	2.42286	0.744092	-1.66982	0.0002	0.00277056	2.50261	1.86252	-0.419567	0.26	0.490686	2.31084	0.184018	-3.40729	1e-05	0.000132241
RVBD_1004c	membrane protein	1120893	1122152	-	12	9.75	22.0208	18.0174	-0.289265	0.1491	0.499722	22.1904	17.6023	-0.333685	0.1102	0.390218	20.6124	14.3039	-0.526421	0.0418	0.234402	19.0668	23.8389	0.322684	0.1924	0.411494
RVBD_1005c	para-aminobenzoate synthase component I PABD	1122226	1123602	-	24	3.25	13.1974	7.33118	-0.845025	0.065	0.37407	15.8654	6.27911	-1.32887	0.0051	0.0477193	16.3038	5.66976	-1.51399	0.0019	0.0200785	15.1364	5.2293	-1.51505	0.0049	0.0410955
RVBD_1006	hypothetical protein	1123718	1125421	+	41	36	6.08076	6.04583	-0.00830561	0.4837	0.50049	5.51386	4.59273	-0.263296	0.1827	0.458074	5.69561	5.23572	-0.12119	0.3366	0.494855	5.27174	4.92712	-0.0965891	0.3857	0.477246
RVBD_1007c	methionyl-tRNA synthetase MetS	1125448	1127007	-	31	0.5	0	0.0533251	0.457621	NA	NA	0	0.164157	1.21149	NA	NA	0	0	NA	NA	NA	0	0	NA	NA	NA
RVBD_1008	deoxyribonuclease TatD	1127093	1127887	+	13	12.75	14.8314	12.8916	-0.202059	0.2525	0.50049	13.4735	6.26336	-1.10334	0.0002	0.00277056	13.9114	11.6351	-0.257328	0.2074	0.473142	13.9261	15.4519	0.150709	0.3234	0.465106
RVBD_1009	resuscitation-promoting factor RpfB	1128095	1129183	+	12	10	2.88441	4.47006	0.629492	0.1396	0.498584	2.61767	5.12914	0.967264	0.1619	0.440919	2.70482	4.51225	0.736034	0.1858	0.464815	2.5015	0.904956	-1.43577	0.0059	0.0482136
RVBD_1010	ribosomal RNA small subunit methyltransferase A	1129156	1130109	+	12	3.75	0.266362	0.0290788	-2.221	0.0492	0.319106	0.186628	0.037833	-1.59641	0.1203	0.405648	0.311387	0.0327605	-2.02326	0.0647	0.301996	0.293621	0	-2.03382	1e-05	0.000132241
RVBD_1011	4-diphosphocytidyl-2-C-methyl-D-erythritol kinase IspE	1130195	1131115	+	13	0	0	0	NA	NA	NA	0	0	NA	NA	NA	0	0	NA	NA	NA	0	0	NA	NA	NA
RVBD_1012	hypothetical protein	1131132	1131425	+	6	5	23.4561	28.9841	0.304962	0.1519	0.499722	21.2445	29.5787	0.477154	0.0969	0.372692	21.8921	28.4946	0.380079	0.1463	0.42742	20.3019	31.3722	0.628138	0.0639	0.264137
RVBD_1013	polyketide synthase Pks16	1131629	1133263	+	21	19.25	6.03927	4.61698	-0.386901	0.1528	0.499722	5.74567	3.74794	-0.61489	0.0818	0.341278	5.92808	1.34083	-2.13686	1e-05	0.000154686	5.49243	1.48816	-1.87319	1e-05	0.000132241
RVBD_1014c	peptidyl-tRNA hydrolase Pth	1133337	1133912	-	11	0.25	0	0.0533251	0.457621	NA	NA	0	0	NA	NA	NA	0	0	NA	NA	NA	0	0	NA	NA	NA
RVBD_1015c	50S ribosomal protein L25 RplY	1133925	1134572	-	10	1	1.68132	0	-3.6746	NA	NA	1.49641	1.12917	-0.339168	NA	NA	1.51401	0.0660289	-2.83194	NA	NA	1.40974	0	-2.63468	NA	NA
RVBD_1016c	lipoprotein LpqT	1134789	1135469	-	6	4	50.4361	33.0553	-0.60904	0.0927	0.435352	45.7434	40.6635	-0.169478	0.3848	0.499263	47.1403	39.6204	-0.250295	0.3056	0.490686	43.5594	19.3871	-1.16442	0.0293	0.161836
RVBD_1017c	ribose-phosphate pyrophosphokinase PrsA	1135505	1136485	-	12	0.25	0	0	NA	NA	NA	0	0	NA	NA	NA	0	0.184362	1.29701	NA	NA	0	0	NA	NA	NA
RVBD_1018c	UDP-N-acetylglucosamine pyrophosphorylase GlmU	1136577	1138064	-	24	0.25	0	0	NA	NA	NA	0	0	NA	NA	NA	0	0.0864176	0.825045	NA	NA	0	0	NA	NA	NA
RVBD_1019	transcriptional regulator TetR-family	1138319	1138912	+	8	8	31.0891	19.9686	-0.638217	0.0233	0.188806	28.0862	17.2364	-0.70358	0.0186	0.134966	28.9048	11.3772	-1.34341	1e-05	0.000154686	26.8151	19.967	-0.42413	0.1213	0.357947
RVBD_1020	transcription-repair coupling factor Mfd	1138971	1142675	+	40	33	11.0959	10.3479	-0.100638	0.3217	0.50049	10.0584	9.60484	-0.0664286	0.3979	0.499263	10.3768	8.40035	-0.304568	0.1085	0.38094	9.60778	10.3349	0.105652	0.3323	0.466949
RVBD_1021	nucleoside triphosphate pyrophosphohydrolase	1142675	1143652	+	13	9	9.87796	11.0918	0.166948	0.377	0.50049	9.03399	7.72775	-0.224396	0.3482	0.499263	9.3754	7.97676	-0.232172	0.3644	0.494855	8.62012	8.2688	-0.0578446	0.4749	0.498192
RVBD_1022	lipoprotein LpqU	1143740	1144471	+	14	9.25	7.95742	8.29133	0.0591877	0.4567	0.50049	6.49768	6.46958	-0.00570769	0.4951	0.50131	7.44951	9.64594	0.372472	0.2253	0.482435	6.89621	7.79393	0.178363	0.3659	0.47263
RVBD_1023	enolase Eno	1144568	1145857	+	16	1.25	0.0959048	0	-0.741	NA	NA	0.0437999	0.0480189	0.188944	NA	NA	0.0913933	0	-0.491086	NA	NA	0.084727	0	0.135528	NA	NA
RVBD_1024	cell division protein DivIC	1145862	1146548	+	8	0	0	0	NA	NA	NA	0	0	NA	NA	NA	0	0	NA	NA	NA	0	0	NA	NA	NA
RVBD_1025	hypothetical protein	1146565	1147032	+	6	0	0	0	NA	NA	NA	0	0	NA	NA	NA	0	0	NA	NA	NA	0	0	NA	NA	NA
RVBD_1026	exopolyphosphatase	1147023	1147982	+	8	6	2.32283	2.34275	0.0121958	0.492	0.50049	2.12579	1.73114	-0.289384	0.3874	0.499263	2.20423	4.44459	1.00526	0.1342	0.415888	2.02119	0.625167	-1.6167	0.0103	0.0781574
RVBD_1026A	exopolyphosphatase	1148084	1148176	+	2	1	0.860892	0	-2.81275	NA	NA	0.779428	2.20139	1.36042	NA	NA	0.812945	0	-2.51975	NA	NA	0.750315	0	-1.83701	NA	NA
RVBD_1027c	potassium-transporting transcriptional regulator KdpE	1148431	1149111	-	11	7.25	7.18099	8.2765	0.204297	0.3298	0.50049	5.68062	4.21478	-0.428006	0.259	0.491361	6.69	8.41849	0.331236	0.2762	0.490686	6.1996	10.9767	0.824148	0.0828	0.300209
RVBD_1028c	potassium-transporting membrane protein KdpF	1149108	1151690	-	28	21.25	12.2574	11.9276	-0.0393252	0.4612	0.50049	11.6287	9.60309	-0.275776	0.2799	0.495206	11.9761	11.8066	-0.0204157	0.4829	0.499709	11.0981	9.17578	-0.273421	0.303	0.457442
RVBD_1028X	potassium-transporting membrane protein KdpF	1151924	1152016	+	3	3	5.16706	2.48156	-1.04391	0.1705	0.50049	4.69568	3.88271	-0.268328	0.4062	0.499263	4.85622	5.0535	0.0591449	0.4754	0.49745	4.48885	3.36684	-0.394898	0.3594	0.471818
RVBD_1029	potassium-transporting P-type ATPase A chain KdpA	1152016	1153731	+	28	24.25	20.1095	18.5869	-0.113557	0.3313	0.50049	18.2158	23.341	0.357635	0.1266	0.411521	19.5544	23.3353	0.255008	0.2069	0.473142	18.8942	28.042	0.569733	0.0338	0.178051
RVBD_1030	potassium-transporting P-type ATPase B chain KdpB	1153728	1155857	+	15	13.25	17.841	16.9296	-0.0756051	0.4251	0.50049	17.3691	14.9722	-0.213917	0.2722	0.495206	17.8701	19.8306	0.150225	0.3651	0.494855	16.5819	12.8645	-0.36502	0.213	0.423475
RVBD_1031	potassium-transporting P-type ATPase C chain KdpC	1155857	1156426	+	10	8	23.2113	27.1121	0.22395	0.2118	0.50049	21.0623	18.1369	-0.215301	0.2577	0.491123	21.7336	12.669	-0.777442	0.0178	0.127507	20.1015	23.6716	0.23647	0.3179	0.46205
RVBD_1032c	two-component system sensor histidine kinase TrcS	1156430	1157959	-	25	23	16.3615	14.9335	-0.1317	0.2921	0.50049	14.8088	13.6909	-0.113082	0.335	0.499263	15.2576	13.5688	-0.16905	0.264	0.490686	14.1372	10.5711	-0.418523	0.0806	0.297996
RVBD_1033c	two-component system transcriptional regulator TrcR	1157967	1158740	-	15	14	39.9495	40.4988	0.0196975	0.4673	0.50049	36.2979	37.3895	0.0428004	0.4336	0.499263	37.5114	35.1592	-0.0933313	0.3671	0.494855	34.6602	45.1753	0.3824	0.0946	0.321073
RVBD_1034c	transposase	1158922	1159413	-	3	3	1.2357	1.7361	0.475002	0.4984	0.502304	1.12012	0	-4.39364	1e-05	0.000158416	1.15183	0.991647	-0.195831	0.4234	0.494855	1.06427	0.0528313	-3.0296	0.004	0.0352155
RVBD_1035c	transposase	1159379	1160065	-	4	3	3.02575	2.99635	-0.013869	0.4919	0.50049	2.74067	0.680423	-1.92164	0.0155	0.117258	2.83307	3.97262	0.483714	0.3939	0.494855	2.62236	1.12167	-1.1478	0.0835	0.300694
RVBD_1036c	transposase	1160099	1160437	-	5	4	33.8773	46.6743	0.461892	0.1584	0.499722	30.6422	35.5388	0.213884	0.3021	0.498265	31.556	26.2375	-0.26563	0.2961	0.490686	29.2727	31.3781	0.101315	0.4069	0.481541
RVBD_1037c	ESAT-6 like protein EsxI	1160548	1160832	-	4	4	37.8364	46.0419	0.282932	0.2392	0.50049	34.3846	35.0788	0.029053	0.4797	0.500013	35.5046	42.3152	0.253139	0.2482	0.490686	32.7971	29.9002	-0.131974	0.3634	0.472081
RVBD_1038c	ESAT-6 like protein EsxJ	1160859	1161155	-	3	3	34.2602	27.4595	-0.318733	0.1838	0.50049	30.9138	20.7183	-0.575703	0.0606	0.297423	31.75	21.9085	-0.533778	0.0685	0.306765	29.4831	35.0056	0.2488	0.2472	0.435118
RVBD_1039c	PPE family protein PPE15	1161301	1162476	-	24	23	27.7271	30.9445	0.158352	0.1833	0.50049	25.1756	24.679	-0.0286774	0.4442	0.499263	26.0012	30.1527	0.213712	0.1724	0.455466	24.045	27.6874	0.203686	0.1883	0.411494
RVBD_1040Ac	PPE family protein PPE15	1164168	1164440	-	3	3	67.0259	46.4542	-0.528456	0.1974	0.50049	60.7668	53.9035	-0.172549	0.4026	0.499263	62.6251	55.2898	-0.179375	0.3961	0.494855	57.9306	46.9207	-0.302726	0.3418	0.469201
RVBD_1040c	PE family protein PE8	1162553	1163380	-	8	8	19.2585	19.2105	-0.00359416	0.4966	0.501747	17.4848	15.6774	-0.156969	0.3724	0.499263	18.0375	18.7468	0.0558208	0.441	0.494855	16.6575	13.6111	-0.289632	0.2487	0.436024
RVBD_1041c	transposase	1164576	1165439	-	18	16.5	27.9851	24.0582	-0.218059	0.0836	0.416318	23.8572	29.5059	0.306547	0.0776	0.334565	24.5976	26.8486	0.126359	0.2503	0.490686	24.2054	31.264	0.36936	0.0743	0.287371
RVBD_1043c	hypothetical protein	1165785	1166810	-	14	11	52.3224	45.6808	-0.19579	0.1865	0.50049	47.3849	41.865	-0.178556	0.2261	0.481064	48.8254	42.6358	-0.195439	0.2038	0.469136	45.2187	35.0297	-0.367818	0.1042	0.33339
RVBD_1044	hypothetical protein	1167057	1167680	+	13	2.25	15.4103	11.8953	-0.37219	0.3136	0.50049	21.1358	3.0227	-2.77141	NA	NA	21.9034	14.3075	-0.610699	NA	NA	20.1556	8.71414	-1.1943	NA	NA
RVBD_1045	hypothetical protein	1167677	1168558	+	12	11.25	34.6893	28.9896	-0.25885	0.1703	0.50049	31.4147	31.7183	0.0139712	0.4772	0.499263	29.6721	31.5475	0.088474	0.3946	0.494855	29.9901	33.4036	0.155872	0.3159	0.461188
RVBD_1046c	hypothetical protein	1168640	1169233	-	6	6	41.5998	44.0429	0.0822874	0.3683	0.50049	37.652	50.1799	0.41427	0.1321	0.415373	38.7576	46.4889	0.262384	0.2236	0.482435	35.9196	30.5683	-0.231724	0.2414	0.433624
RVBD_1047	transposase	1169428	1170675	+	16	14.5	9.6579	9.17831	-0.0734074	0.3686	0.50049	9.37115	10.403	0.15078	0.2737	0.495206	9.01469	10.1121	0.165799	0.2519	0.490686	8.95072	10.0717	0.17114	0.2211	0.428295
RVBD_1048Ac	transposase	1172115	1172318	-	0	#DIV/0!	NA	NA	NA	NA	NA	NA	NA	NA	NA	NA	NA	NA	NA	NA	NA	NA	NA	NA	NA	NA
RVBD_1048c	hypothetical protein	1171043	1172158	-	24	18.25	22.3163	20.6132	-0.114488	0.3191	0.50049	19.2049	17.0891	-0.168223	0.277	0.495206	20.939	19.5677	-0.0975813	0.3622	0.494855	19.3624	24.7054	0.351792	0.1334	0.374248
RVBD_1049	transcriptional repressor	1172391	1172837	+	4	4	16.0711	22.8741	0.508296	0.2226	0.50049	14.5919	12.5864	-0.212061	0.3387	0.499263	15.0689	13.984	-0.106916	0.414	0.494855	13.944	13.6836	-0.0243183	0.4893	0.501281
RVBD_1050	oxidoreductase	1172886	1173791	+	12	10	6.03522	6.29974	0.0617432	0.451	0.50049	5.47874	4.44696	-0.299384	0.2852	0.495206	5.64783	7.61134	0.429966	0.2586	0.490686	5.21865	6.08989	0.224707	0.3402	0.468547
RVBD_1051Ac	oxidoreductase	1175000	1175626	-	19	17	26.8035	36.7069	0.453512	0.0887	0.430389	24.3395	28.1386	0.209254	0.2779	0.495206	25.1499	34.7667	0.467078	0.0791	0.328933	23.252	27.9718	0.266855	0.2411	0.433624
RVBD_1051c	hypothetical protein	1173950	1174705	-	8	4.75	3.31989	3.02295	-0.133972	0.423	0.50049	2.98776	0.550365	-2.3695	0.0022	0.0232343	3.06834	5.30083	0.784432	0.2762	0.490686	3.57157	4.22814	0.250281	0.3825	0.477246
RVBD_1052	hypothetical protein	1175728	1176117	+	6	5	46.6151	38.8622	-0.262253	0.2574	0.50049	42.2692	38.1288	-0.148439	0.3627	0.499263	43.5763	36.7987	-0.243526	0.3011	0.490686	40.3202	39.1683	-0.0409961	0.4677	0.497019
RVBD_1053A	hypothetical protein	1176377	1176490	+	4	2	37.211	24.4171	-0.606392	NA	NA	33.8159	20.3123	-0.732487	NA	NA	34.9409	32.9603	-0.0834897	NA	NA	32.2854	57.3851	0.829748	NA	NA
RVBD_1053c	hypothetical protein	1176016	1176291	-	6	4	15.2282	12.148	-0.325176	0.2604	0.50049	13.7541	16.5977	0.271003	0.3039	0.498265	14.158	17.153	0.276712	0.3709	0.494855	13.1371	12.0514	-0.120897	0.4435	0.491569
RVBD_1054	integrase	1176933	1177247	+	5	3.25	12.0701	11.5735	-0.060371	0.4588	0.50049	8.22824	6.97674	-0.235689	0.3767	0.499263	11.3299	10.3546	-0.128197	0.4397	0.494855	10.4825	6.0192	-0.78704	0.1916	0.411494
RVBD_1055	integrase	1177244	1177378	+	3	2	5.96154	3.01949	-0.96483	NA	NA	5.35611	1.28448	-1.98843	NA	NA	5.48374	1.59959	-1.72286	NA	NA	5.10031	0	-5.37065	NA	NA
RVBD_1056	hypothetical protein	1177633	1178397	+	22	22	26.636	25.7421	-0.0492398	0.4057	0.50049	24.1266	21.9453	-0.136601	0.2827	0.495206	24.8649	22.2104	-0.162758	0.2638	0.490686	23.0342	20.1301	-0.194017	0.2196	0.427529
RVBD_1057	hypothetical protein	1179401	1180582	+	19	17	43.223	44.7708	0.0507494	0.4106	0.50049	39.1602	33.9889	-0.204218	0.2031	0.471983	40.3577	35.2932	-0.193355	0.2449	0.490686	37.3721	37.9463	0.0222327	0.4664	0.496465
RVBD_1058	fatty-acid-CoA ligase FadD14	1180689	1182320	+	30	20.25	3.77521	5.23812	0.471768	0.1089	0.460052	3.57669	3.47328	-0.0417496	0.4547	0.499263	3.67493	4.08911	0.154206	0.3321	0.494855	3.4082	5.40309	0.665089	0.0669	0.270915
RVBD_1059	dihydrodipicolinate reductase	1182396	1183460	+	9	6.25	2.41253	1.05148	-1.17999	0.2556	0.50049	2.21501	0.493801	-2.10178	0.0485	0.259532	2.29447	3.93109	0.772031	0.2479	0.490686	1.79808	1.62474	-0.13116	0.4125	0.48248
RVBD_1060	hypothetical protein	1183513	1183986	+	5	3	13.8253	14.5399	0.0724654	0.4356	0.50049	12.5292	10.4334	-0.261905	0.3075	0.498733	12.9038	18.4303	0.513306	0.2376	0.489778	11.951	13.1143	0.13741	0.4063	0.481367
RVBD_1061	hypothetical protein	1184020	1184883	+	14	12	11.5963	13.3127	0.19895	0.2729	0.50049	10.5197	6.47542	-0.69859	0.0352	0.211932	10.8611	12.1785	0.165233	0.3343	0.494855	10.0483	12.4617	0.311262	0.2279	0.429266
RVBD_1062	hypothetical protein	1184888	1185745	+	6	6	12.6957	9.81662	-0.370253	0.1842	0.50049	11.4789	11.8948	0.0517291	0.4531	0.499263	11.8081	10.9095	-0.11343	0.4326	0.494855	10.9462	8.02119	-0.444201	0.2562	0.44024
RVBD_1063c	hypothetical protein	1185746	1186828	-	15	12.25	14.4969	10.7639	-0.429142	0.1083	0.460052	13.2185	12.0505	-0.133096	0.3912	0.499263	13.6772	15.2295	0.15516	0.4002	0.494855	11.644	8.80352	-0.401644	0.1725	0.401576
RVBD_1064c	lipoprotein LpqV	1186909	1187328	-	6	6	22.1023	23.274	0.0744499	0.448	0.50049	20.0902	20.4794	0.027932	0.4759	0.499263	20.7484	21.5831	0.0571048	0.4616	0.495254	19.1411	14.0237	-0.446317	0.2429	0.433624
RVBD_1065	hypothetical protein	1187440	1188006	+	10	10	26.3501	17.6432	-0.578305	0.0131	0.119724	23.8557	17.3424	-0.459511	0.0482	0.258792	24.5723	13.4137	-0.872374	0.0019	0.0200785	22.7706	12.2008	-0.898152	0.0021	0.0202196
RVBD_1066	hypothetical protein	1188003	1188398	+	4	4	14.5022	11.5788	-0.323891	0.2828	0.50049	13.1573	9.01997	-0.541927	0.2174	0.47682	13.5843	9.63232	-0.49355	0.1694	0.453527	12.5787	7.5363	-0.731228	0.1282	0.368416
RVBD_1067c	PE-PGRS family protein PE_PGRS19	1188426	1190429	-	15	8.75	11.4477	10.7033	-0.0968521	0.3967	0.50049	9.2555	11.6024	0.325864	0.214	0.47682	9.56472	6.67435	-0.51749	0.1108	0.386256	8.83427	12.791	0.534488	0.1098	0.343071
RVBD_1068A	PE-PGRS family protein PE_PGRS19	1192240	1192380	+	3	0.25	0	0.0669331	0.554375	NA	NA	0	0	NA	NA	NA	0	0	NA	NA	NA	0	0	NA	NA	NA
RVBD_1068c	PE-PGRS family protein PE_PGRS20	1190762	1192153	-	13	9	21.8661	18.733	-0.222938	0.2571	0.50049	19.7279	17.5654	-0.167138	0.3179	0.499263	20.2658	16.0619	-0.334868	0.2133	0.479289	18.8093	21.5189	0.194803	0.3217	0.463786
RVBD_1069c	hypothetical protein	1192515	1194278	-	20	20	56.7888	41.992	-0.435429	0.0115	0.109454	51.3933	29.7665	-0.78769	0.0001	0.00146789	52.9261	33.4961	-0.65982	0.0012	0.0133417	49.0885	38.043	-0.367491	0.0633	0.263021
RVBD_1070c	enoyl-CoA hydratase EchA8	1194275	1195048	-	8	8	40.3581	17.0792	-1.23975	1e-05	0.000187035	36.5027	17.5861	-1.05256	0.0026	0.0263291	37.5747	13.853	-1.43808	1e-05	0.000154686	34.8776	16.1749	-1.1065	0.0024	0.0228322
RVBD_1071c	enoyl-CoA hydratase EchA9	1195060	1196097	-	12	12	38.7082	29.0307	-0.414913	0.0425	0.293637	35.124	22.7158	-0.628371	0.0094	0.0789501	36.2655	14.3482	-1.3368	1e-05	0.000154686	33.5594	16.3479	-1.03629	0.0006	0.00661661
RVBD_1072	transmembrane protein	1196284	1197120	+	17	12.75	12.6521	1.85007	-2.76644	0.1106	0.462313	11.8088	1.48771	-2.97766	0.1106	0.390218	13.3809	2.49521	-2.41622	0.1708	0.454237	11.1535	0.245112	-5.40036	1e-05	0.000132241
RVBD_1073	hypothetical protein	1197236	1198087	+	19	18	23.5271	24.8996	0.0817677	0.3498	0.50049	21.2894	21.0699	-0.0148502	0.4821	0.500071	21.9257	20.472	-0.0988459	0.3527	0.494855	20.3184	18.1843	-0.159555	0.2806	0.449026
RVBD_1074c	beta-ketoacyl CoA thiolase FadA3	1198161	1199378	-	11	10	55.9088	46.117	-0.277698	0.2558	0.50049	50.5744	31.2512	-0.694136	0.0699	0.317277	52.0783	48.6358	-0.0985652	0.4234	0.494855	48.2769	53.5176	0.148928	0.378	0.476477
RVBD_1075c	exported protein	1199431	1200375	-	18	17	32.4632	35.3881	0.124429	0.2942	0.50049	29.4007	29.5584	0.00778379	0.4851	0.500096	30.2876	34.4893	0.187429	0.2146	0.480524	28.0531	33.7097	0.265202	0.145	0.380553
RVBD_1076	lipase LipU	1200772	1201665	+	21	11	15.2437	11.685	-0.383177	0.1425	0.498584	13.8185	18.7035	0.436518	0.1357	0.418532	14.2458	16.8453	0.241794	0.3064	0.490686	13.1877	15.5533	0.238716	0.2724	0.44416
RVBD_1077	cystathionine beta-synthase Cbs	1201722	1203116	+	27	23	24.9823	24.2265	-0.0443133	0.4385	0.50049	22.6814	23.2621	0.0365244	0.4397	0.499263	23.4113	22.2562	-0.072913	0.3891	0.494855	21.6433	24.503	0.179265	0.2837	0.451174
RVBD_1078	proline rich antigen Pra	1203318	1204040	+	18	1.25	0.308256	0	-1.65892	NA	NA	0.278767	0	-1.33899	NA	NA	0.292193	0	-1.38422	NA	NA	0.134758	0.128812	0.29981	NA	NA
RVBD_1079	cystathionine gamma-synthase MetB	1204072	1205238	+	18	13	6.88235	5.92678	-0.215283	0.3334	0.50049	6.22664	6.43052	0.0468113	0.4647	0.499263	6.40769	5.7675	-0.151125	0.4007	0.494855	5.94122	8.44576	0.508083	0.2345	0.432927
RVBD_1080c	transcription elongation factor GreA	1205309	1205803	-	9	2	2.29454	0.0951258	-3.82837	NA	NA	2.11987	0.400253	-2.17994	NA	NA	2.20971	5.0182	1.16117	NA	NA	2.01633	0	-4.06195	NA	NA
RVBD_1081c	membrane protein	1205989	1206423	-	7	0	0	0	NA	NA	NA	0	0	NA	NA	NA	0	0	NA	NA	NA	0	0	NA	NA	NA
RVBD_1082	mycothiol conjugate amidase Mca	1206525	1207391	+	13	11	16.8492	13.2922	-0.341808	0.1266	0.477459	15.3204	8.1748	-0.904751	0.0022	0.0232343	15.8328	10.0935	-0.648517	0.0217	0.146281	14.6196	9.78575	-0.577085	0.1309	0.372765
RVBD_1083	hypothetical protein	1207388	1207654	+	3	3	0.4474	0.971825	1.04223	0.3165	0.50049	0.40863	0	-3.03782	1e-05	0.000158416	0.42145	0.813253	0.889238	0.3759	0.494855	0.389045	0	-2.38956	1e-05	0.000132241
RVBD_1084	hypothetical protein	1207641	1209662	+	26	22	18.3635	12.2999	-0.577936	0.0102	0.101905	16.6152	13.4246	-0.307375	0.1575	0.436641	17.1113	14.1041	-0.278604	0.1994	0.467192	15.8618	9.8604	-0.684763	0.0158	0.108289
RVBD_1085c	hemolysin-like protein	1209761	1210489	-	11	11	33.1174	24.5721	-0.430373	0.073	0.391428	30.0049	23.6021	-0.345981	0.1916	0.464555	30.913	17.7796	-0.797366	0.0084	0.0702266	28.6457	13.4541	-1.0885	0.0012	0.0122577
RVBD_1086	short-chain Z-isoprenyl diphosphate synthase	1210600	1211388	+	15	10	1.16984	0.152279	-2.82966	0.0003	0.00473088	1.05635	0	-6.00536	1e-05	0.000158416	1.08599	0	-6.04475	1e-05	0.000154686	1.00404	0.0237987	-4.38321	1e-05	0.000132241
RVBD_1087	PE-PGRS family protein PE_PGRS21	1211565	1213868	+	21	18.25	12.406	12.8191	0.0472273	0.4504	0.50049	11.2493	8.64792	-0.378878	0.1532	0.434225	11.6072	9.47411	-0.292531	0.2304	0.485756	10.1785	11.7129	0.203126	0.2944	0.454911
RVBD_1087A	short-chain Z-isoprenyl diphosphate synthase	1214045	1214365	+	7	7	58.4486	61.0498	0.0627969	0.4086	0.50049	52.8522	57.4735	0.120974	0.3421	0.499263	54.4008	66.9183	0.298746	0.2062	0.472284	50.4443	49.739	-0.0198628	0.4745	0.498192
RVBD_1088	PE family protein PE9	1214518	1214952	+	5	3	12.4672	17.2016	0.462896	0.1535	0.499722	11.1978	7.62406	-0.550227	0.1691	0.446227	11.4703	21.292	0.890186	0.0626	0.295206	10.6766	37.6069	1.81331	0.0677	0.272769
RVBD_1089	PE family protein PE10	1214831	1215136	+	5	4	9.23779	10.9841	0.248909	0.3549	0.50049	8.35651	2.8042	-1.56019	0.0402	0.232202	8.6209	13.2244	0.615864	0.3215	0.493393	7.98669	13.5309	0.7608	0.167	0.398554
RVBD_1089A	cellulase CelA2a	1215522	1215626	+	2	2	20.2695	29.193	0.524762	NA	NA	18.3218	16.1643	-0.178948	NA	NA	18.8674	32.5322	0.78421	NA	NA	17.5137	27.298	0.641027	NA	NA
RVBD_1090	cellulase CelA2b	1215604	1216059	+	7	7	39.9763	39.6424	-0.0120917	0.4714	0.50049	36.2842	31.5085	-0.20332	0.2313	0.483735	37.4548	37.594	0.0054795	0.4973	0.501213	34.6502	38.7754	0.162757	0.2581	0.440345
RVBD_1091	PE-PGRS family protein PE_PGRS22	1216474	1219035	+	26	16.75	10.4643	13.0389	0.317109	0.212	0.50049	8.95772	8.16025	-0.134138	0.3663	0.499263	9.26086	12.9447	0.482922	0.1476	0.428184	8.55637	10.3986	0.281942	0.1975	0.415193
RVBD_1092c	pantothenate kinase CoaA	1219253	1220191	-	19	0	0	0	NA	NA	NA	0	0	NA	NA	NA	0	0	NA	NA	NA	0	0	NA	NA	NA
RVBD_1093	serine hydroxymethyltransferase 1 GlyA1	1220579	1221859	+	14	0.25	0	0.118944	0.873897	NA	NA	0	0	NA	NA	NA	0	0	NA	NA	NA	0	0	NA	NA	NA
RVBD_1094	acyl carrier protein desaturase DesA2	1221964	1222791	+	12	0	0	0	NA	NA	NA	0	0	NA	NA	NA	0	0	NA	NA	NA	0	0	NA	NA	NA
RVBD_1095	PHOH-like protein PhoH2	1223002	1224303	+	13	9.25	20.4266	18.3942	-0.151086	0.3164	0.50049	20.5049	18.1146	-0.178458	0.3378	0.499263	21.0772	30.9795	0.555403	0.0542	0.269904	19.546	18.0992	-0.109903	0.3836	0.477246
RVBD_1096	glycosyl hydrolase	1224390	1225265	+	19	12	11.0329	2.6513	-2.05214	1e-05	0.000187035	9.98083	2.38913	-2.05603	1e-05	0.000158416	10.2668	3.03582	-1.75292	1e-05	0.000154686	9.51036	2.49578	-1.91982	0.0001	0.0012305
RVBD_1097c	glycine and proline rich membrane protein	1225268	1226149	-	18	13	7.52876	5.82946	-0.368438	0.2273	0.50049	6.79661	9.87174	0.538031	0.2286	0.482744	6.97094	4.11843	-0.757047	0.0701	0.310887	6.45539	10.0385	0.637278	0.2136	0.423681
RVBD_1098c	fumarase Fum	1226146	1227570	-	13	0	0	0	NA	NA	NA	0	0	NA	NA	NA	0	0	NA	NA	NA	0	0	NA	NA	NA
RVBD_1099c	fructose 1,6-bisphosphatase GlpX	1227601	1228689	-	13	11	1.33522	0.239795	-2.41508	0.0001	0.00174837	1.21635	0.00625566	-5.84364	1e-05	0.000158416	1.26079	0.316371	-1.94193	0.0096	0.0792247	1.16281	0	-5.69307	1e-05	0.000132241
RVBD_1100	hypothetical protein	1228688	1229389	+	9	7.25	5.6419	1.21722	-2.19381	1e-05	0.000187035	5.08908	1.1939	-2.06901	1e-05	0.000158416	4.57524	1.5718	-1.52805	0.0012	0.0133417	4.85934	2.32192	-1.04947	0.0297	0.162636
RVBD_1101c	membrane protein	1229396	1230553	-	18	16	33.965	40.1935	0.242854	0.1093	0.460052	30.703	27.9547	-0.13517	0.2622	0.492829	31.5997	25.1637	-0.328375	0.0647	0.301996	29.3122	23.2261	-0.335228	0.0776	0.291985
RVBD_1102c	toxin MazF3	1230665	1230976	-	8	8	27.5314	27.8997	0.0191569	0.4814	0.50049	24.9749	20.8016	-0.263375	0.2358	0.486146	25.7609	24.806	-0.0542828	0.4427	0.494855	23.8307	27.5712	0.210891	0.3266	0.465858
RVBD_1103c	antitoxin MazE3	1230976	1231296	-	8	8	33.5736	35.2288	0.0693916	0.4228	0.50049	30.4677	31.9131	0.0669637	0.4236	0.499263	31.4341	31.3281	-0.00473076	0.49	0.500255	29.0726	36.4318	0.32589	0.192	0.411494
RVBD_1104	esterase/lipase	1231306	1231995	+	11	11	30.4706	23.1174	-0.398246	0.151	0.499722	27.5319	19.6815	-0.483831	0.1213	0.406785	28.3113	24.0535	-0.23488	0.3031	0.490686	26.247	21.5531	-0.28345	0.2554	0.44024
RVBD_1105	esterase/lipase	1232316	1232831	+	11	11	15.7852	16.0308	0.0222586	0.4772	0.50049	14.3872	12.2131	-0.235868	0.3356	0.499263	14.884	13.3461	-0.156964	0.3849	0.494855	13.7126	10.161	-0.430608	0.2261	0.428342
RVBD_1106c	3-beta-hydroxysteroid dehydrogenase	1232849	1233961	-	18	16.25	25.9406	24.4902	-0.082979	0.3528	0.50049	23.4626	16.921	-0.471209	0.0279	0.18	22.738	16.8737	-0.430021	0.03	0.183321	22.3908	16.2114	-0.465087	0.0293	0.161836
RVBD_1107c	exodeoxyribonuclease VII small subunit XseB	1233971	1234228	-	2	2	16.9227	7.41864	-1.18199	NA	NA	15.2717	21.4385	0.488207	NA	NA	15.7076	16.4096	0.0638357	NA	NA	14.5583	11.3472	-0.350764	NA	NA
RVBD_1108c	exodeoxyribonuclease VII large subunit XseA	1234218	1235465	-	10	8	16.4784	19.5049	0.24302	0.2521	0.50049	14.9115	12.9655	-0.20116	0.3294	0.499263	15.3645	10.9281	-0.490483	0.0982	0.36341	14.2305	9.08793	-0.643824	0.055	0.239134
RVBD_1109c	hypothetical protein	1235462	1236100	-	9	8	16.342	12.3325	-0.405604	0.1005	0.451367	14.8294	8.83758	-0.745075	0.024	0.163753	15.3008	9.77111	-0.645627	0.0811	0.331227	14.1604	11.5322	-0.294106	0.2413	0.433624
RVBD_1110	LYTB2 protein	1236190	1237197	+	14	0.75	0	0.129381	1.49126	NA	NA	0	0.164157	1.21149	NA	NA	0	0	NA	NA	NA	0	0	NA	NA	NA
RVBD_1111c	hypothetical protein	1237214	1238197	-	24	12	12.2515	8.28462	-0.563782	0.0466	0.311021	11.0797	5.7603	-0.941784	0.0027	0.0271698	11.4086	5.43479	-1.06765	0.0003	0.00376706	10.5684	6.85844	-0.621055	0.0571	0.244594
RVBD_1112	GTP-binding protein YchF	1238260	1239333	+	10	4.5	0.721952	1.09874	0.586914	0.3661	0.50049	0.55039	0.746708	0.431685	0.271	0.494313	1.14098	0.852314	-0.388703	0.2712	0.490686	0.785981	2.00209	1.32918	0.0176	0.115891
RVBD_1113	antitoxin VapB32	1239421	1239618	+	2	2	0.460109	3.73393	2.83979	NA	NA	0.411847	0.234533	-0.604429	NA	NA	0.42053	0.0330145	-2.08009	NA	NA	0.392874	0.780792	0.964115	NA	NA
RVBD_1114	toxin VapC32	1239615	1239989	+	3	3	19.9812	21.2692	0.0899102	0.4326	0.50049	18.018	29.7203	0.720901	0.0895	0.357764	18.5234	18.2881	-0.0177673	0.4899	0.500255	17.216	20.5685	0.258533	0.3556	0.471225
RVBD_1115	exported protein	1240192	1240890	+	18	12.25	23.4898	28.8767	0.297735	0.1834	0.50049	19.5978	21.8255	0.155362	0.3325	0.499263	21.8411	26.3638	0.271485	0.2072	0.473142	20.2396	17.2563	-0.22917	0.2861	0.452683
RVBD_1116	hypothetical protein	1241008	1241193	+	3	3	1.95788	4.9575	1.31944	0.1215	0.472545	1.75933	3.29597	0.891266	0.2207	0.480324	1.80912	1.70141	-0.0796894	0.4686	0.495412	1.68276	1.90209	0.198359	0.3776	0.476477
RVBD_1116A	hypothetical protein	1241120	1241395	-	6	5	52.6849	48.8965	-0.107597	0.4356	0.50049	47.5874	40.5182	-0.231688	0.3666	0.499263	48.929	47.4079	-0.0453919	0.4735	0.497202	45.3994	42.4222	-0.0970633	0.4338	0.489388
RVBD_1117	hypothetical protein	1241638	1241961	+	3	3	33.8234	32.5459	-0.0554662	0.4424	0.50049	30.6975	44.4432	0.533406	0.09	0.357764	31.6943	40.5578	0.355566	0.2913	0.490686	29.3141	37.3115	0.348902	0.225	0.428295
RVBD_1118c	hypothetical protein	1241976	1242836	-	12	10	41.868	40.304	-0.0549042	0.4169	0.50049	37.9274	46.6265	0.29788	0.1392	0.419435	39.0947	36.8903	-0.0836049	0.3986	0.494855	36.1905	25.5532	-0.501264	0.054	0.23705
RVBD_1119c	hypothetical protein	1242869	1243018	-	3	2	9.9425	3.86567	-1.3468	NA	NA	8.80894	0.0465636	-6.09518	NA	NA	8.91487	6.6878	-0.40833	NA	NA	8.34614	6.42657	-0.361563	NA	NA
RVBD_1120c	hypothetical protein	1243015	1243509	-	4	3	12.491	11.34	-0.13892	0.4096	0.50049	11.2675	6.23383	-0.847257	0.1484	0.429557	11.5751	8.27677	-0.480162	0.2978	0.490686	10.7331	5.42669	-0.968319	0.1146	0.350509
RVBD_1121	glucose-6-phosphate 1-dehydrogenase Zwf1	1243712	1245112	+	24	16	5.93265	6.93612	0.225174	0.3055	0.50049	6.0183	8.18486	0.443299	0.1735	0.448362	6.59795	6.46518	-0.0289312	0.4921	0.500255	6.12375	7.12619	0.219843	0.3139	0.461188
RVBD_1122	6-phosphogluconate dehydrogenase,decarboxylating Gnd2	1245134	1246156	+	14	0.25	0	0	NA	NA	NA	0	0	NA	NA	NA	0	0	NA	NA	NA	0	0.173509	1.56782	NA	NA
RVBD_1123c	peroxidase BpoB	1246149	1247057	-	9	8	24.4212	22.5263	-0.116432	0.3527	0.50049	22.1427	19.395	-0.190763	0.2981	0.498112	22.8301	29.6231	0.375674	0.3292	0.4948	21.138	18.5415	-0.187872	0.3068	0.459979
RVBD_1124	epoxide hydrolase EphC	1247132	1248082	+	12	6.25	18.3117	26.8965	0.554057	0.0825	0.414613	16.6136	23.7184	0.513266	0.0873	0.354171	17.1469	20.4082	0.251159	0.2329	0.485821	13.5933	15.8677	0.224282	0.2763	0.446083
RVBD_1125	hypothetical protein	1248087	1249331	+	23	19	6.6829	6.22567	-0.102127	0.3959	0.50049	6.05026	7.79678	0.365713	0.2052	0.472293	6.22137	5.78201	-0.105216	0.4024	0.494855	5.75455	6.37616	0.149075	0.357	0.471523
RVBD_1126c	hypothetical protein	1249335	1249940	-	10	5	0.850317	0.0319951	-3.85909	0.0004	0.00618654	0.772897	0.752856	-0.0277679	0.5257	0.526029	0.794257	1.15972	0.535997	0.4598	0.495254	0.734696	0	-3.93219	0.0035	0.0316889
RVBD_1127c	pyruvate, phosphate dikinase PpdK	1249937	1251409	-	19	14	4.89524	1.95229	-1.3217	0.0012	0.0164272	4.42576	0.700644	-2.63819	1e-05	0.000158416	4.55066	2.38519	-0.928017	0.1683	0.452854	4.2221	0.147214	-4.68028	1e-05	0.000132241
RVBD_1128c	hypothetical protein	1251622	1252977	-	29	12	4.28541	4.88345	0.187979	0.3502	0.50049	3.87098	3.49791	-0.144917	0.406	0.499263	3.9874	4.25246	0.0932508	0.4457	0.494855	3.70152	0.562749	-2.66974	1e-05	0.000132241
RVBD_1129c	transcriptional regulator	1253079	1254539	-	27	18.25	12.3915	10.7054	-0.210866	0.2649	0.50049	11.8919	7.3115	-0.700878	0.0368	0.218262	12.2878	9.01135	-0.446867	0.1364	0.420913	11.3518	11.9993	0.0806909	0.4134	0.48248
RVBD_1130	2-methylcitrate dehydratase PrpD	1254560	1256140	+	27	20.75	11.3635	6.4538	-0.815524	0.0011	0.0154528	10.8356	7.38202	-0.55302	0.0415	0.235461	10.6492	4.28407	-1.31195	1e-05	0.000154686	9.85493	7.78976	-0.338058	0.1734	0.401618
RVBD_1131	methylcitrate synthase PrpC	1256137	1257318	+	16	11	2.80326	1.79475	-0.639593	0.1912	0.50049	2.54592	0.330977	-2.88615	1e-05	0.000158416	2.62473	1.54724	-0.75554	0.2081	0.473142	2.42845	2.49893	0.0466448	0.478	0.498817
RVBD_1132	hypothetical protein	1257330	1259060	+	26	23.75	14.3202	12.8873	-0.15204	0.2965	0.50049	13.0011	10.2324	-0.345163	0.1375	0.418624	13.4109	12.7447	-0.0733638	0.4121	0.494855	12.9236	16.1536	0.322122	0.1917	0.411494
RVBD_1133c	5-methyltetrahydropteroyltriglutamate- homocysteine methyltransferase MetE	1259072	1261351	-	35	1	0.27369	0.126405	-0.629467	NA	NA	0.237082	0	-1.1888	NA	NA	0.235201	0	-1.18164	NA	NA	0.223194	0	-0.550115	NA	NA
RVBD_1134	hypothetical protein	1261927	1262163	+	5	3.75	10.4904	10.099	-0.0546686	0.4608	0.50049	9.46312	7.40273	-0.351597	0.2763	0.495206	9.71628	3.63687	-1.40657	0.0084	0.0702266	12.0241	23.022	0.936589	0.077	0.291448
RVBD_1135A	hypothetical protein	1264319	1264561	+	6	4	35.714	28.203	-0.34026	0.1789	0.50049	32.3396	32.9265	0.0261787	0.4663	0.499263	33.2931	13.9986	-1.2472	0.0008	0.00938315	30.7923	33.4556	0.120698	0.3989	0.480459
RVBD_1135c	PPE family protein PPE16	1262277	1264133	-	25	21	24.0692	19.5696	-0.298478	0.2009	0.50049	21.8443	28.299	0.373447	0.1529	0.434225	22.5485	23.2853	0.0464427	0.4452	0.494855	20.8512	23.0475	0.144755	0.3627	0.472081
RVBD_1136	enoyl-CoA hydratase	1264611	1264952	+	3	3	17.6507	21.5077	0.284431	0.2521	0.50049	15.968	15.7553	-0.0185622	0.4931	0.50064	16.441	20.803	0.339168	0.3967	0.494855	15.2442	13.7455	-0.145078	0.3849	0.477246
RVBD_1137c	hypothetical protein	1265092	1265460	-	2	2	17.6532	15.1998	-0.214945	NA	NA	16.0429	15.3004	-0.066942	NA	NA	16.5528	4.2684	-1.93362	NA	NA	15.259	19.5288	0.358414	NA	NA
RVBD_1138c	oxidoreductase	1265477	1266493	-	17	13.25	24.3083	22.9808	-0.0809847	0.4008	0.50049	23.76	26.6103	0.163477	0.3246	0.499263	24.5156	22.7411	-0.108236	0.3797	0.494855	22.6776	22.8644	0.0123508	0.4879	0.500624
RVBD_1139Ac	oxidoreductase	1266995	1267444	-	11	9	19.1543	18.9921	-0.0122561	0.4854	0.50049	17.3817	19.531	0.168244	0.3224	0.499263	17.9399	18.8721	0.0732244	0.4232	0.494855	16.5846	14.1908	-0.223446	0.3162	0.461299
RVBD_1139c	hypothetical protein	1266490	1266990	-	13	11	22.2031	14.044	-0.660322	0.0717	0.387551	20.1764	25.2312	0.322477	0.4102	0.499263	20.8189	11.8988	-0.806146	0.0771	0.324402	19.2141	14.6228	-0.392685	0.2668	0.443524
RVBD_1140	membrane protein	1267352	1268200	+	11	7	13.2983	17.7852	0.418879	0.1097	0.460711	12.0016	7.63907	-0.649723	0.0352	0.211932	12.3428	14.6658	0.24875	0.2558	0.490686	11.4787	15.5221	0.436121	0.1532	0.387499
RVBD_1141c	enoyl-CoA hydratase EchA11	1268208	1269014	-	14	12	18.7236	21.7141	0.213645	0.3203	0.50049	16.9653	15.7085	-0.110774	0.3782	0.499263	17.5026	14.0422	-0.317357	0.2633	0.490686	16.2014	17.0012	0.0702325	0.4395	0.491469
RVBD_1142c	enoyl-CoA hydratase EchA10	1269157	1269963	-	8	7	38.3379	37.6174	-0.027356	0.4692	0.50049	34.6663	35.1036	0.0182129	0.4834	0.500071	35.6633	22.3816	-0.671422	0.0656	0.303542	33.06	35.976	0.122487	0.3887	0.478415
RVBD_1143	alpha-methylacyl-CoA racemase Mcr	1270067	1271149	+	15	15	40.6584	41.0631	0.0142841	0.4807	0.50049	36.8732	42.0513	0.189586	0.2711	0.494313	38.0228	32.5255	-0.225161	0.2357	0.487747	35.1801	32.1971	-0.127471	0.3637	0.472081
RVBD_1144	3-hydroxyacyl-CoA dehydrogenase/3-hydroxy-2-methylbutyryl-CoA dehydrogenase	1271161	1271913	+	11	11	29.4436	28.8905	-0.0273477	0.4638	0.50049	26.7102	23.1222	-0.207868	0.2943	0.495402	27.5483	33.7559	0.293141	0.1847	0.464353	25.4846	20.7151	-0.298095	0.1849	0.40982
RVBD_1144Ac	hypothetical protein	1272041	1272196	-	3	3	13.5079	6.18666	-1.12059	0.0077	0.0799061	12.2356	15.2705	0.319299	0.3747	0.499263	12.597	12.1903	-0.0462391	0.4694	0.495583	11.6753	13.4172	0.203681	0.369	0.47263
RVBD_1145	transmembrane transporter MmpL13a	1272428	1273339	+	11	10	15.5191	14.7357	-0.0746609	0.4078	0.50049	14.0665	20.7847	0.562951	0.0683	0.314023	14.5178	20.0635	0.466529	0.1368	0.420913	13.4572	15.2763	0.183742	0.3191	0.46205
RVBD_1146	transmembrane transporter MmpL13b	1273360	1274772	+	23	19	49.6019	49.2517	-0.0102216	0.4835	0.50049	45.0162	46.2237	0.0382194	0.4295	0.499263	46.4546	49.1837	0.0823821	0.3512	0.494855	42.9658	52.8636	0.299194	0.1069	0.337317
RVBD_1147	hypothetical protein	1274905	1275555	+	9	7.25	22.5263	28.1411	0.320807	0.217	0.50049	17.805	14.3376	-0.311828	0.2371	0.486146	20.9316	17.2137	-0.281544	0.2859	0.490686	19.4206	13.0294	-0.573381	0.1601	0.391888
RVBD_1147A	hypothetical protein	1275647	1275979	+	7	7	48.9886	48.5671	-0.0124631	0.4809	0.50049	44.3616	45.1485	0.0254632	0.4717	0.499263	45.7087	52.3768	0.19647	0.3108	0.491528	42.3356	44.9954	0.0883576	0.3861	0.477308
RVBD_1148c	hypothetical protein	1276305	1277753	-	23	22	22.9022	22.4951	-0.0258698	0.4493	0.50049	20.7575	19.4939	-0.0905022	0.3415	0.499263	21.4001	22.0482	0.043105	0.4294	0.494855	19.8161	20.1527	0.0246445	0.4502	0.492885
RVBD_1151c	transcriptional regulator	1278909	1279622	-	9	8	51.1941	36.0638	-0.505215	0.0212	0.173981	46.4209	22.9969	-1.01258	0.0001	0.00146789	47.8854	26.3638	-0.860427	0.0013	0.0143045	44.3449	33.0672	-0.422585	0.0746	0.287485
RVBD_1152	transcriptional regulator	1279660	1280025	+	5	4	14.8509	9.39304	-0.658876	0.0615	0.36228	13.4016	12.4658	-0.103452	0.4183	0.499263	13.7808	15.514	0.171053	0.3822	0.494855	12.7989	16.6182	0.378141	0.1834	0.408898
RVBD_1153c	O-methyltransferase Omt	1280003	1280851	-	19	15.75	28.5982	28.9909	0.0196722	0.4708	0.50049	22.8705	21.12	-0.114741	0.3708	0.499263	25.0512	27.6096	0.140321	0.3533	0.494855	24.7396	20.0011	-0.306094	0.1904	0.411494
RVBD_1154c	hypothetical protein	1280848	1281489	-	16	16	24.2615	19.0006	-0.352472	0.0829	0.414613	22.0055	20.6318	-0.0928497	0.3838	0.499263	22.6926	20.5105	-0.145694	0.3008	0.490686	20.9858	16.8867	-0.312799	0.1708	0.401576
RVBD_1155	pyridoxamine 5'-phosphate oxidase	1281434	1281877	+	11	10.25	36.7352	33.9171	-0.115104	0.3804	0.50049	30.3257	31.7659	0.0670086	0.4291	0.499263	34.4087	27.2408	-0.336722	0.2113	0.476357	31.7895	27.9016	-0.18756	0.3359	0.467584
RVBD_1155A	pyridoxamine 5'-phosphate oxidase	1282035	1282223	+	1	1	69.0571	96.6633	0.484328	NA	NA	62.6086	92.5412	0.563042	NA	NA	64.5128	60.6787	-0.0876281	NA	NA	59.7872	52.514	-0.183727	NA	NA
RVBD_1156	hypothetical protein	1282311	1282898	+	12	10	35.7032	34.8982	-0.0328867	0.4616	0.50049	32.3529	29.5523	-0.130447	0.3605	0.499263	33.3544	35.8645	0.104732	0.3879	0.494855	30.8848	31.3027	0.0198732	0.4794	0.499266
RVBD_1156A	hypothetical protein	1282895	1283041	+	3	3	42.7072	24.1975	-0.818393	0.024	0.192539	38.5639	40.7423	0.0794609	0.4335	0.499263	39.6126	29.0571	-0.446046	0.1715	0.454896	36.7314	25.0486	-0.549361	0.1015	0.330384
RVBD_1157c	alanine and proline rich protein	1283061	1284176	-	8	4.25	0.888743	0.695564	-0.341156	0.3036	0.50049	1.00708	0.0815241	-3.08149	0.0007	0.00838951	1.03681	0.0410776	-3.69621	0.0001	0.00137425	0.962946	0.128812	-2.38406	0.0098	0.0748983
RVBD_1158c	alanine and proline rich protein	1284184	1284867	-	11	6.5	5.66261	6.75351	0.253194	0.3275	0.50049	3.84182	1.55648	-1.29101	0.0211	0.148722	5.27779	5.9638	0.176509	0.4169	0.494855	4.89432	3.27109	-0.570078	0.2314	0.432842
RVBD_1159	mannosyltransferase PimE	1284997	1286292	+	28	9.25	2.50054	1.69464	-0.557367	0.2571	0.50049	2.54047	3.06382	0.269948	0.3696	0.499263	2.63909	1.83149	-0.521155	0.2765	0.490686	2.4248	1.98012	-0.281593	0.3829	0.477246
RVBD_1159A	4a-hydroxytetrahydrobiopterin dehydratase	1286289	1286573	-	13	6.25	15.0302	15.8549	0.0769482	0.4393	0.50049	13.5492	16.46	0.280651	0.293	0.495206	11.9308	9.52417	-0.323892	0.2766	0.490686	12.9359	10.2792	-0.328472	0.2947	0.454911
RVBD_1160	mutator protein MutT2	1286600	1287025	+	4	4	11.6103	14.0184	0.271158	0.2446	0.50049	10.5164	18.9968	0.851384	0.0715	0.321348	10.8391	7.74616	-0.481696	0.1479	0.428184	10.0434	13.1369	0.389098	0.2273	0.429266
RVBD_1161	respiratory nitrate reductase alpha chain NarG	1287333	1291031	+	75	52	24.1058	21.806	-0.144641	0.1619	0.50049	21.8559	17.5416	-0.317154	0.026	0.173695	22.5372	15.7914	-0.513057	0.0007	0.00839476	20.8607	16.7902	-0.312951	0.0382	0.19303
RVBD_1162	respiratory nitrate reductase beta chain NarH	1291070	1292746	+	35	31	35.5583	31.1028	-0.193112	0.1597	0.50049	32.1706	24.0995	-0.416623	0.035	0.21172	33.1212	26.0468	-0.346553	0.0526	0.264819	30.7084	24.341	-0.334986	0.0814	0.298575
RVBD_1163	respiratory nitrate reductase delta chain NarJ	1292803	1293408	+	15	13	21.8735	25.5413	0.223541	0.1895	0.50049	19.8718	21.6912	0.126438	0.3311	0.499263	20.5344	21.2586	0.0501042	0.4252	0.494855	18.9962	13.7983	-0.46004	0.0409	0.200845
RVBD_1164	respiratory nitrate reductase gamma chain NarI	1293411	1294151	+	18	14	23.2307	19.241	-0.271718	0.0983	0.449839	21.1456	26.1023	0.303783	0.1876	0.461704	21.8502	15.9651	-0.452317	0.0483	0.253535	20.1664	15.583	-0.371057	0.0915	0.314235
RVBD_1165	GTP-binding protein TypA/BipA	1294173	1296059	+	15	13	24.316	24.3751	0.00349984	0.4894	0.50049	22.0099	23.0172	0.0646424	0.405	0.499263	22.6718	23.7767	0.0687248	0.3986	0.494855	21.0111	18.0308	-0.219905	0.1794	0.406649
RVBD_1166	lipoprotein LpqW	1296157	1298064	+	23	0	0	0	NA	NA	NA	0	0	NA	NA	NA	0	0	NA	NA	NA	0	0	NA	NA	NA
RVBD_1167c	transcriptional regulator	1298092	1298697	-	9	7	5.01289	4.23265	-0.243004	0.3031	0.50049	4.53131	1.11505	-1.99882	0.0003	0.00395062	4.66962	3.01867	-0.624349	0.208	0.473142	4.32799	3.3118	-0.377394	0.2686	0.443874
RVBD_1168c	PPE family protein PPE17	1298769	1299809	-	16	14.25	33.3536	26.8098	-0.314976	0.0997	0.449839	28.1583	23.1263	-0.28382	0.168	0.446141	31.0342	30.326	-0.0332124	0.4532	0.494855	28.7609	29.8139	0.0522294	0.4407	0.491569
RVBD_1169c	PE family protein lipase LipX	1299827	1300129	-	3	3	27.1317	22.6885	-0.257522	0.2451	0.50049	24.5763	29.9004	0.282778	0.2738	0.495206	25.3683	29.5652	0.220879	0.3406	0.494855	23.5121	53.0706	1.17386	0.0005	0.00565071
RVBD_1170	1-D-myo-inositol 2-acetamido-2-deoxy-alpha-D-glucopyranoside deacetylase	1300309	1301220	+	11	2	0.462385	0	-2.90176	NA	NA	0.41815	0	-2.55457	NA	NA	0.43829	0.161618	-1.05721	NA	NA	0.404275	0	-1.92813	NA	NA
RVBD_1170A	1-D-myo-inositol 2-acetamido-2-deoxy-alpha-D-glucopyranoside deacetylase	1301253	1301360	+	2	2	17.0385	8.70593	-0.962977	NA	NA	15.3911	4.78795	-1.6664	NA	NA	15.8443	18.9526	0.25827	NA	NA	14.6804	0.837434	-3.93806	NA	NA
RVBD_1171	hypothetical protein	1301312	1301752	+	6	5.25	38.529	28.766	-0.42128	0.1488	0.499722	41.8631	37.5932	-0.154911	0.367	0.499263	43.1313	38.3346	-0.16979	0.3727	0.494855	39.9872	38.3357	-0.0599977	0.4607	0.495839
RVBD_1172c	PE family protein PE12	1301760	1302686	-	15	12	15.2332	15.015	-0.0207958	0.4733	0.50049	13.8185	10.0247	-0.462281	0.0966	0.372371	14.2633	15.0891	0.0813295	0.4349	0.494855	13.1949	12.7656	-0.046667	0.4612	0.495839
RVBD_1173	F420 biosynthesis protein FbiC	1302936	1305506	+	43	8.5	3.99209	6.59507	0.721988	0.2558	0.50049	5.4332	7.08732	0.382774	0.3133	0.499263	3.06285	3.3612	0.134488	0.4355	0.494855	3.89968	1.59572	-1.26776	0.138	0.37672
RVBD_1174c	t-cell antigen	1305674	1306006	-	8	8	39.155	33.5641	-0.222166	0.2138	0.50049	35.4604	22.256	-0.671392	0.0179	0.130478	36.5582	19.2427	-0.925024	0.0022	0.0230209	33.8551	22.2138	-0.60665	0.0464	0.218753
RVBD_1175c	NADPH dependent 2,4-dienoyl-CoA reductase FadH	1306207	1308231	-	28	23	18.6222	20.5317	0.140786	0.278	0.50049	16.885	21.5367	0.351011	0.1209	0.406785	17.4085	18.3406	0.0753062	0.3891	0.494855	16.1104	13.1084	-0.296863	0.1388	0.377437
RVBD_1176c	hypothetical protein	1308228	1308797	-	15	12	13.6367	18.6333	0.450058	0.0754	0.394814	12.395	17.1781	0.470592	0.2821	0.495206	12.8132	11.7637	-0.122925	0.362	0.494855	11.8323	15.7215	0.410467	0.1333	0.374248
RVBD_1177	ferredoxin FdxC	1309010	1309336	+	7	1	0.246876	0	-1.44791	NA	NA	0.231662	0	-1.16807	NA	NA	0.242836	0	-1.21049	NA	NA	0.218357	0	-0.530926	NA	NA
RVBD_1178	succinyldiaminopimelate transaminase	1309369	1310457	+	20	16.25	4.16948	1.51493	-1.45522	1e-05	0.000187035	3.543	1.70968	-1.04641	0.002	0.0213333	3.87542	0.672542	-2.5078	1e-05	0.000154686	3.59805	1.11507	-1.67358	1e-05	0.000132241
RVBD_1179c	hypothetical protein	1310485	1313304	-	41	39.25	20.3023	20.467	0.0116558	0.4745	0.50049	17.9448	15.6385	-0.198366	0.1793	0.45346	18.9807	17.1173	-0.148997	0.2669	0.490686	17.5641	20.1373	0.197402	0.1891	0.411494
RVBD_1181	polyketide beta-ketoacyl synthase Pks4	1313731	1319988	+	96	70	30.9307	28.4801	-0.119076	0.2152	0.50049	27.9773	28.7312	0.038378	0.3955	0.499263	27.5892	32.1584	0.221093	0.0804	0.330832	26.2923	28.3642	0.109497	0.2608	0.441811
RVBD_1182	polyketide synthase associated protein PapA3	1320041	1321459	+	40	29.25	24.6769	24.2319	-0.0262532	0.4414	0.50049	22.3624	21.4268	-0.0615869	0.3699	0.499263	22.2697	27.6732	0.313385	0.051	0.26045	21.3188	25.98	0.285422	0.1254	0.363649
RVBD_1183	transmembrane transporter MmpL10	1321526	1324534	+	52	39.25	15.8357	13.1853	-0.264191	0.0914	0.433965	14.8086	12.7928	-0.210971	0.1711	0.446227	15.3147	9.28485	-0.721651	0.0008	0.00938315	14.0989	5.0844	-1.46999	1e-05	0.000132241
RVBD_1184c	exported protein	1324538	1325617	-	22	17.25	34.7357	29.9964	-0.211573	0.1967	0.50049	31.4568	28.4659	-0.14403	0.2928	0.495206	30.5941	23.1888	-0.399622	0.0805	0.330832	29.9821	21.8328	-0.457034	0.0541	0.237162
RVBD_1185c	fatty-acid-AMP ligase FadD21	1325782	1327518	-	32	28	44.1232	44.2437	0.0039367	0.4876	0.50049	40.0175	43.8596	0.132273	0.2573	0.491123	41.2545	42.7771	0.0523088	0.4084	0.494855	38.1572	51.3686	0.428989	0.0262	0.149909
RVBD_1186c	hypothetical protein	1327695	1329311	-	18	11	13.2549	11.9475	-0.149665	0.3359	0.50049	12.0471	6.15028	-0.967967	0.0067	0.0597214	12.4393	8.19837	-0.600342	0.0564	0.27627	11.494	16.6823	0.537773	0.1449	0.380553
RVBD_1187	pyrroline-5-carboxylate dehydrogenase RocA	1329396	1331027	+	24	9.25	16.9766	16.6764	-0.0257154	0.4807	0.50049	15.4009	12.6433	-0.284018	0.2901	0.495206	14.293	13.6916	-0.0617099	0.4597	0.495254	14.6963	14.9953	0.0301685	0.465	0.496135
RVBD_1188	proline dehydrogenase	1331027	1332016	+	21	12	7.89723	6.81983	-0.211268	0.2886	0.50049	7.17718	7.28223	0.0213203	0.4725	0.499263	7.42196	12.6089	0.763849	0.0644	0.301996	6.85524	7.15595	0.0636286	0.4412	0.491569
RVBD_1189	sigma-70 family RNA polymerase sigma factor SigI	1332098	1332970	+	8	4	7.81505	9.92562	0.343506	0.235	0.50049	7.10101	9.9214	0.481328	0.161	0.439966	7.3403	4.77711	-0.614174	0.1224	0.400741	6.78912	11.3377	0.740193	0.1455	0.380713
RVBD_1190	hypothetical protein	1332986	1333864	+	9	8	11.806	13.9285	0.238184	0.2777	0.50049	10.7032	6.7853	-0.655534	0.0544	0.279422	11.0468	18.3673	0.732818	0.1414	0.421081	10.2256	7.963	-0.357673	0.1931	0.411636
RVBD_1191	hypothetical protein	1333937	1334851	+	9	8.25	21.1849	16.9599	-0.320605	0.2436	0.50049	19.1666	10.3858	-0.882426	0.033	0.204651	19.7213	12.9843	-0.601985	0.0728	0.317583	16.2383	12.4126	-0.385786	0.2274	0.429266
RVBD_1192	hypothetical protein	1334933	1335760	+	14	12	34.0922	36.7545	0.108443	0.3405	0.50049	30.9462	39.0943	0.337154	0.1307	0.414897	31.9296	23.4503	-0.444972	0.0573	0.278056	29.5143	37.2962	0.337836	0.1724	0.401576
RVBD_1193	fatty-acid-CoA ligase FadD36	1335800	1337221	+	21	12.25	4.11118	0.110798	-5.08097	1e-05	0.000187035	4.03303	0.0333544	-6.41986	1e-05	0.000158416	4.16733	0.0533056	-5.95875	1e-05	0.000154686	3.86634	0.0264156	-6.35898	1e-05	0.000132241
RVBD_1194c	hypothetical protein	1337254	1338519	-	18	12.25	7.95807	14.3274	0.8474	0.0028	0.0333615	7.81727	9.77761	0.32267	0.167	0.44598	8.07029	13.1704	0.705997	0.0266	0.167605	7.46272	14.8298	0.990453	0.0159	0.108741
RVBD_1195	PE family protein PE13	1339009	1339308	+	5	5	19.7692	23.9674	0.277455	0.2187	0.50049	17.9712	26.717	0.571574	0.1404	0.421068	18.585	22.4221	0.270705	0.3111	0.491528	17.1651	37.0331	1.10889	0.0271	0.154228
RVBD_1196	PPE family protein PPE18	1339355	1340530	+	10	10	10.5373	18.7038	0.826968	0.0014	0.0184582	9.58061	14.1178	0.558881	0.0761	0.331771	9.90996	13.6533	0.461975	0.0806	0.330832	9.15199	13.2154	0.530538	0.0974	0.324338
RVBD_1197	ESAT-6 like protein EsxK	1340665	1340961	+	3	3	23.2133	9.8801	-1.22837	0.002	0.0251328	21.0058	11.4029	-0.877636	0.0237	0.162051	21.6205	6.63937	-1.69443	1e-05	0.000154686	20.0509	7.78349	-1.35324	0.0008	0.0085557
RVBD_1198	ESAT-6 like protein EsxL	1341012	1341296	+	4	4	28.2027	42.1075	0.577639	0.1857	0.50049	25.5425	22.3985	-0.188832	0.375	0.499263	26.3205	30.4696	0.211199	0.3862	0.494855	24.3762	11.7108	-1.05206	0.0962	0.324051
RVBD_1199c	transposase	1341364	1342611	-	16	14.25	10.0925	9.93716	-0.0223594	0.4731	0.50049	9.8133	10.3934	0.0830091	0.3741	0.499263	10.1285	9.46294	-0.0977042	0.3383	0.494855	9.37379	9.34836	-0.00273613	0.4972	0.504085
RVBD_1200	MFS transporter, metabolite:H+ symporter (MHS) family protein	1342948	1344225	+	29	27	31.0882	32.0991	0.0461562	0.409	0.50049	28.1665	35.8224	0.346862	0.0835	0.345666	29.0241	35.0116	0.27057	0.0971	0.361528	26.8634	30.1403	0.16621	0.2369	0.43341
RVBD_1201c	tetrahydrodipicolinate N-succinyltransferase DapD	1344222	1345175	-	11	0	0	0	NA	NA	NA	0	0	NA	NA	NA	0	0	NA	NA	NA	0	0	NA	NA	NA
RVBD_1202	succinyl-diaminopimelate desuccinylase DapE	1345266	1346330	+	16	1.5	0.0479524	0.0801632	0.344618	NA	NA	0.0875997	0	-0.467531	NA	NA	0.0456967	0.0491407	0.177658	NA	NA	0.084727	0	0.135528	NA	NA
RVBD_1203c	hypothetical protein	1346327	1346911	-	8	7	11.8205	10.5544	-0.16314	0.3829	0.50049	10.6972	9.85393	-0.117736	0.4402	0.499263	11.017	8.12116	-0.438423	0.1859	0.464815	10.2047	23.1823	1.18313	0.0453	0.215801
RVBD_1204c	hypothetical protein	1346942	1348630	-	16	16	26.9557	35.4636	0.395632	0.0516	0.329932	24.4864	31.7068	0.372762	0.0674	0.313054	25.2855	23.2999	-0.117852	0.3253	0.4948	23.3562	31.9533	0.45231	0.0627	0.261894
RVBD_1205	hypothetical protein	1348725	1349288	+	13	12	26.7398	6.76094	-1.98179	1e-05	0.000187035	24.7012	12.677	-0.96148	0.0619	0.298313	25.7366	6.96653	-1.8831	0.001	0.0114767	23.4358	3.073	-2.92198	1e-05	0.000132241
RVBD_1206	fatty-acid-CoA ligase FadD6	1349338	1351131	+	37	33	39.8687	13.1322	-1.60183	1e-05	0.000187035	36.057	11.3814	-1.66314	1e-05	0.000158416	37.1802	13.1038	-1.50416	1e-05	0.000154686	34.5073	18.0283	-0.936216	1e-05	0.000132241
RVBD_1207	dihydropteroate synthase 2 FolP2	1351197	1352153	+	10	7	4.23346	4.83614	0.191158	0.3816	0.50049	3.83436	2.94343	-0.377521	0.2872	0.495206	3.95805	1.66443	-1.23669	0.022	0.147681	3.66574	5.9818	0.707054	0.3633	0.472081
RVBD_1208	glucosyl-3-phosphoglycerate synthase GpgS	1352150	1353124	+	14	0	0	0	NA	NA	NA	0	0	NA	NA	NA	0	0	NA	NA	NA	0	0	NA	NA	NA
RVBD_1209	DivIVA family protein	1353163	1353531	+	5	5	23.6217	20.9826	-0.170701	0.3719	0.50049	21.5841	15.4386	-0.482228	0.266	0.492829	22.3392	11.5973	-0.943496	0.0366	0.213467	20.5386	7.80089	-1.38941	0.0139	0.0982246
RVBD_1210	DNA-3-methyladenine glycosylase I TagA	1353528	1354142	+	11	10	87.7029	54.7039	-0.680838	0.0667	0.376064	80.1817	88.4278	0.141242	0.41	0.499263	83.0103	46.846	-0.825099	0.0488	0.254185	76.2512	34.0152	-1.16379	0.0141	0.099198
RVBD_1211	hypothetical protein	1354249	1354476	+	4	2	8.65021	8.21897	-0.0731574	NA	NA	7.83366	0.222116	-4.69378	NA	NA	8.07394	0.0821552	-5.62118	NA	NA	7.46359	0.681723	-3.22347	NA	NA
RVBD_1212c	glycosyltransferase GlgA	1354504	1355667	-	32	28.25	51.9149	28.6492	-0.857541	0.0756	0.394814	49.1413	30.9452	-0.667093	0.2019	0.470917	50.8474	30.0836	-0.757059	0.1602	0.443524	46.7133	26.3685	-0.824687	0.1368	0.375846
RVBD_1213	glucose-1-phosphate adenylyltransferase GlgC	1355842	1357056	+	30	27.5	5.5939	10.0807	0.849077	0.0171	0.148277	5.25494	9.4167	0.841042	0.0348	0.210909	5.22103	6.94125	0.410689	0.1482	0.428184	5.00521	5.68787	0.185282	0.3366	0.467584
RVBD_1214c	PE family protein PE14	1357299	1357631	-	5	5	9.5351	5.44239	-0.805769	0.0365	0.262686	8.64961	5.14397	-0.74519	0.0727	0.324011	8.92247	10.0232	0.168003	0.3722	0.494855	8.25363	5.75569	-0.512545	0.1676	0.398911
RVBD_1215c	hydrolase	1357765	1359450	-	26	22	9.46423	10.5678	0.159011	0.3255	0.50049	8.55704	6.44496	-0.408339	0.1558	0.435222	8.80976	9.68845	0.137227	0.3787	0.494855	8.17389	7.7887	-0.0686827	0.4358	0.48985
RVBD_1216c	integral membrane protein	1359478	1360152	-	19	17	19.7751	16.3066	-0.278098	0.0862	0.423367	17.9093	21.8853	0.289225	0.1312	0.414897	18.4488	11.8096	-0.643029	0.0061	0.0544072	17.0863	18.0635	0.0806993	0.3794	0.476793
RVBD_1217c	antibiotic transporter permease	1360161	1361807	-	20	16.25	3.83568	3.54199	-0.114646	0.3752	0.50049	3.474	1.95676	-0.824174	0.0101	0.0837306	3.36883	2.87797	-0.225884	0.3311	0.494855	3.31629	3.71772	0.167018	0.3691	0.47263
RVBD_1218c	antibiotic transporter ATP-binding protein	1361804	1362739	-	6	6	8.42223	7.67836	-0.133009	0.3946	0.50049	7.60267	3.9152	-0.951732	0.0491	0.260662	7.81318	6.74981	-0.209526	0.3411	0.494855	7.24797	7.25759	0.00544239	0.4827	0.499266
RVBD_1219c	transcriptional regulator	1362729	1363367	-	10	8	11.8304	10.9315	-0.113829	0.3806	0.50049	10.7056	4.87843	-1.13014	0.0101	0.0837306	11.0167	8.02077	-0.45647	0.1636	0.449929	10.2159	1.74794	-2.52405	1e-05	0.000132241
RVBD_1220c	methyltransferase	1363509	1364156	-	10	8	20.1848	14.583	-0.468498	0.1433	0.498584	18.279	11.6217	-0.652189	0.061	0.297731	18.8476	7.5018	-1.32644	0.001	0.0114767	17.4865	6.92415	-1.33151	0.0048	0.0404698
RVBD_1221	RNA polymerase sigma factor SigE	1364419	1365192	+	17	8	8.46746	3.87342	-1.12472	0.0737	0.391428	7.6674	4.13272	-0.887748	0.1356	0.418532	7.90895	6.04455	-0.386141	0.3055	0.490686	7.33755	6.99686	-0.065668	0.4903	0.501281
RVBD_1222	anti-sigma factor RseA	1365350	1365814	+	2	1.25	89.0144	108.733	0.288265	NA	NA	40.4534	51.2684	0.341606	NA	NA	83.4431	325.035	1.96	NA	NA	77.0384	37.4626	-1.0332	NA	NA
RVBD_1223	serine protease HtrA	1365881	1367467	+	22	3	26.546	19.0358	-0.478761	0.0914	0.433965	24.0768	20.1725	-0.254138	0.2626	0.492829	24.8332	20.3909	-0.283181	0.2166	0.482304	22.9655	41.8051	0.864095	0.0702	0.27931
RVBD_1224	protein TatB	1367469	1367864	+	5	0	0	0	NA	NA	NA	0	0	NA	NA	NA	0	0	NA	NA	NA	0	0	NA	NA	NA
RVBD_1225c	HAD hydrolase, family IIA	1367897	1368727	-	6	5.25	21.8947	20.8079	-0.0733706	0.4264	0.50049	23.7676	26.5992	0.162461	0.3662	0.499263	24.467	20.1167	-0.281739	0.282	0.490686	22.695	19.8984	-0.187922	0.3737	0.474117
RVBD_1226c	transmembrane protein	1368838	1370301	-	15	13.5	24.6776	17.8351	-0.468231	0.0446	0.302697	20.7207	15.231	-0.443643	0.0733	0.324869	22.9659	20.2086	-0.1843	0.2886	0.490686	19.7752	19.5209	-0.0180979	0.4953	0.502874
RVBD_1227c	transmembrane protein	1370298	1370831	-	6	5	10.7089	10.8952	0.0248163	0.4836	0.50049	9.69656	7.33775	-0.399842	0.2048	0.472282	10.0092	5.35219	-0.898279	0.0172	0.123763	9.2658	11.573	0.322559	0.3028	0.457357
RVBD_1228	lipoprotein LpqX	1370926	1371483	+	9	9	38.7824	43.6149	0.169351	0.2803	0.50049	34.9819	23.1804	-0.593207	0.0299	0.190598	35.9449	33.9348	-0.0828739	0.4031	0.494855	33.3852	38.1203	0.191715	0.3087	0.46003
RVBD_1229c	mrp protein	1371783	1372955	-	16	2.25	1.66329	2.65323	0.651378	NA	NA	1.51098	1.29144	-0.202925	NA	NA	1.04571	0.188541	-2.1632	0.0473	0.251586	1.45502	0.842631	-0.657646	NA	NA
RVBD_1230c	membrane protein	1372968	1374203	-	20	16.5	18.4117	19.6178	0.0915089	0.3509	0.50049	18.8103	21.5256	0.194545	0.2471	0.487498	19.4116	20.5165	0.079936	0.3971	0.494855	17.9391	19.2681	0.103561	0.3447	0.469755
RVBD_1231c	membrane protein	1374328	1374870	-	7	7	20.3682	17.1459	-0.248182	0.2514	0.50049	18.4817	12.6445	-0.546464	0.0839	0.346873	19.0839	18.0019	-0.0838379	0.4444	0.494855	17.6515	14.6807	-0.264026	0.2949	0.454911
RVBD_1232c	hypothetical protein	1374867	1376174	-	11	9.75	41.9512	45.7439	0.124824	0.3271	0.50049	38.039	48.4184	0.348029	0.137	0.418532	43.5545	38.1824	-0.18974	0.2599	0.490686	36.2558	49.2347	0.441628	0.1145	0.350509
RVBD_1233c	hypothetical protein	1376236	1376832	-	19	13	16.8329	15.1158	-0.155114	0.3214	0.50049	15.2256	14.1594	-0.104469	0.3933	0.499263	15.6786	13.2298	-0.244619	0.2937	0.490686	14.541	11.4239	-0.346729	0.2045	0.418664
RVBD_1234	transmembrane protein	1376982	1377509	+	9	8	10.3294	6.46661	-0.674188	0.1077	0.460052	9.38499	6.41829	-0.546234	0.1757	0.450513	9.69369	5.01159	-0.948448	0.0756	0.322321	8.95378	1.43943	-2.60889	0.0016	0.0158854
RVBD_1235	sugar-binding lipoprotein LpqY	1377530	1378936	+	30	20	14.1561	6.21384	-1.18694	1e-05	0.000187035	12.8629	2.6387	-2.28157	1e-05	0.000158416	13.2862	2.18523	-2.59935	1e-05	0.000154686	12.2742	1.87558	-2.70147	1e-05	0.000132241
RVBD_1236	sugar-transport ABC transporter integral membrane protein SugA	1378933	1379856	+	19	14	13.2652	5.1957	-1.35053	0.0003	0.00473088	12.0072	2.19942	-2.44215	1e-05	0.000158416	12.3724	3.95647	-1.6417	0.0002	0.00262459	11.4684	0.943556	-3.57765	1e-05	0.000132241
RVBD_1237	sugar-transport ABC transporter integral membrane protein SugB	1379861	1380685	+	12	9	4.54975	1.37296	-1.71694	0.0003	0.00473088	4.13212	0.101019	-5.11688	1e-05	0.000158416	4.26324	0.00960195	-7.24955	1e-05	0.000154686	3.93951	1.7508	-1.15309	0.0178	0.116247
RVBD_1238	sugar-transport ABC transporter ATP-binding protein	1380690	1381871	+	25	15.25	14.7735	6.18813	-1.25422	1e-05	0.000187035	14.2781	5.04291	-1.49926	1e-05	0.000158416	14.7238	2.94508	-2.31727	1e-05	0.000154686	13.6337	1.76619	-2.93592	1e-05	0.000132241
RVBD_1239c	magnesium and cobalt transporter CorA	1381948	1383048	-	25	21	14.6824	10.3411	-0.50542	0.0718	0.387551	13.5026	19.0304	0.494945	0.114	0.393476	14.0203	9.74243	-0.524694	0.1083	0.38094	12.8152	7.16584	-0.837021	0.0295	0.162636
RVBD_1240	malate dehydrogenase Mdh	1383219	1384208	+	5	0	0	0	NA	NA	NA	0	0	NA	NA	NA	0	0	NA	NA	NA	0	0	NA	NA	NA
RVBD_1241	antitoxin VapB33	1384284	1384544	+	1	1	56.2728	5.64928	-3.28393	NA	NA	51.8585	25.8912	-0.996832	NA	NA	53.9425	22.636	-1.24604	NA	NA	49.2555	15.4685	-1.652	NA	NA
RVBD_1242	toxin VapC33	1384541	1384972	+	9	9	21.1694	17.1295	-0.305243	0.1751	0.50049	19.2201	15.544	-0.305732	0.2024	0.47104	19.8402	19.1381	-0.051733	0.4551	0.494855	18.3395	16.7447	-0.130106	0.3931	0.478415
RVBD_1243c	PE-PGRS family protein PE_PGRS23	1384995	1386683	-	19	15	23.3869	19.6595	-0.25036	0.1249	0.476466	21.1868	17.6637	-0.262114	0.1362	0.418532	21.8376	19.3878	-0.171465	0.2488	0.490686	20.2229	17.2248	-0.230785	0.1908	0.411494
RVBD_1244	lipoprotein LpqZ	1386863	1387723	+	8	8	33.322	17.5462	-0.92462	0.0109	0.104673	30.1204	20.9779	-0.521294	0.126	0.411429	30.941	15.336	-1.01148	0.0248	0.159137	28.6381	8.04912	-1.82634	0.0008	0.0085557
RVBD_1245c	oxidoreductase	1387804	1388634	-	14	12.25	15.2275	18.5105	0.281469	0.2616	0.50049	12.7703	15.0049	0.232628	0.3169	0.499263	14.2793	8.27677	-0.785565	0.0541	0.269826	13.2082	10.0978	-0.38573	0.2382	0.433548
RVBD_1246c	toxin RelE	1388691	1388984	-	7	6	29.993	26.8199	-0.161186	0.3398	0.50049	27.1617	29.8255	0.135054	0.3621	0.499263	27.9974	23.3356	-0.262269	0.3059	0.490686	25.9414	39.9228	0.62214	0.2894	0.453655
RVBD_1247c	antitoxin RelB	1388981	1389250	-	6	6	17.6695	18.1104	0.0355124	0.4729	0.50049	15.9893	10.1793	-0.649678	0.0581	0.288696	16.4577	24.2137	0.556633	0.1062	0.377417	15.2464	10.8936	-0.481728	0.206	0.418712
RVBD_1248c	2-oxoglutarate decarboxylase	1389363	1393058	-	46	1	0	0.0988564	1.25338	NA	NA	0	0.0688123	0.721025	NA	NA	0	0.0982815	0.891137	NA	NA	0	0	NA	NA	NA
RVBD_1249c	membrane protein	1393200	1393988	-	12	11.5	40.4605	37.0497	-0.127012	0.3849	0.50049	36.6213	32.0159	-0.193725	0.3321	0.499263	34.5745	32.8945	-0.0717489	0.4476	0.494855	32.0427	22.9157	-0.482881	0.2099	0.42139
RVBD_1250	drug:H+ antiporter-2 (14 Spanner) (DHA2) family drug resistance MFS transporter	1394185	1395924	+	31	27	21.0697	18.3561	-0.198859	0.1429	0.498584	19.083	17.8556	-0.0958181	0.324	0.499263	19.6577	20.169	0.0370977	0.4285	0.494855	18.2069	16.379	-0.15224	0.249	0.436024
RVBD_1251c	hypothetical protein	1395827	1399246	-	61	50	14.5053	16.7306	0.205865	0.138	0.498584	12.6392	13.2149	0.064292	0.3881	0.499263	13.2959	13.7025	0.0434955	0.4182	0.494855	12.3063	11.6295	-0.0813233	0.4105	0.482398
RVBD_1252c	lipoprotein LprE	1399302	1399910	-	7	7	35.0461	22.7432	-0.623364	0.0784	0.402896	31.7837	20.5223	-0.630349	0.0747	0.329218	32.7327	20.5319	-0.672088	0.0813	0.331621	30.2468	20.4593	-0.562481	0.1526	0.386595
RVBD_1253	cold shock DeaD-box protein A DeaD	1399976	1401667	+	35	22.25	10.3375	13.3489	0.368636	0.0907	0.433965	9.34683	7.3083	-0.354449	0.1134	0.392649	9.2001	7.51762	-0.290957	0.1379	0.421081	8.91879	8.98276	0.0110853	0.4752	0.498342
RVBD_1254	acyltransferase	1401664	1402815	+	26	1.75	0.547379	0	-2.27252	NA	NA	0.474164	0.164157	-0.899257	NA	NA	0.156801	0.292921	0.769529	0.2575	0.490686	0.223194	0.0867547	-0.476472	NA	NA
RVBD_1255c	transcriptional regulator	1402784	1403392	-	10	7	14.6096	11.9374	-0.290987	0.255	0.50049	13.3004	11.7188	-0.181927	0.352	0.499263	13.7533	10.1393	-0.438565	0.1849	0.464353	12.7075	17.2401	0.440756	0.2008	0.418664
RVBD_1256c	cytochrome P450 130 Cyp130	1403392	1404609	-	16	15	17.9526	15.3001	-0.230518	0.2018	0.50049	16.2684	18.5742	0.191244	0.2753	0.495206	16.7797	16.8167	0.00331925	0.505	0.506465	15.5461	17.9845	0.21065	0.3076	0.459979
RVBD_1257c	glycolate oxidase subunit GlcD	1404723	1406090	-	16	11.25	13.6278	9.44619	-0.528196	0.0427	0.293637	13.4621	14.0796	0.0648646	0.4365	0.499263	13.873	9.59935	-0.530342	0.0778	0.325634	12.8433	9.12393	-0.491158	0.1022	0.331008
RVBD_1258c	H+ antiporter protein	1406087	1407346	-	22	21	25.1644	25.2097	0.0025947	0.5013	0.503177	22.8124	23.7525	0.058317	0.4066	0.499263	23.5165	26.1185	0.151421	0.2751	0.490686	21.7589	26.6413	0.292254	0.155	0.388004
RVBD_1259	uracil DNA glycosylase UdgB	1407345	1408244	+	14	12	4.48314	3.66287	-0.290679	0.2504	0.50049	4.07082	3.62459	-0.166196	0.3951	0.499263	4.20477	3.37908	-0.313559	0.2702	0.490686	3.893	2.36768	-0.709175	0.1094	0.342806
RVBD_1260	oxidoreductase	1408246	1409364	+	28	15	13.7287	16.3063	0.248068	0.2026	0.50049	12.4506	9.31411	-0.418112	0.1294	0.414897	12.8361	15.2369	0.247344	0.2414	0.490686	11.8682	9.91118	-0.25871	0.2425	0.433624
RVBD_1261c	deazaflavin-dependent nitroreductase	1409490	1409939	-	11	8	9.49066	10.957	0.206903	0.3414	0.50049	8.58771	6.79531	-0.336315	0.2825	0.495206	8.83773	10.973	0.312027	0.2917	0.490686	8.18554	13.576	0.730085	0.1556	0.388004
RVBD_1262c	hypothetical protein	1409944	1410378	-	4	4	18.1805	17.6783	-0.0403306	0.4583	0.50049	16.4967	20.2056	0.292427	0.3165	0.499263	17.0041	13.1229	-0.372242	0.1979	0.466409	15.7222	15.4716	-0.02064	0.5223	0.524274
RVBD_1263	amidase AmiB2	1410437	1411825	+	22	21	13.4296	13.614	0.0196613	0.4781	0.50049	12.1816	17.2298	0.500057	0.1535	0.434306	12.5565	15.5064	0.304389	0.2239	0.482435	11.6205	9.81912	-0.242101	0.2926	0.454664
RVBD_1264	adenylate cyclase	1411900	1413093	+	13	11	31.4009	24.025	-0.386089	0.1072	0.460052	28.5373	21.5905	-0.402094	0.118	0.4	29.4562	26.3653	-0.159735	0.3372	0.494855	27.2007	26.1459	-0.0564948	0.4638	0.495886
RVBD_1265	hypothetical protein	1413266	1413946	+	11	6.5	6.76757	3.3469	-1.01139	0.0659	0.376064	6.13679	6.25089	0.0272734	0.4859	0.500096	7.39173	2.5628	-1.51728	0.0151	0.112442	6.83652	2.40421	-1.48793	0.0374	0.190405
RVBD_1266c	transmembrane serine/threonine-protein kinase H PknH	1413966	1415846	-	29	27	19.945	19.3702	-0.0421712	0.4195	0.50049	18.0529	16.8583	-0.098666	0.3471	0.499263	18.5899	20.1695	0.117687	0.293	0.490686	17.2285	22.9896	0.416316	0.0753	0.287747
RVBD_1267c	transcriptional regulator EmbR	1416187	1417353	-	20	17	20.7502	17.4361	-0.25094	0.2307	0.50049	18.7866	16.999	-0.144067	0.3404	0.499263	19.3453	28.6558	0.56671	0.1258	0.407292	17.9162	13.9501	-0.360151	0.1781	0.405246
RVBD_1268c	hypothetical protein	1417664	1418362	-	11	10	31.394	29.1755	-0.105684	0.3686	0.50049	28.4264	31.5059	0.14843	0.3734	0.499263	29.2996	30.9878	0.0808924	0.4334	0.494855	27.1313	29.0177	0.0974543	0.4011	0.480615
RVBD_1269c	secreted protein	1418585	1418959	-	8	7	12.0848	13.9405	0.205762	0.3437	0.50049	10.9273	20.5505	0.910216	0.0339	0.208215	11.25	13.2823	0.239547	0.3573	0.494855	10.4308	15.5018	0.57209	0.1939	0.411636
RVBD_1270c	lipoprotein LprA	1419020	1419754	-	11	10	14.5347	15.6983	0.110997	0.3738	0.50049	13.1409	19.652	0.580273	0.0733	0.324869	13.5172	10.4572	-0.369522	0.1649	0.450136	12.5347	13.2594	0.082173	0.4119	0.48248
RVBD_1271c	secreted protein	1419967	1420308	-	7	6	15.9887	12.2196	-0.3872	0.1489	0.499722	14.4272	9.95908	-0.533067	0.1117	0.390218	14.8231	8.97077	-0.722402	0.0375	0.218318	13.7424	20.0061	0.54231	0.171	0.401576
RVBD_1272c	ABC transporter membrane protein	1420416	1422311	-	30	21.75	12.1443	3.95978	-1.61526	1e-05	0.000187035	11.5072	3.54264	-1.69737	1e-05	0.000158416	12.4171	1.84969	-2.74159	1e-05	0.000154686	11.4857	8.21137	-0.482909	0.36	0.471828
RVBD_1273c	ABC transporter membrane protein	1422308	1424056	-	32	22.5	10.0114	3.85727	-1.37451	0.0001	0.00174837	9.08723	2.55496	-1.8273	1e-05	0.000158416	8.9696	1.22006	-2.87055	1e-05	0.000154686	8.30141	1.72359	-2.25995	1e-05	0.000132241
RVBD_1274	lipoprotein LprB	1424203	1424760	+	4	1	14.0774	8.11966	-0.78329	NA	NA	12.7441	2.85893	-2.09062	NA	NA	13.1277	2.17622	-2.50187	NA	NA	12.1856	0.332003	-4.40482	NA	NA
RVBD_1275	lipoprotein LprC	1424757	1425299	+	6	0	0	0	NA	NA	NA	0	0	NA	NA	NA	0	0	NA	NA	NA	0	0	NA	NA	NA
RVBD_1276c	phosphohistidine phosphatase	1425444	1425920	-	7	4	11.7488	13.3772	0.186728	0.4089	0.50049	10.5703	12.0851	0.193313	0.3629	0.499263	10.8451	7.74249	-0.483169	0.1715	0.454896	10.0905	15.8443	0.65155	0.1346	0.374974
RVBD_1277	hypothetical protein	1426170	1427423	+	20	20	10.5694	9.33009	-0.179806	0.2644	0.50049	9.59449	7.93669	-0.273228	0.188	0.461704	9.9028	5.43108	-0.865424	0.0044	0.0416828	9.15323	7.45094	-0.295566	0.2315	0.432842
RVBD_1278	hypothetical protein	1427420	1430047	+	28	19.75	3.27778	4.3511	0.407887	0.1084	0.460052	2.97652	4.6568	0.644834	0.0492	0.260662	3.07875	2.89294	-0.0890032	0.4123	0.494855	2.99707	3.16563	0.0813072	0.415	0.482703
RVBD_1279	dehydrogenase FAD flavoprotein gmc oxidoreductase	1430068	1431654	+	30	26	18.6137	21.62	0.215941	0.183	0.50049	16.8531	15.6904	-0.103011	0.3492	0.499263	17.3537	17.4867	0.0110907	0.4888	0.500255	16.0695	17.1878	0.0973794	0.3616	0.472081
RVBD_1280c	periplasmic oligopeptide-binding lipoprotein OppA	1431671	1433446	-	26	22	14.7182	10.3233	-0.511428	0.0125	0.116558	13.3037	9.79462	-0.441349	0.0658	0.309192	13.6946	8.52714	-0.682874	0.0042	0.0403856	12.7056	8.88135	-0.515503	0.0187	0.120886
RVBD_1281c	oligopeptide-transport ABC transporter ATP-binding protein OppD	1433439	1435277	-	28	19	12.1811	10.0005	-0.284374	0.2186	0.50049	11.0283	10.9234	-0.0136102	0.4889	0.500198	11.3689	8.79358	-0.370091	0.1595	0.443524	10.5408	6.58756	-0.676322	0.0534	0.23627
RVBD_1282c	oligopeptide-transport ABC transporter integral membrane protein OppC	1435274	1436149	-	16	12.25	13.3394	8.65547	-0.623319	0.0362	0.261698	12.0258	13.7522	0.19355	0.4347	0.499263	12.3573	13.0609	0.0800362	0.4313	0.494855	10.6021	6.52006	-0.698635	0.0425	0.207106
RVBD_1283c	oligopeptide-transport ABC transporter integral membrane protein OppB	1436146	1437123	-	21	17.5	11.6079	7.89756	-0.555142	0.0333	0.24514	9.93456	6.78196	-0.549938	0.0803	0.339445	10.2331	8.76709	-0.222666	0.2813	0.490686	10.0319	8.81387	-0.185551	0.3087	0.46003
RVBD_1284	beta-carbonic anhydrase	1437330	1437821	+	6	4	7.46611	12.3763	0.726425	0.0969	0.447884	6.77893	6.96912	0.0409371	0.4782	0.499263	7.01193	7.49463	0.0967136	0.4494	0.494855	6.47539	9.91232	0.615387	0.2014	0.418664
RVBD_1285	sulfate adenylyltransferase subunit 2 CysD	1437915	1438913	+	16	2.25	0.100572	0	-1.26784	NA	NA	0.0609438	0.0667101	0.171488	0.5801	0.5801	0.0943629	0	-0.992405	NA	NA	0.0880785	0	-0.351692	NA	NA
RVBD_1286	bifunctional enzyme CysN/CysC	1438913	1440757	+	34	4.25	0.377905	0.195227	-0.840776	0.1667	0.50049	0.274784	0.0800521	-1.41977	0.0653	0.307747	0.355814	0.0922633	-1.54764	0.0532	0.26742	0.32839	0	-2.54242	0.0178	0.116247
RVBD_1287	Rrf2 family protein	1440811	1441296	+	12	11	6.60956	1.85806	-1.82354	1e-05	0.000187035	5.96148	3.29701	-0.851036	0.021	0.148344	6.12391	3.39504	-0.847656	0.0305	0.184964	5.69204	1.7128	-1.71686	1e-05	0.000132241
RVBD_1288	mycolyltransferase II	1441354	1442724	+	33	33	30.3347	27.0064	-0.167642	0.1394	0.498584	27.451	27.1992	-0.0132533	0.4736	0.499263	28.2585	32.7837	0.214296	0.1263	0.407904	26.1719	24.0059	-0.12441	0.2578	0.44024
RVBD_1289	hypothetical protein	1442773	1443405	+	10	9	11.312	11.1536	-0.0203116	0.4869	0.50049	10.2313	11.6155	0.183118	0.3804	0.499263	10.5379	13.1216	0.316211	0.319	0.492497	9.76597	11.1677	0.19474	0.3692	0.47263
RVBD_1290A	hypothetical protein	1445064	1445378	+	7	6	10.092	10.1205	0.00406095	0.4935	0.500805	9.17346	6.32591	-0.533612	0.192	0.464555	9.46929	3.77158	-1.32112	0.0214	0.145484	8.75171	2.11368	-2.02556	0.0047	0.0400505
RVBD_1290c	hypothetical protein	1443488	1445053	-	34	32	30.7954	33.7419	0.131809	0.2639	0.50049	27.9231	25.1156	-0.152805	0.2218	0.480324	28.7952	26.0758	-0.143048	0.241	0.490686	26.6411	32.7374	0.297393	0.104	0.33339
RVBD_1291c	secreted protein	1445505	1445840	-	3	3	51.0273	60.6661	0.249408	0.3061	0.50049	45.9107	48.8475	0.089599	0.4285	0.499263	47.1139	55.2824	0.230658	0.3091	0.491528	43.7774	61.7243	0.49603	0.1896	0.411494
RVBD_1292	arginyl-tRNA synthetase ArgS	1446385	1448037	+	34	0.5	0	0	NA	NA	NA	0	0	NA	NA	NA	0	0.141322	1.65314	NA	NA	0	0	NA	NA	NA
RVBD_1293	diaminopimelate decarboxylase LysA	1448034	1449377	+	27	1.25	0.247478	0	-1.45014	NA	NA	0.224738	0	-1.14115	NA	NA	0.116209	0.0821552	-0.181216	NA	NA	0.21576	0	-0.520518	NA	NA
RVBD_1294	homoserine dehydrogenase ThrA	1449381	1450706	+	24	0.25	0	0.13078	0.93769	NA	NA	0	0	NA	NA	NA	0	0	NA	NA	NA	0	0	NA	NA	NA
RVBD_1295	threonine synthase ThrC	1450703	1451785	+	20	1.25	0.046403	0.0801632	0.363466	NA	NA	0.0847567	0	-0.449623	NA	NA	0.0875337	0	-0.467118	NA	NA	0.0802479	0	0.164205	NA	NA
RVBD_1295A	threonine synthase ThrC	1451785	1452009	+	0	#DIV/0!	NA	NA	NA	NA	NA	NA	NA	NA	NA	NA	NA	NA	NA	NA	NA	NA	NA	NA	NA	NA
RVBD_1296	homoserine kinase ThrB	1452003	1452953	+	15	0.25	0	0	NA	NA	NA	0	0	NA	NA	NA	0	0.161618	1.20037	NA	NA	0	0	NA	NA	NA
RVBD_1297	transcription termination factor Rho	1453210	1455018	+	22	1.25	2.03993	0.337199	-2.36932	NA	NA	3.70031	10.3756	1.45582	NA	NA	3.81473	0.132058	-3.72773	NA	NA	3.54198	0.158494	-3.17322	NA	NA
RVBD_1298	50S ribosomal protein L31 RpmE	1455169	1455411	+	6	1	0.555133	0	-2.28863	NA	NA	0.510429	0	-1.97075	NA	NA	0.535029	0	-2.02408	NA	NA	0.487874	0	-1.3351	NA	NA
RVBD_1299	peptide chain release factor 1 PrfA	1455501	1456574	+	14	0	0	0	NA	NA	NA	0	0	NA	NA	NA	0	0	NA	NA	NA	0	0	NA	NA	NA
RVBD_1300	HemK protein	1456571	1457548	+	14	0	0	0	NA	NA	NA	0	0	NA	NA	NA	0	0	NA	NA	NA	0	0	NA	NA	NA
RVBD_1301	Sua5/YciO/YrdC/YwlC family protein	1457564	1458217	+	10	0	0	0	NA	NA	NA	0	0	NA	NA	NA	0	0	NA	NA	NA	0	0	NA	NA	NA
RVBD_1302	undecaprenyl-phosphate alpha-N-acetylglucosaminyltransferase Rfe	1458301	1459515	+	19	5.5	24.7162	27.1373	0.134694	0.388	0.50049	22.4462	18.7054	-0.262405	0.3022	0.498265	27.7994	22.6495	-0.294936	0.2535	0.490686	25.716	20.9096	-0.296655	0.3133	0.461188
RVBD_1303	hypothetical protein	1459772	1460257	+	4	1	4.9362	22.888	2.18094	NA	NA	4.47982	8.04469	0.828892	NA	NA	4.63183	1.84527	-1.24682	NA	NA	4.30027	21.223	2.27288	NA	NA
RVBD_1304	ATP synthase A chain AtpB	1460250	1461002	+	10	0	0	0	NA	NA	NA	0	0	NA	NA	NA	0	0	NA	NA	NA	0	0	NA	NA	NA
RVBD_1305	ATP synthase C chain AtpE	1461051	1461296	+	7	0	0	0	NA	NA	NA	0	0	NA	NA	NA	0	0	NA	NA	NA	0	0	NA	NA	NA
RVBD_1306	ATP synthase B chain AtpF	1461327	1461842	+	3	0	0	0	NA	NA	NA	0	0	NA	NA	NA	0	0	NA	NA	NA	0	0	NA	NA	NA
RVBD_1307	ATP synthase delta chain AtpH	1461849	1463189	+	20	0.25	0	0.0669331	0.554375	NA	NA	0	0	NA	NA	NA	0	0	NA	NA	NA	0	0	NA	NA	NA
RVBD_1308	ATP synthase alpha chain AtpA	1463234	1464883	+	25	1.75	10.3168	6.068	-0.751969	NA	NA	9.23073	20.1871	1.11862	NA	NA	2.36485	0.802301	-1.50811	0.1161	0.392558	8.80382	3.57803	-1.22475	NA	NA
RVBD_1309	ATP synthase gamma chain AtpG	1464890	1465807	+	18	0.25	0	0.180162	1.17705	NA	NA	0	0	NA	NA	NA	0	0	NA	NA	NA	0	0	NA	NA	NA
RVBD_1310	ATP synthase beta chain AtpD	1465847	1467307	+	20	0.75	0	0.0594719	0.50213	NA	NA	0	0.0688123	0.721025	NA	NA	0	0.184362	1.29701	NA	NA	0	0	NA	NA	NA
RVBD_1311	ATP synthase epsilon chain AtpC	1467321	1467686	+	1	0	0	0	NA	NA	NA	0	0	NA	NA	NA	0	0	NA	NA	NA	0	0	NA	NA	NA
RVBD_1312	secreted protein	1467694	1468137	+	10	2	3.0164	1.20866	-1.27035	NA	NA	2.74429	4.80492	0.795813	NA	NA	2.85421	2.71963	-0.0617978	NA	NA	2.63057	0.946794	-1.334	NA	NA
RVBD_1313c	transposase	1468177	1469511	-	16	14.25	24.8973	21.4869	-0.212439	0.2614	0.50049	22.5471	23.3727	0.0519598	0.4428	0.499263	23.2298	23.4011	0.0106993	0.4877	0.500197	20.0839	21.3273	0.0871035	0.4048	0.4812
RVBD_1314c	cob(I)yrinic acid a,c-diamide adenosyltransferase	1469677	1470258	-	15	12.25	29.8982	15.9074	-0.909858	0.0014	0.0184582	27.1556	10.1465	-1.41893	0.0001	0.00146789	25.8687	11.6904	-1.14492	0.001	0.0114767	25.901	13.704	-0.916884	0.0162	0.10985
RVBD_1315	UDP-N-acetylglucosamine 1-carboxyvinyltransferase MurA	1470327	1471583	+	16	0	0	0	NA	NA	NA	0	0	NA	NA	NA	0	0	NA	NA	NA	0	0	NA	NA	NA
RVBD_1316c	methylated-DNA-protein-cysteine methyltransferase Ogt	1477140	1477637	-	9	7	36.723	33.7987	-0.11965	0.3466	0.50049	33.1911	24.5166	-0.436521	0.1192	0.403552	34.1355	40.5676	0.249037	0.3218	0.493393	31.6519	25.2269	-0.326215	0.1864	0.411325
RVBD_1317c	bifunctional regulatory protein and DNA repair enzyme AlkA	1477634	1479124	-	13	13	22.564	21.6182	-0.0617476	0.4142	0.50049	20.4064	24.7097	0.276028	0.1974	0.469286	21.0002	24.5915	0.227753	0.2662	0.490686	19.4693	20.1014	0.0466591	0.4424	0.491569
RVBD_1318c	adenylate cyclase	1479205	1480830	-	19	16.25	34.0506	33.9883	-0.00264178	0.4984	0.502304	32.8291	38.2726	0.221336	0.2221	0.480324	33.874	33.4634	-0.0175282	0.4796	0.498597	31.3188	37.7932	0.271282	0.1885	0.411494
RVBD_1319c	adenylate cyclase	1480900	1482507	-	28	24	33.5069	31.8981	-0.0709746	0.3389	0.50049	30.329	34.618	0.190829	0.189	0.462739	31.2431	28.9429	-0.110255	0.3041	0.490686	28.9484	44.2424	0.611988	0.0249	0.145076
RVBD_1320c	adenylate cyclase	1482520	1484223	-	29	27	28.7998	30.4109	0.0785167	0.3527	0.50049	26.0981	23.0067	-0.181796	0.1615	0.440204	26.9031	25.0935	-0.100389	0.3124	0.491528	24.9018	23.9187	-0.057859	0.3957	0.479439
RVBD_1321	hypothetical protein	1484285	1484965	+	12	10.75	36.4808	35.2058	-0.0513075	0.4436	0.50049	33.0688	31.4002	-0.0745685	0.4161	0.499263	34.1045	24.2363	-0.492441	0.0928	0.352905	34.7124	31.7829	-0.12666	0.3573	0.471523
RVBD_1322	hypothetical protein	1484988	1485284	+	5	4	25.8345	33.5764	0.377689	0.2855	0.50049	23.5903	21.6553	-0.122882	0.4413	0.499263	24.3929	26.1245	0.0991343	0.4533	0.494855	22.4268	9.58492	-1.2193	0.0388	0.194122
RVBD_1322A	methylmalonyl-CoA epimerase	1485319	1485777	-	6	6	6.31282	7.47604	0.243146	0.3083	0.50049	5.73517	6.17311	0.10666	0.3937	0.499263	5.93762	5.60549	-0.0816867	0.4495	0.494855	5.49134	6.24648	0.189235	0.3787	0.476477
RVBD_1323	acetyl-CoA acetyltransferase FadA4	1485868	1487037	+	14	12.25	55.2955	38.0109	-0.540607	0.004	0.0453099	46.1792	18.5317	-1.3166	1e-05	0.000158416	51.5301	30.151	-0.772878	0.001	0.0114767	47.7739	33.4758	-0.512566	0.0289	0.161022
RVBD_1324	thioredoxin	1487167	1488081	+	6	0.5	0	0.209709	1.30332	NA	NA	0	0.164157	1.21149	NA	NA	0	0	NA	NA	NA	0	0	NA	NA	NA
RVBD_1325c	PE-PGRS family protein PE_PGRS24	1488160	1489971	-	10	6	12.5103	14.1214	0.17445	0.3179	0.50049	11.321	11.0446	-0.0350715	0.4581	0.499263	11.6566	9.71844	-0.261181	0.2744	0.490686	10.7955	6.64974	-0.693221	0.0974	0.324338
RVBD_1326c	1,4-alpha-glucan-branching enzyme GlgB	1490123	1492318	-	42	0.25	0	0.0669331	0.554375	NA	NA	0	0	NA	NA	NA	0	0	NA	NA	NA	0	0	NA	NA	NA
RVBD_1327c	glucanase GlgE	1492326	1494431	-	39	1.5	0.0928059	0	-0.722153	NA	NA	0.0423784	0.0820785	0.539474	NA	NA	0.0875337	0	-0.467118	NA	NA	0.040124	0.0792469	0.872591	NA	NA
RVBD_1328	glycogen phosphorylase GlgP	1494570	1497161	+	45	39.5	1.19692	1.41696	0.242818	0.1707	0.50049	1.1453	0.941318	-0.281047	0.1993	0.469286	1.18664	0.890815	-0.411231	0.2481	0.490686	1.09534	1.2137	0.15081	0.3006	0.457193
RVBD_1329c	ATP-dependent DNA helicase DinG	1497201	1499195	-	24	17.25	14.0917	12.5528	-0.166724	0.3319	0.50049	12.8416	13.9531	0.119828	0.3778	0.499263	12.5335	10.2843	-0.28496	0.2441	0.490686	12.2347	12.0229	-0.0244192	0.4863	0.500389
RVBD_1330c	nicotinate phosphoribosyltransferase PncB1	1499219	1500565	-	23	19.25	18.0616	20.2427	0.164413	0.2761	0.50049	17.2731	16.8637	-0.0344814	0.4621	0.499263	17.8378	16.9183	-0.0762131	0.4148	0.494855	16.4838	14.3014	-0.20423	0.2633	0.442816
RVBD_1331	ATP-dependent Clp protease adapter protein ClpS	1500667	1500972	+	5	4	36.6651	31.4151	-0.222713	0.2333	0.50049	33.1963	16.1033	-1.04149	0.0017	0.0185034	34.1652	24.3706	-0.486428	0.1216	0.399266	31.651	16.3132	-0.952323	0.0046	0.0393035
RVBD_1332	transcriptional regulator	1500932	1501588	+	7	6	5.66943	4.17771	-0.438338	0.169	0.50049	5.14315	1.11579	-2.17577	1e-05	0.000158416	5.30426	3.05887	-0.787572	0.1337	0.415764	4.90745	0.395697	-3.49505	1e-05	0.000132241
RVBD_1333	hydrolase	1501605	1502639	+	13	10.5	14.4797	15.7485	0.121064	0.3766	0.50049	11.9415	17.9299	0.586031	0.1061	0.386909	13.5367	10.7937	-0.325976	0.2608	0.490686	11.3793	5.34837	-1.08477	0.0018	0.0176511
RVBD_1334	hydrolase	1502647	1503087	+	12	12	29.5202	23.7661	-0.312656	0.1033	0.455088	26.8608	33.001	0.29698	0.2075	0.472934	27.7655	19.1608	-0.534707	0.0404	0.230179	25.6041	15.9194	-0.684368	0.0158	0.108289
RVBD_1335	sulfur carrier protein CysO	1503109	1503390	+	5	5	39.1021	37.3869	-0.0646636	0.4273	0.50049	35.6715	30.2803	-0.235962	0.2842	0.495206	36.8826	30.8956	-0.255103	0.3289	0.4948	33.9197	16.9689	-0.9962	0.0337	0.177818
RVBD_1336	cysteine synthase B CysM	1503400	1504371	+	19	18	33.4073	20.2847	-0.719549	0.0115	0.109454	30.559	23.793	-0.360871	0.1786	0.45346	31.6611	21.9519	-0.528118	0.0749	0.320628	29.054	11.3547	-1.35408	0.0003	0.00352804
RVBD_1337	membrane protein	1504362	1505084	+	13	12	17.9629	10.9956	-0.707482	0.0101	0.10122	16.4162	9.08606	-0.852232	0.0505	0.264144	16.9988	5.83087	-1.54123	1e-05	0.000154686	15.6224	3.4574	-2.16829	1e-05	0.000132241
RVBD_1338	glutamate racemase MurI	1505081	1505896	+	16	0.5	0	0.0493822	0.428331	NA	NA	0	0.0960378	0.878867	NA	NA	0	0	NA	NA	NA	0	0	NA	NA	NA
RVBD_1339	hypothetical protein	1505923	1506744	+	19	5	0.600365	0	-4.46027	1e-05	0.000187035	0.548904	0	-4.11472	0.0004	0.00520325	0.571358	0.110716	-2.05823	0.0168	0.12143	0.524979	0	-3.46871	0.0027	0.0251605
RVBD_1340	ribonuclease RphA	1506761	1507540	+	13	0.5	0	0.160326	1.08562	NA	NA	0	0	NA	NA	NA	0	0	NA	NA	NA	0	0.257625	1.82919	NA	NA
RVBD_1341	nucleoside-triphosphatase	1507579	1508193	+	5	5	16.6358	10.4207	-0.673362	0.1293	0.481991	15.1543	18.6291	0.297697	0.3526	0.499263	15.6581	13.5187	-0.211033	0.3742	0.494855	14.4282	7.95099	-0.853494	0.1434	0.380478
RVBD_1342c	integral membrane protein	1508190	1508552	-	5	0	0	0	NA	NA	NA	0	0	NA	NA	NA	0	0	NA	NA	NA	0	0	NA	NA	NA
RVBD_1343c	lipoprotein LprD	1508549	1508929	-	12	1.75	2.62095	0.534353	-2.15201	NA	NA	4.83662	0	-4.90096	NA	NA	2.5231	6.6359	1.37283	NA	NA	2.2997	0.723781	-1.48211	NA	NA
RVBD_1344	acyl carrier protein MbtL	1508974	1509294	+	10	9.25	27.745	27.6472	-0.00509627	0.4942	0.500895	25.1517	22.6692	-0.149651	0.3679	0.499263	23.3434	24.0274	0.0417891	0.4553	0.494855	23.9995	17.7235	-0.436037	0.1774	0.404996
RVBD_1345	fatty acyl-AMP ligase MbtM	1509287	1510852	+	23	19.25	20.8809	3.29532	-2.66093	1e-05	0.000187035	17.9094	2.37889	-2.90788	1e-05	0.000158416	19.4195	1.52993	-3.65828	1e-05	0.000154686	18.0511	3.39617	-2.40513	1e-05	0.000132241
RVBD_1346	acyl-CoA dehydrogenase MbtN	1510852	1512012	+	14	12.25	6.85134	10.4485	0.607972	0.1401	0.498584	5.74448	6.91749	0.267986	0.2964	0.496829	6.42257	12.2494	0.930457	0.2404	0.490686	5.93683	4.16901	-0.505685	0.1587	0.39026
RVBD_1347c	lysine N-acetyltransferase MbtK	1511979	1512611	-	14	8	0.740052	0.00617278	-4.97912	0.0001	0.00174837	0.67005	0	-5.04525	0.0002	0.00277056	0.699866	0	-5.10646	1e-05	0.000154686	0.646933	0	-4.41097	1e-05	0.000132241
RVBD_1348	iron-regulated transporter IrtA	1513053	1515632	+	38	13.25	2.57202	0.771381	-1.72414	0.0002	0.00326599	2.50051	0.189375	-3.63473	1e-05	0.000158416	2.57286	0.0953377	-4.57831	1e-05	0.000154686	2.39163	0.0487673	-5.14297	1e-05	0.000132241
RVBD_1349	iron-regulated transporter IrtB	1515629	1517368	+	19	9.25	0.967815	0.070883	-3.52748	1e-05	0.000187035	0.966395	0.0229374	-4.56647	1e-05	0.000158416	0.992263	0.0169385	-4.82948	1e-05	0.000154686	0.922529	0	-5.0782	1e-05	0.000132241
RVBD_1350	3-oxoacyl-[acyl-carrier protein] reductase FabG2	1517497	1518240	+	15	9.5	8.61146	9.29643	0.110223	0.4299	0.50049	7.03759	5.0721	-0.470691	0.2557	0.491114	7.26209	6.90695	-0.0716938	0.4593	0.495254	7.45485	4.19351	-0.823566	0.145	0.380553
RVBD_1351	hypothetical protein	1518237	1518566	+	10	7	14.5071	23.6588	0.704838	0.1232	0.473518	13.1563	17.0381	0.372797	0.333	0.499263	13.5836	19.5558	0.525318	0.239	0.490249	12.577	22.1726	0.817967	0.1619	0.393217
RVBD_1352	hypothetical protein	1518769	1519140	+	5	5	11.096	9.04718	-0.293664	0.2872	0.50049	10.076	14.7256	0.546578	0.1785	0.45346	10.3981	9.90759	-0.0688222	0.4656	0.495412	9.61351	10.9842	0.194563	0.3801	0.476858
RVBD_1353c	transcriptional regulator	1519206	1519991	-	13	8	7.69729	5.71315	-0.428905	0.1635	0.50049	6.95112	11.9967	0.786123	0.1146	0.393476	7.1507	11.3889	0.670513	0.2503	0.490686	6.64064	5.25878	-0.331921	0.2866	0.452683
RVBD_1354c	diguanylate cyclase (GGDEF) domain-containing protein	1520011	1521882	-	44	33	10.6675	9.80032	-0.12227	0.3365	0.50049	9.67956	8.99332	-0.105922	0.3708	0.499263	9.98783	10.2547	0.0381318	0.4491	0.494855	9.23951	11.0322	0.256148	0.214	0.423681
RVBD_1355c	molybdopterin biosynthesis protein MoeY	1521891	1524038	-	40	21	8.67206	7.62149	-0.186145	0.2694	0.50049	7.48728	7.25486	-0.0452402	0.4562	0.499263	8.07859	10.4128	0.366073	0.1858	0.464815	7.85961	8.54411	0.121272	0.3632	0.472081
RVBD_1356c	hypothetical protein	1524035	1524826	-	28	18.5	12.2069	11.3359	-0.106726	0.3854	0.50049	11.0737	10.6721	-0.0530819	0.4493	0.499263	12.057	7.64903	-0.655722	0.0611	0.290702	11.1473	13.8254	0.311047	0.2149	0.424276
RVBD_1357Ac	hypothetical protein	1526242	1526382	-	3	3	0.387342	0.661793	0.705738	0.4694	0.50049	0.350685	0	-2.84187	0.0702	0.318187	0.362903	0	-2.88546	0.0683	0.306765	0.33647	0	-2.20448	0.1511	0.386249
RVBD_1357c	hypothetical protein	1525299	1526222	-	13	10	23.2491	22.5558	-0.043651	0.4508	0.50049	21.0985	19.8803	-0.0855705	0.4063	0.499263	21.7712	23.8363	0.1308	0.3657	0.494855	20.1451	22.04	0.130307	0.3661	0.47263
RVBD_1358	transcriptional regulator	1526618	1530097	+	73	61.25	14.7304	15.0347	0.0294895	0.4254	0.50049	13.364	13.8111	0.0475105	0.4053	0.499263	13.7866	14.8146	0.103779	0.274	0.490686	12.5468	11.5826	-0.115132	0.2881	0.452683
RVBD_1359	transcriptional regulator	1530179	1530931	+	17	14	11.572	11.4428	-0.0161782	0.4823	0.50049	10.4789	10.7245	0.0336211	0.4656	0.499263	10.7923	14.2592	0.401734	0.1503	0.429983	9.99158	11.4642	0.199124	0.3146	0.461188
RVBD_1359Ac	transcriptional regulator	1530979	1531215	-	5	4.25	20.8355	17.618	-0.24154	0.3538	0.50049	15.1205	14.8439	-0.0261265	0.4832	0.500071	19.4862	20.2014	0.0523312	0.4661	0.495412	18.0187	21.5951	0.262518	0.3482	0.469755
RVBD_1360	oxidoreductase	1531354	1532376	+	14	14	37.7994	46.9771	0.313518	0.1398	0.498584	34.2526	34.9589	0.0295073	0.4524	0.499263	35.3135	31.1616	-0.180316	0.2642	0.490686	32.706	45.0931	0.463471	0.0606	0.256825
RVBD_1361c	PPE family protein PPE19	1532449	1533639	-	14	13	20.1877	23.1827	0.199473	0.2414	0.50049	18.3125	20.6356	0.172339	0.2736	0.495206	18.8801	24.4042	0.37018	0.1183	0.395325	17.4751	17.8837	0.033988	0.4479	0.49158
RVBD_1362c	membrane protein	1533954	1534616	-	14	12	12.2502	12.6126	0.0420272	0.4503	0.50049	11.0932	12.2901	0.147894	0.3729	0.499263	11.4139	11.7567	0.0428911	0.4649	0.495412	10.5651	8.93097	-0.240684	0.246	0.43435
RVBD_1363c	membrane protein	1534613	1535398	-	8	8	17.695	18.4704	0.0618149	0.4506	0.50049	16.0501	18.1276	0.175663	0.3264	0.499263	16.5467	11.6197	-0.508939	0.0868	0.342987	15.3101	16.2244	0.0847846	0.4193	0.48463
RVBD_1364c	anti-anti-sigma factor	1535689	1537650	-	32	28.5	3.20577	2.63977	-0.279785	0.1586	0.499722	3.03019	1.64003	-0.882887	0.0024	0.0248544	3.03231	3.61372	0.253016	0.3382	0.494855	2.89038	2.06981	-0.478095	0.1504	0.386249
RVBD_1365c	anti-anti-sigma factor RsfA	1537789	1538175	-	5	5	11.0356	13.5039	0.290524	0.2708	0.50049	10.0518	8.24268	-0.284546	0.2921	0.495206	10.4065	18.0631	0.794257	0.0738	0.319336	9.59765	11.5252	0.26599	0.3131	0.461188
RVBD_1366	hypothetical protein	1538396	1539217	+	19	18.25	13.1735	10.9684	-0.264117	0.1874	0.50049	12.5905	11.26	-0.160852	0.3387	0.499263	12.9626	11.6699	-0.151311	0.3364	0.494855	11.996	11.5547	-0.0532942	0.4418	0.491569
RVBD_1367c	hypothetical protein	1539518	1540723	-	18	17	28.3035	30.2411	0.0955052	0.3512	0.50049	25.6128	19.4827	-0.394416	0.0639	0.304785	26.3827	27.4912	0.059436	0.4202	0.494855	24.4536	26.5955	0.12144	0.333	0.467258
RVBD_1368	lipoprotein LprF	1541026	1541811	+	7	6.25	58.6691	61.444	0.0666447	0.3792	0.50049	45.6723	53.4046	0.225644	0.1928	0.464928	55.0202	60.2626	0.131342	0.313	0.491528	50.8771	63.7887	0.326554	0.0877	0.308251
RVBD_1369c	transposase	1542000	1542884	-	23	22.25	20.9245	23.8591	0.189294	0.1642	0.50049	18.1552	20.6706	0.18721	0.1794	0.45346	19.5771	24.1528	0.302996	0.0777	0.325634	18.1108	22.0613	0.284894	0.1121	0.346857
RVBD_1370c	transposase	1542935	1543261	-	4	4	25.3905	21.0982	-0.266759	0.2479	0.50049	22.9952	19.8296	-0.212886	0.3005	0.498265	23.699	25.0313	0.0791316	0.4295	0.494855	21.9654	24.9759	0.186571	0.3482	0.469755
RVBD_1371	membrane protein	1543365	1544834	+	30	17.75	6.38636	5.13168	-0.315149	0.2412	0.50049	6.49199	4.27111	-0.60261	0.0877	0.354171	6.71138	7.06516	0.0743077	0.4468	0.494855	5.85081	5.51231	-0.0843029	0.4197	0.48463
RVBD_1372	hypothetical protein	1544831	1546012	+	18	11.75	5.96202	6.17528	0.0506039	0.4612	0.50049	5.89042	6.91278	0.230877	0.3659	0.499263	5.56107	4.65398	-0.255684	0.3039	0.490686	5.14821	3.96396	-0.372897	0.2693	0.443874
RVBD_1373	glycolipid sulfotransferase	1546018	1546998	+	19	18	28.4023	32.4047	0.190146	0.1803	0.50049	25.7642	28.0201	0.121122	0.3284	0.499263	26.5801	28.1691	0.08381	0.3756	0.494855	24.6009	22.5878	-0.122747	0.3237	0.465196
RVBD_1374c	hypothetical protein	1547078	1547536	-	14	12	43.9466	50.5201	0.201054	0.2029	0.50049	39.7842	42.6249	0.099537	0.3704	0.499263	41.0031	49.7128	0.27787	0.1211	0.398522	37.9942	40.7083	0.0998305	0.3303	0.466194
RVBD_1375	hypothetical protein	1547838	1549157	+	22	19	55.9322	71.7507	0.359272	0.0607	0.360209	50.6984	54.3759	0.101044	0.3336	0.499263	52.2726	56.2039	0.104632	0.371	0.494855	48.3905	58.3777	0.270794	0.1561	0.388004
RVBD_1376	hypothetical protein	1549154	1550647	+	16	15	34.3837	34.0785	-0.0128599	0.4813	0.50049	31.1672	25.9976	-0.261474	0.304	0.498265	32.1366	31.6312	-0.0227906	0.4842	0.499709	29.7495	21.8527	-0.444417	0.2057	0.418712
RVBD_1377c	transferase	1550585	1551223	-	13	12	16.1136	13.7329	-0.230463	0.2721	0.50049	14.5644	15.0201	0.0445978	0.4579	0.499263	14.9944	10.9145	-0.457493	0.14	0.421081	13.9043	14.5932	0.0705897	0.4326	0.488718
RVBD_1378c	hypothetical protein	1551234	1552661	-	24	18	28.8032	29.7124	0.0448255	0.415	0.50049	26.1328	26.0079	-0.0068411	0.4977	0.502194	26.977	30.3929	0.172017	0.255	0.490686	24.963	27.9586	0.163762	0.288	0.452683
RVBD_1379	pyrimidine operon regulatory protein PyrR	1552660	1553241	+	7	1	2.05536	1.03358	-0.901904	NA	NA	1.86504	2.49377	0.405972	NA	NA	1.92986	0.368888	-1.95242	NA	NA	1.78934	0.633975	-1.12816	NA	NA
RVBD_1380	aspartate carbamoyltransferase PyrB	1553238	1554197	+	13	0.25	0	0	NA	NA	NA	0	0.137625	1.09088	NA	NA	0	0	NA	NA	NA	0	0	NA	NA	NA
RVBD_1381	dihydroorotase PyrC	1554194	1555486	+	11	0	0	0	NA	NA	NA	0	0	NA	NA	NA	0	0	NA	NA	NA	0	0	NA	NA	NA
RVBD_1382	exported or membrane protein	1555483	1555980	+	6	0	0	0	NA	NA	NA	0	0	NA	NA	NA	0	0	NA	NA	NA	0	0	NA	NA	NA
RVBD_1383	carbamoyl-phosphate synthase small chain CarA	1555977	1557107	+	12	0.5	0	0	NA	NA	NA	0	0.0688123	0.721025	NA	NA	0	0	NA	NA	NA	0	0.158494	1.51574	NA	NA
RVBD_1384	carbamoyl-phosphate synthase large chain CarB	1557107	1560454	+	46	1.25	0.136845	0.0246911	-1.11557	NA	NA	0.237082	0	-1.1888	NA	NA	0.235201	0	-1.18164	NA	NA	0.223194	0	-0.550115	NA	NA
RVBD_1385	orotidine 5'-phosphate decarboxylase PyrF	1560451	1561275	+	6	0.5	0	0.0669331	0.554375	NA	NA	0	0	NA	NA	NA	0	0.0864176	0.825045	NA	NA	0	0	NA	NA	NA
RVBD_1386	PE family protein PE15	1561470	1561778	+	6	6	46.1846	33.6145	-0.458052	0.1043	0.455088	41.8011	55.2315	0.401853	0.1731	0.447793	43.0091	42.3278	-0.0228898	0.4785	0.498517	39.7866	43.9339	0.143556	0.3658	0.47263
RVBD_1387	PPE family protein PPE20	1561775	1563394	+	26	26	37.8099	31.9894	-0.241131	0.1773	0.50049	34.3666	52.8902	0.621935	0.0209	0.148293	35.4815	41.6243	0.230359	0.2106	0.475784	32.7441	32.2785	-0.0204745	0.4879	0.500624
RVBD_1388	integration host factor MihF	1563700	1564272	+	7	4	0.864794	0.22189	-1.80558	0.0138	0.124704	0.776968	0	-4.28573	0.0003	0.00395062	0.79587	0	-4.3189	1e-05	0.000154686	0.742754	0.390396	-0.781458	0.2243	0.428295
RVBD_1389	guanylate kinase Gmk	1564407	1565033	+	6	0	0	0	NA	NA	NA	0	0	NA	NA	NA	0	0	NA	NA	NA	0	0	NA	NA	NA
RVBD_1390	DNA-directed RNA polymerase omega chain RpoZ	1565099	1565431	+	7	0	0	0	NA	NA	NA	0	0	NA	NA	NA	0	0	NA	NA	NA	0	0	NA	NA	NA
RVBD_1391	DNA/pantothenate metabolism flavoprotein Dfp	1565447	1566703	+	20	2	9.98655	0.757501	-3.60095	NA	NA	9.02106	11.0046	0.286247	NA	NA	9.28164	2.487	-1.86349	NA	NA	8.60921	13.1162	0.609157	NA	NA
RVBD_1392	s-adenosylmethionine synthetase MetK	1566831	1568042	+	19	0.75	0	0.0493822	0.428331	NA	NA	0	0	NA	NA	NA	0	0	NA	NA	NA	0	0.257625	2.42136	NA	NA
RVBD_1393c	cyclohexanone monooxygenase	1568115	1569593	-	27	25	21.1027	19.4349	-0.118744	0.3335	0.50049	19.116	15.8116	-0.273622	0.212	0.476519	19.7084	21.9897	0.158038	0.3396	0.494855	18.253	21.3503	0.226348	0.2437	0.433624
RVBD_1394c	cytochrome P450 132 Cyp132	1569590	1570975	-	19	17.25	25.813	27.6555	0.0994344	0.3466	0.50049	22.0363	22.2785	0.0158526	0.4738	0.499263	24.0046	26.1284	0.122342	0.3236	0.49387	22.2559	22.2862	0.00236687	0.4908	0.501281
RVBD_1395	transcriptional regulator	1571053	1572087	+	17	11	16.2513	18.2181	0.164692	0.3077	0.50049	14.7201	16.7463	0.186083	0.2896	0.495206	15.1725	14.5784	-0.0573627	0.4451	0.494855	14.0512	18.1783	0.371997	0.1772	0.404996
RVBD_1396c	PE-PGRS family protein PE_PGRS25	1572133	1573863	-	12	9.75	5.00068	9.93255	0.987999	0.0731	0.391428	4.553	6.10854	0.423422	0.2498	0.487498	4.71358	7.67593	0.702281	0.1144	0.389276	4.83799	9.38046	0.954792	0.0864	0.305966
RVBD_1397c	toxin VapC10	1574118	1574519	-	6	3.5	11.8428	17.3504	0.549125	0.1965	0.50049	8.09867	7.25902	-0.156002	0.4123	0.499263	11.1723	19.2375	0.782012	0.1511	0.431599	7.72879	11.6718	0.595762	0.2108	0.422268
RVBD_1398c	antitoxin VapB10	1574516	1574773	-	4	4	10.3282	13.1578	0.34827	0.1712	0.50049	9.37675	13.4453	0.518918	0.193	0.46506	9.68713	15.2393	0.652281	0.2608	0.490686	8.98296	16.9305	0.913952	0.0971	0.324338
RVBD_1399c	lipase LipH	1574856	1575815	-	15	12	15.7207	16.4801	0.0680025	0.4086	0.50049	14.2419	13.7393	-0.0515898	0.4533	0.499263	14.6701	16.7384	0.190305	0.3172	0.492389	13.587	12.7024	-0.0960241	0.4232	0.48463
RVBD_1400c	lipase LipH	1575840	1576802	-	18	8.75	6.66366	5.16461	-0.366539	0.2355	0.50049	4.81855	7.44036	0.62573	0.1578	0.436817	5.50263	5.83323	0.0845905	0.4449	0.494855	5.74786	6.75559	0.235241	0.3682	0.47263
RVBD_1401	membrane protein	1576936	1577538	+	8	4	0.729062	1.18839	0.67862	0.2583	0.50049	0.667434	1.32083	0.954351	0.4197	0.499263	0.691848	0.0216044	-3.52345	0.0012	0.0133417	0.637319	0.173509	-1.51183	0.0505	0.230578
RVBD_1402	primosomal protein N' PriA	1577619	1579586	+	27	0	0	0	NA	NA	NA	0	0	NA	NA	NA	0	0	NA	NA	NA	0	0	NA	NA	NA
RVBD_1403c	methyltransferase	1579604	1580428	-	16	14	24.48	26.6474	0.122346	0.3319	0.50049	22.2109	23.5916	0.0870715	0.3974	0.499263	22.9089	24.8218	0.115745	0.3513	0.494855	21.1861	26.7248	0.33533	0.1391	0.377608
RVBD_1404	transcriptional regulator	1580597	1581079	+	7	5	2.74044	3.51889	0.35742	0.501	0.503177	2.4809	0.379877	-2.60243	0.001	0.0115523	2.55378	0.232103	-3.28225	1e-05	0.000154686	2.36708	0	-5.58234	1e-05	0.000132241
RVBD_1405c	methyltransferase	1581151	1581975	-	12	12	37.9378	9.09311	-2.05935	1e-05	0.000187035	34.3535	8.21078	-2.06293	1e-05	0.000158416	35.4046	5.13678	-2.78159	1e-05	0.000154686	32.7921	3.07273	-3.40653	1e-05	0.000132241
RVBD_1406	methionyl-tRNA formyltransferase Fmt	1582172	1583110	+	9	0.25	0	0.0669331	0.554375	NA	NA	0	0	NA	NA	NA	0	0	NA	NA	NA	0	0	NA	NA	NA
RVBD_1407	protein Fmu	1583107	1584480	+	21	18	7.52468	5.75476	-0.386407	0.092	0.433965	6.81874	5.55235	-0.295682	0.1846	0.460062	7.03192	5.71801	-0.297699	0.2211	0.482435	6.51162	5.961	-0.125862	0.3763	0.4759
RVBD_1408	ribulose-phosphate 3-epimerase Rpe	1584505	1585203	+	13	2	3.77944	2.87988	-0.383828	NA	NA	3.42983	0.932727	-1.78489	NA	NA	3.55581	2.31685	-0.595726	NA	NA	3.292	4.12084	0.336115	NA	NA
RVBD_1409	bifunctional riboflavin biosynthesis protein RibG	1585200	1586219	+	13	0.25	0	0	NA	NA	NA	0	0	NA	NA	NA	0	0.0864176	0.825045	NA	NA	0	0	NA	NA	NA
RVBD_1410c	MFS drug efflux transporter P55	1586216	1587772	-	30	14.25	7.20633	5.72376	-0.331772	0.3334	0.50049	6.10459	10.0237	0.714793	0.2922	0.495206	6.74878	12.6079	0.900806	0.1874	0.465035	6.23619	4.10718	-0.598614	0.2971	0.455658
RVBD_1411c	lipoprotein LprG	1587778	1588488	-	9	7	0.605855	0	-4.93955	1e-05	0.000187035	0.54943	0	-4.58094	1e-05	0.000158416	0.568452	0	-4.62832	1e-05	0.000154686	0.524562	0	-3.9316	1e-05	0.000132241
RVBD_1412	riboflavin synthase alpha chain RibC	1588573	1589178	+	7	1.25	3.94442	3.43473	-0.192151	NA	NA	1.77072	2.54965	0.515303	NA	NA	3.63891	1.35283	-1.31547	NA	NA	3.38553	0	-3.81901	NA	NA
RVBD_1413	hypothetical protein	1589392	1589907	+	6	6	49.1187	46.5084	-0.0787406	0.3685	0.50049	44.5849	40.5668	-0.136038	0.3038	0.498265	45.9821	48.3759	0.0732964	0.4065	0.494855	42.4964	35.0693	-0.276227	0.2048	0.418664
RVBD_1414	hypothetical protein	1589897	1590298	+	4	3	4.75958	7.03236	0.558548	0.2673	0.50049	4.3265	6.18952	0.513725	0.3879	0.499263	4.47007	2.70698	-0.709594	0.2604	0.490686	4.13637	6.48553	0.650764	0.2379	0.433432
RVBD_1415	riboflavin biosynthesis protein RibA2	1590403	1591680	+	15	1	0	0.0951258	1.22142	NA	NA	0	0	NA	NA	NA	0	0.173072	1.84385	NA	NA	0	0	NA	NA	NA
RVBD_1416	riboflavin synthase beta chain RibH	1591695	1592159	+	4	0	0	0	NA	NA	NA	0	0	NA	NA	NA	0	0	NA	NA	NA	0	0	NA	NA	NA
RVBD_1417	membrane protein	1592156	1592620	+	8	3	4.72933	2.20632	-1.08364	0.0905	0.433965	4.26549	3.75819	-0.177518	0.4365	0.499263	4.37805	3.21675	-0.435588	0.3752	0.494855	4.0663	3.11631	-0.362602	0.3545	0.470943
RVBD_1418	lipoprotein LprH	1592645	1593331	+	14	13	15.407	18.0342	0.226999	0.2432	0.50049	13.9805	9.04409	-0.627461	0.0274	0.179226	14.4211	15.896	0.140552	0.359	0.494855	13.3504	14.1765	0.0873934	0.3859	0.477246
RVBD_1419	lectin	1593511	1593984	+	5	5	12.1223	7.86153	-0.622944	0.1407	0.498584	11.0057	9.24917	-0.249408	0.3375	0.499263	11.3763	8.36999	-0.440612	0.223	0.482435	10.5187	17.2565	0.714438	0.1183	0.354011
RVBD_1420	excinuclease ABC UvrC	1594048	1595988	+	29	11.5	1.28379	1.86883	0.537573	0.2257	0.50049	1.26946	0.615561	-1.02385	0.0398	0.230307	1.20131	0.72222	-0.72084	0.1326	0.414229	1.21687	0.476846	-1.29973	0.0102	0.0775833
RVBD_1421	nucleotide-binding protein	1595985	1596890	+	20	4.25	0.718319	1.02323	0.493889	0.4191	0.50049	0.819578	0.2561	-1.52224	0.0548	0.280576	0.848711	0.246085	-1.61992	0.0292	0.17946	0.780036	0	-3.7062	1e-05	0.000132241
RVBD_1422	hypothetical protein	1596887	1597915	+	11	7.25	8.80193	6.72604	-0.387162	0.2622	0.50049	9.07561	3.39754	-1.41067	0.0225	0.155172	9.32515	2.22918	-2.05244	0.0032	0.0319202	8.6511	0.283271	-4.76472	1e-05	0.000132241
RVBD_1423	transcriptional regulator WhiA	1597912	1598889	+	11	0	0	0	NA	NA	NA	0	0	NA	NA	NA	0	0	NA	NA	NA	0	0	NA	NA	NA
RVBD_1424c	membrane protein	1598899	1599660	-	19	14	11.0924	9.97401	-0.15318	0.3396	0.50049	10.0389	10.031	-0.000887137	0.5045	0.506399	10.3421	8.18827	-0.336225	0.1888	0.465035	9.58513	6.38139	-0.58443	0.0762	0.289796
RVBD_1425	diacylglycerol acyltransferase	1599664	1601043	+	18	16	30.1943	29.9797	-0.0102863	0.4856	0.50049	27.3613	24.974	-0.131579	0.324	0.499263	28.2006	26.6362	-0.0822315	0.3939	0.494855	26.1105	27.7397	0.0876439	0.38	0.476858
RVBD_1426c	esterase LipO	1601065	1602327	-	28	18.5	10.15	11.4641	0.175524	0.3152	0.50049	9.19735	11.1117	0.272751	0.2492	0.487498	10.0053	7.69258	-0.378627	0.1741	0.456383	9.26805	10.9596	0.242452	0.3086	0.46003
RVBD_1427c	long-chain-fatty-acid-CoA ligase FadD12	1602327	1603934	-	19	14	13.9688	10.3719	-0.429159	0.0664	0.376064	12.6103	13.8298	0.133247	0.3319	0.499263	12.959	13.0059	0.00540307	0.4903	0.500255	12.027	7.98935	-0.588128	0.0428	0.207469
RVBD_1428c	hypothetical protein	1603938	1604765	-	18	14.5	21.8517	25.1839	0.204673	0.2038	0.50049	21.2364	17.7936	-0.254913	0.1745	0.449389	20.4471	21.415	0.066803	0.4217	0.494855	20.2745	20.9667	0.0489342	0.4365	0.490178
RVBD_1429	hypothetical protein	1604884	1606152	+	22	17	26.473	25.0045	-0.0823116	0.3475	0.50049	23.9756	20.2342	-0.244579	0.201	0.470917	24.7104	22.1898	-0.155076	0.2691	0.490686	22.8939	24.2561	0.0837281	0.3775	0.476477
RVBD_1430	PE family protein PE16	1606392	1607978	+	39	32.25	10.6622	12.4147	0.219465	0.209	0.50049	10.3087	8.21151	-0.327839	0.0922	0.362457	9.997	10.6044	0.0851511	0.3902	0.494855	9.52904	5.77617	-0.720944	0.007	0.0559123
RVBD_1431	hypothetical protein	1608089	1609858	+	25	22	16.2173	15.3766	-0.0767684	0.3746	0.50049	14.6916	16.0614	0.128642	0.2983	0.498112	15.1453	18.2623	0.269983	0.159	0.443483	14.0307	16.9166	0.270158	0.1505	0.386249
RVBD_1432	oxidoreductase	1609855	1611276	+	16	6.25	0.549019	0.0146725	-4.02077	0.0005	0.00741244	0.577972	0.0155212	-3.79684	0.0003	0.00395062	0.601353	0.0686165	-2.69721	0.0041	0.0396622	0.556499	0.0793291	-2.26186	0.0171	0.113774
RVBD_1433	exported protein	1611440	1612255	+	17	14.25	27.8495	29.7529	0.0953449	0.3426	0.50049	25.3018	24.3006	-0.0581236	0.4228	0.499263	24.401	22.3896	-0.123961	0.3327	0.494855	24.1606	12.2021	-0.98402	0.0003	0.00352804
RVBD_1434	hypothetical protein	1612262	1612399	+	1	1	2.06987	7.02295	1.6953	NA	NA	1.90318	16.2105	3.00079	NA	NA	1.9807	6.63702	1.67983	NA	NA	1.81365	0	-2.96828	NA	NA
RVBD_1435c	proline and glycine and valine rich secreted protein	1612348	1612956	-	16	11.75	7.96944	9.64689	0.275211	0.3147	0.50049	7.91577	8.51661	0.10575	0.4189	0.499263	7.51137	9.69322	0.367681	0.2314	0.485756	6.92913	5.20283	-0.410089	0.1988	0.416826
RVBD_1436	glyceraldehyde 3-phosphate dehydrogenase Gap	1613313	1614332	+	14	0	0	0	NA	NA	NA	0	0	NA	NA	NA	0	0	NA	NA	NA	0	0	NA	NA	NA
RVBD_1437	phosphoglycerate kinase Pgk	1614335	1615573	+	16	0.25	0	0.0669331	0.554375	NA	NA	0	0	NA	NA	NA	0	0	NA	NA	NA	0	0	NA	NA	NA
RVBD_1438	triosephosphate isomerase Tpi	1615570	1616355	+	15	0.5	0	0	NA	NA	NA	0	0.20013	1.36041	NA	NA	0	0.184527	1.29769	NA	NA	0	0	NA	NA	NA
RVBD_1439A	triosephosphate isomerase Tpi	1617571	1617735	+	2	2	33.1886	26.4947	-0.324199	NA	NA	30.1771	27.9037	-0.11211	NA	NA	31.1545	27.5847	-0.174521	NA	NA	28.7614	16.2273	-0.818216	NA	NA
RVBD_1439c	hypothetical protein	1616967	1617392	-	7	7	27.5784	23.9094	-0.205795	0.2611	0.50049	24.964	22.4812	-0.150778	0.3211	0.499263	25.715	23.6358	-0.121329	0.3768	0.494855	23.8171	20.797	-0.194384	0.2798	0.448102
RVBD_1440	preprotein translocase subunit SecG	1617843	1618076	+	5	1.25	28.891	23.7275	-0.282519	NA	NA	26.2815	12.1955	-1.09593	NA	NA	27.17	38.4873	0.501039	NA	NA	12.5506	22.4474	0.838618	NA	NA
RVBD_1441c	PE-PGRS family protein PE_PGRS26	1618215	1619690	-	18	13.25	8.4756	10.7393	0.341149	0.2383	0.50049	8.25829	10.1082	0.291515	0.2475	0.487498	8.50173	5.99608	-0.50252	0.1637	0.449929	7.87932	10.0004	0.344668	0.2599	0.441499
RVBD_1442	biotin sulfoxide reductase BisC	1619797	1622097	+	37	31	26.697	29.551	0.146507	0.194	0.50049	24.9807	25.9498	0.0549402	0.3965	0.499263	25.7568	26.0278	0.0151407	0.4603	0.495254	24.6319	28.3107	0.200969	0.1836	0.408898
RVBD_1443A	biotin sulfoxide reductase BisC	1622774	1623013	+	4	3.25	2.44993	3.50582	0.508703	0.2871	0.50049	2.22678	2.80182	0.329205	0.3789	0.499263	2.29948	1.55175	-0.54623	0.2597	0.490686	1.59136	0.605613	-1.28412	0.1075	0.338206
RVBD_1443Bc	biotin sulfoxide reductase BisC	1623130	1623243	-	2	1	14.1881	11.2333	-0.333126	NA	NA	12.9383	5.97769	-1.09016	NA	NA	13.3712	33.2619	1.30662	NA	NA	12.3013	25.8423	1.06816	NA	NA
RVBD_1443c	hypothetical protein	1622213	1622698	-	2	1.25	3.76039	0.10665	-3.96752	NA	NA	1.70154	1.33124	-0.325798	NA	NA	3.50232	2.49537	-0.453457	NA	NA	3.26594	0.316988	-2.58787	NA	NA
RVBD_1444c	hypothetical protein	1623293	1623703	-	3	3	7.77196	2.43371	-1.65598	0.0051	0.0558051	6.97698	4.06394	-0.769949	0.1471	0.428218	7.13826	0.722353	-3.20749	1e-05	0.000154686	6.64144	5.78963	-0.187715	0.4035	0.48067
RVBD_1445c	6-phosphogluconolactonase DevB (6PGL)	1623720	1624463	-	9	4.5	2.12879	1.09748	-0.940924	0.1986	0.50049	2.90888	0.4198	-2.67377	0.0248	0.16778	2.99847	0.54011	-2.38277	0.0356	0.208393	2.76027	3.31395	0.272153	0.4065	0.481425
RVBD_1446c	OXPP cycle protein OpcA	1624460	1625371	-	15	6	5.10448	5.43292	0.0895568	0.4301	0.50049	4.64362	2.64153	-0.806161	0.096	0.371401	4.81236	3.49904	-0.455498	0.2162	0.482304	4.44503	14.2741	1.67963	0.1695	0.400382
RVBD_1447c	glucose-6-phosphate 1-dehydrogenase Zwf2	1625424	1626968	-	19	17	6.81858	4.73995	-0.52382	0.0585	0.354415	6.15552	4.78632	-0.36198	0.2676	0.492829	6.32683	5.03357	-0.329007	0.1547	0.436508	5.8718	4.61423	-0.345188	0.2063	0.418712
RVBD_1448c	transaldolase Tal	1626965	1628086	-	13	9	8.84182	8.34918	-0.0825566	0.4579	0.50049	8.10187	4.26325	-0.922872	0.2139	0.47682	8.4024	6.00994	-0.481734	0.3115	0.491528	7.69736	4.51112	-0.764995	0.3071	0.459979
RVBD_1449c	transketolase Tkt	1628103	1630205	-	26	1.25	11.5756	8.30922	-0.471408	NA	NA	10.472	4.53243	-1.17563	NA	NA	5.37756	12.6336	1.22269	NA	NA	9.96041	6.28822	-0.627852	NA	NA
RVBD_1450c	PE-PGRS family protein PE_PGRS27	1630644	1634633	-	32	16.5	17.5246	18.9189	0.110391	0.409	0.50049	15.8918	16.4148	0.04682	0.4665	0.499263	14.5737	17.1011	0.23072	0.3258	0.4948	15.1753	23.6574	0.640672	0.1516	0.386249
RVBD_1451	cytochrome C oxidase assembly factor CtaB	1635035	1635961	+	16	0.25	0	0	NA	NA	NA	0	0	NA	NA	NA	0	0.184527	1.29769	NA	NA	0	0	NA	NA	NA
RVBD_1452c	PE-PGRS family protein PE_PGRS28	1636010	1638235	-	17	14	14.6906	15.2155	0.0506055	0.4204	0.50049	13.3444	13.4111	0.0073666	0.4845	0.500071	13.7808	12.7988	-0.106381	0.3584	0.494855	12.7344	20.0815	0.657256	0.0313	0.16936
RVBD_1453	transcriptional activator	1638387	1639652	+	11	11	67.8851	77.8615	0.19778	0.1572	0.499722	61.5255	70.5003	0.196451	0.1947	0.466607	63.4269	66.0984	0.0595544	0.3837	0.494855	58.7053	76.0012	0.372644	0.0619	0.25931
RVBD_1454c	quinone reductase Qor	1639680	1640666	-	16	14.25	30.5124	33.3267	0.127246	0.2881	0.50049	29.6066	27.4347	-0.109787	0.3304	0.499263	30.5039	26.813	-0.185901	0.2165	0.482304	28.2503	34.0659	0.270294	0.1549	0.388004
RVBD_1455	hypothetical protein	1640686	1641549	+	12	11	36.422	33.6812	-0.112826	0.383	0.50049	33.136	29.518	-0.16663	0.3471	0.499263	34.2279	32.192	-0.0883384	0.4116	0.494855	31.5866	29.6896	-0.0888473	0.4286	0.486676
RVBD_1456c	cytochrome C oxidase subunit XV assembly protein	1641499	1642431	-	15	1	10.0382	12.1026	0.266362	NA	NA	9.08458	8.7865	-0.0435331	NA	NA	9.3385	9.88741	0.084615	NA	NA	8.67006	0.569991	-3.42594	NA	NA
RVBD_1457c	ABC transporter efflux protein DrrB	1642543	1643328	-	8	0.5	0	0	NA	NA	NA	0	0.0688123	1.09088	NA	NA	0	0	NA	NA	NA	0	0	NA	NA	NA
RVBD_1458c	antibiotic transporter ATP-binding protein	1643325	1644266	-	14	1.5	0.210477	0	-1.30646	NA	NA	0.0952317	0.0820785	-0.0108476	NA	NA	0.0973326	0.0330145	-0.536539	NA	NA	0.18286	0	-0.381692	NA	NA
RVBD_1459c	integral membrane protein	1644369	1646144	-	26	7	24.3654	22.9689	-0.0850789	0.4265	0.50049	19.3286	16.6267	-0.21676	0.3336	0.499263	22.7895	37.8079	0.729934	0.1138	0.388741	24.6183	24.1344	-0.0275432	0.4835	0.499266
RVBD_1460	transcriptional regulator	1646192	1646998	+	9	3	22.2745	15.7867	-0.495416	0.2207	0.50049	20.2256	5.75741	-1.80223	0.0176	0.130069	20.8762	12.1672	-0.775573	0.1277	0.407904	19.3351	11.2756	-0.770945	0.1845	0.40982
RVBD_1461	Fe-S cluster assembly protein SufB	1646995	1649535	+	59	0.75	0	0.0669331	0.554375	NA	NA	0	0	NA	NA	NA	0	0.125278	1.54624	NA	NA	0	0	NA	NA	NA
RVBD_1462	Fe-S cluster assembly protein SufD	1649532	1650725	+	14	0	0	0	NA	NA	NA	0	0	NA	NA	NA	0	0	NA	NA	NA	0	0	NA	NA	NA
RVBD_1463	ABC transporter ATP-binding protein	1650722	1651522	+	12	0	0	0	NA	NA	NA	0	0	NA	NA	NA	0	0	NA	NA	NA	0	0	NA	NA	NA
RVBD_1464	cysteine desulfurase Csd	1651524	1652777	+	15	1	0	0.0585957	1.15737	0.1124	0.465368	0	0.137625	1.09088	NA	NA	0	0	NA	NA	NA	0	0	NA	NA	NA
RVBD_1465	nitrogen fixation protein	1652774	1653262	+	8	1	16.4105	5.62314	-1.52148	NA	NA	14.8575	4.74075	-1.61196	NA	NA	15.3517	4.56986	-1.70985	NA	NA	14.242	2.14189	-2.58833	NA	NA
RVBD_1466	hypothetical protein	1653237	1653584	+	1	0	0	0	NA	NA	NA	0	0	NA	NA	NA	0	0	NA	NA	NA	0	0	NA	NA	NA
RVBD_1467c	acyl-CoA dehydrogenase FadE15	1653679	1655508	-	28	23.75	32.7914	29.9883	-0.128891	0.2875	0.50049	28.4387	32.1401	0.176529	0.2486	0.487498	29.2834	30.9187	0.0784264	0.3735	0.494855	27.1319	27.2855	0.00837746	0.4813	0.499266
RVBD_1468c	PE-PGRS family protein PE_PGRS29	1655615	1656727	-	10	8	7.43927	8.65067	0.217168	0.3121	0.50049	6.78493	7.67971	0.178834	0.3748	0.499263	7.01937	7.78185	0.148964	0.4018	0.494855	6.45876	7.92829	0.297445	0.3294	0.466173
RVBD_1469	cation transporter P-type ATPase CtpD	1656969	1658942	+	20	18	10.0732	10.0203	-0.00759257	0.4795	0.50049	9.15846	8.63601	-0.084444	0.3958	0.499263	9.46912	12.9014	0.446056	0.1267	0.407904	8.74837	9.72487	0.153414	0.3157	0.461188
RVBD_1470	thioredoxin TrxA	1658986	1659360	+	5	5	20.1705	15.1288	-0.414266	0.2031	0.50049	18.3172	17.7918	-0.0415306	0.4687	0.499263	18.9237	20.3212	0.102979	0.434	0.494855	17.4797	20.103	0.202959	0.3683	0.47263
RVBD_1471	thioredoxin TrxB1	1659376	1659747	+	3	3	4.81098	5.18398	0.106711	0.4406	0.50049	4.42982	4.94775	0.160207	0.428	0.499263	4.60195	11.4012	1.30103	0.2772	0.490686	4.21123	1.63941	-1.30575	0.2227	0.428295
RVBD_1472	enoyl-CoA hydratase EchA12	1659769	1660626	+	15	11.5	27.611	27.213	-0.0209409	0.486	0.50049	25.0524	24.1633	-0.0519853	0.4478	0.499263	28.1906	32.113	0.187957	0.2828	0.490686	26.0569	31.7737	0.286481	0.2064	0.418712
RVBD_1473	ABC transporter ATP-binding protein	1660662	1662290	+	25	19.5	3.14112	2.08859	-0.587177	0.0185	0.157863	3.12908	1.13385	-1.45685	0.0001	0.00146789	3.21331	0.971643	-1.71597	1e-05	0.000154686	2.99104	1.065	-1.4757	1e-05	0.000132241
RVBD_1473A	transcriptional regulator	1662387	1662578	+	4	4	6.84462	6.9302	0.017834	0.4919	0.50049	6.18013	9.33434	0.593024	0.2128	0.47682	6.36116	3.96678	-0.674325	0.1693	0.453527	5.90677	3.3462	-0.801844	0.1582	0.389933
RVBD_1474c	transcriptional regulator	1662647	1663210	-	8	6	7.54456	7.61114	0.0126361	0.482	0.50049	6.85046	5.1148	-0.418714	0.2337	0.484666	7.07622	4.11447	-0.777411	0.0674	0.30612	6.55166	5.86614	-0.15447	0.4139	0.48248
RVBD_1475c	iron-regulated aconitate hydratase Can	1663221	1666052	-	56	4.25	0.493037	0.121311	-1.79914	0.0467	0.311043	0.556947	0.0472912	-2.73601	0.0057	0.0521143	0.574554	0	-3.87248	1e-05	0.000154686	0.53392	0	-3.18811	0.0205	0.128863
RVBD_1476	membrane protein	1666210	1666770	+	6	0	0	0	NA	NA	NA	0	0	NA	NA	NA	0	0	NA	NA	NA	0	0	NA	NA	NA
RVBD_1477	peptidoglycan hydrolase	1666996	1668414	+	24	3	6.62735	2.68107	-1.29055	0.1043	0.455088	6.03452	4.57063	-0.394755	0.3534	0.499263	6.24858	8.2222	0.394759	0.4085	0.494855	5.78418	5.39719	-0.089629	0.4725	0.498192
RVBD_1478	invasion-associated protein	1668425	1669150	+	9	8	21.5927	18.6079	-0.214439	0.2905	0.50049	19.6011	12.4009	-0.659383	0.0684	0.314032	20.2426	16.0186	-0.337045	0.2457	0.490686	18.7192	16.3065	-0.197686	0.3364	0.467584
RVBD_1479	transcriptional regulator MoxR1	1669289	1670422	+	14	0.25	0	0	NA	NA	NA	0	0	NA	NA	NA	0	0	NA	NA	NA	0	0.237987	1.77227	NA	NA
RVBD_1480	hypothetical protein	1670419	1671372	+	6	1.25	12.7187	20.6256	0.691333	NA	NA	11.5339	24.6742	1.08907	NA	NA	5.9497	1.4125	-2.00909	NA	NA	11.0131	0	-5.47974	NA	NA
RVBD_1481	membrane protein	1671383	1672390	+	13	0.5	0	0	NA	NA	NA	0	0	NA	NA	NA	0	0.0982815	0.891137	NA	NA	0	0.237987	1.77227	NA	NA
RVBD_1482c	hypothetical protein	1672463	1673305	-	14	12.25	24.0858	19.9349	-0.27274	0.2344	0.50049	21.9013	22.1259	0.014844	0.4734	0.499263	22.6319	20.2218	-0.16221	0.3593	0.494855	19.2826	23.553	0.288967	0.2456	0.43435
RVBD_1483	3-oxoacyl-[acyl-carrier-protein] reductase FabG	1673446	1674189	+	13	0	0	0	NA	NA	NA	0	0	NA	NA	NA	0	0	NA	NA	NA	0	0	NA	NA	NA
RVBD_1484	NADH-dependent enoyl-[acyl-carrier-protein] reductase InhA	1674208	1675017	+	9	0	0	0	NA	NA	NA	0	0	NA	NA	NA	0	0	NA	NA	NA	0	0	NA	NA	NA
RVBD_1485	ferrochelatase HemZ	1675023	1676057	+	25	3	1.46986	0	-4.994	1e-05	0.000187035	1.31196	1.2845	-0.0208708	0.4657	0.499263	1.33557	0.0220096	-4.15645	0.0163	0.11862	1.24687	0	-3.95735	0.051	0.231205
RVBD_1486c	hypothetical protein	1676023	1676889	-	8	8	11.4897	14.7622	0.361074	0.1504	0.499722	10.4386	16.0571	0.620687	0.0812	0.340524	10.7702	11.3363	0.074161	0.4181	0.494855	9.95747	16.7003	0.746139	0.1186	0.354543
RVBD_1487	hypothetical protein	1676947	1677381	+	3	2	16.6551	36.3162	1.12131	NA	NA	15.0123	15.9458	0.0877097	NA	NA	15.4196	18.7397	0.281067	NA	NA	14.3337	28.9738	1.01438	NA	NA
RVBD_1488	exported protein	1677403	1678548	+	15	12.25	33.7024	29.6817	-0.18321	0.2058	0.50049	28.1509	31.4282	0.158902	0.3148	0.499263	31.4111	33.6567	0.0996664	0.3467	0.494855	29.1133	42.4961	0.54577	0.0155	0.107857
RVBD_1489	hypothetical protein	1678558	1678914	+	6	6	32.8028	30.1425	-0.121928	0.3848	0.50049	29.7761	22.4966	-0.403821	0.1627	0.442345	30.7258	29.2868	-0.0689521	0.4319	0.494855	28.4157	41.6302	0.551178	0.1001	0.326855
RVBD_1489A	methylmalonyl-CoA mutase	1678948	1679178	+	4	4	15.0758	14.7231	-0.034078	0.473	0.50049	13.6523	14.3956	0.0768853	0.4408	0.499263	14.0569	13.9813	-0.00715245	0.4963	0.500836	13.0168	22.2081	0.770812	0.2273	0.429266
RVBD_1490	membrane protein	1679328	1680635	+	38	15.5	10.3477	10.9165	0.0771304	0.4122	0.50049	9.3695	10.8265	0.208533	0.3539	0.499263	10.3027	9.84621	-0.0650826	0.4565	0.494855	9.53989	13.0606	0.453578	0.1482	0.384933
RVBD_1491c	TVP38/TMEM64 family membrane protein	1681214	1681972	-	15	13	17.3995	16.9877	-0.0345319	0.4553	0.50049	15.7721	21.213	0.427441	0.1069	0.386968	16.2753	14.8431	-0.132622	0.3758	0.494855	15.0653	21.9078	0.540429	0.1942	0.411787
RVBD_1492	methylmalonyl-CoA mutase small subunit MutA	1682163	1684010	+	16	12.5	12.9371	11.0924	-0.22173	0.225	0.50049	11.7676	12.1377	0.0448611	0.458	0.499263	11.2239	9.14192	-0.295397	0.2245	0.482435	10.372	6.57568	-0.654789	0.0226	0.138246
RVBD_1493	methylmalonyl-CoA mutase large subunit MutB	1684011	1686263	+	31	22.25	23.5257	14.2146	-0.7266	0.002	0.0251328	21.318	14.1159	-0.594418	0.0317	0.198902	21.9759	10.1268	-1.1171	0.0001	0.00137425	19.4547	10.1192	-0.941943	0.0017	0.0167737
RVBD_1494	antitoxin MazE4	1686277	1686579	+	8	5.25	24.7625	15.4634	-0.678305	0.0526	0.331793	22.3478	13.2097	-0.756748	0.0763	0.33219	19.1241	9.47722	-1.01043	0.0238	0.155526	21.2868	28.6237	0.427837	0.1908	0.411494
RVBD_1495	toxin MazF4	1686576	1686893	+	6	6	17.7659	15.6056	-0.186784	0.3734	0.50049	16.1335	13.5601	-0.249869	0.3234	0.499263	16.6308	14.6671	-0.180611	0.3726	0.494855	15.3486	13.5034	-0.182582	0.4012	0.480615
RVBD_1496	LAO/AO transporter ATPase	1686890	1687894	+	8	7	6.54169	6.01612	-0.120436	0.4112	0.50049	5.90802	4.65904	-0.340262	0.2685	0.492829	6.07566	5.39493	-0.169922	0.4726	0.496583	5.64043	4.80999	-0.224307	0.3686	0.47263
RVBD_1497	esterase LipL	1687947	1689236	+	16	14	21.6568	21.1575	-0.0336354	0.4549	0.50049	19.5582	18.5617	-0.0752775	0.4118	0.499263	20.1156	21.5392	0.0987166	0.3727	0.494855	18.6582	16.7078	-0.158529	0.3665	0.47263
RVBD_1498A	esterase LipL	1690140	1690352	-	3	3	22.366	16.9516	-0.39891	0.1219	0.472545	20.2326	17.0892	-0.242301	0.2064	0.472805	20.8256	31.7739	0.608707	0.2151	0.481307	19.2998	18.8536	-0.0309392	0.5009	0.506623
RVBD_1498c	methyltransferase	1689309	1689926	-	16	14.25	16.7363	15.132	-0.145282	0.2835	0.50049	15.2124	12.2062	-0.317189	0.1477	0.428893	15.725	17.3089	0.138509	0.3441	0.494855	13.5505	20.1063	0.569476	0.0672	0.27144
RVBD_1499	hypothetical protein	1690413	1690811	+	5	5	32.7717	37.7252	0.202914	0.2802	0.50049	29.709	25.7055	-0.208337	0.3114	0.499263	30.6326	25.5731	-0.259906	0.2558	0.490686	28.3601	24.9344	-0.184293	0.3372	0.467584
RVBD_1500	glycosyltransferase	1690856	1691884	+	36	22.25	15.435	19.7785	0.357594	0.2207	0.50049	14.0053	16.3306	0.221604	0.3174	0.499263	13.8271	15.8072	0.193096	0.3419	0.494855	13.3713	15.5922	0.222038	0.3159	0.461188
RVBD_1501	hypothetical protein	1691896	1692717	+	33	20.25	8.56467	10.7846	0.332273	0.1762	0.50049	8.15556	13.8548	0.76414	0.0242	0.164766	8.41841	14.01	0.734467	0.0261	0.16549	7.7893	10.5179	0.433666	0.1319	0.373037
RVBD_1502	hypothetical protein	1692930	1693829	+	33	17	3.90889	3.13653	-0.316828	0.222	0.50049	3.54456	3.24737	-0.125402	0.3945	0.499263	3.6531	2.85328	-0.354865	0.2222	0.482435	3.37873	3.83431	0.184424	0.3572	0.471523
RVBD_1505c	sialic acid O-acetyltransferase NeuD	1695287	1695952	-	27	12.5	6.72249	4.36645	-0.621158	0.0677	0.377914	5.6387	5.67195	0.00893082	0.4828	0.500071	5.82262	12.3288	1.08107	0.0716	0.31449	5.82941	7.89871	0.439124	0.2018	0.418664
RVBD_1506c	hypothetical protein	1695949	1696449	-	20	13	6.60685	7.49829	0.182314	0.3406	0.50049	5.98367	5.36741	-0.15601	0.3983	0.499263	6.16651	7.22916	0.229362	0.3469	0.494855	5.7102	6.54004	0.19722	0.3349	0.467584
RVBD_1507A	hypothetical protein	1697362	1697865	+	18	9	6.07585	10.1058	0.732528	0.0479	0.314478	5.51711	5.68304	0.0432972	0.466	0.499263	5.70054	14.8402	1.37813	0.0247	0.158814	5.27005	5.76257	0.131495	0.4101	0.482398
RVBD_1507c	hypothetical protein	1696733	1697428	-	29	11.75	2.34543	5.16201	1.13441	0.0544	0.339056	2.28542	3.51792	0.620451	0.1985	0.469286	2.55852	0.851867	-1.56848	0.0077	0.0657477	2.37843	2.96418	0.320784	0.3651	0.47263
RVBD_1508A	hypothetical protein	1699872	1700234	+	13	11	14.2144	10.5531	-0.429223	0.2011	0.50049	12.8786	12.0525	-0.0952779	0.4256	0.499263	13.2769	16.9517	0.352392	0.2661	0.490686	12.2889	14.4051	0.229983	0.3333	0.467258
RVBD_1508c	membrane protein	1698101	1699900	-	43	39	30.0254	31.5903	0.0732895	0.3152	0.50049	27.2585	28.2605	0.0521035	0.3773	0.499263	28.1141	25.5933	-0.135479	0.22	0.482435	25.9865	23.2637	-0.15949	0.2026	0.418664
RVBD_1509	hypothetical protein	1700218	1701099	+	20	9.25	7.40231	9.86735	0.413917	0.2625	0.50049	6.04655	6.95877	0.202766	0.3641	0.499263	6.93083	5.41926	-0.353311	0.2593	0.490686	6.41197	8.34188	0.380834	0.2682	0.443874
RVBD_1510	membrane protein	1701301	1702599	+	23	22	28.6369	29.4382	0.0398088	0.412	0.50049	25.869	32.0929	0.311009	0.064	0.304785	26.6009	28.4445	0.0967077	0.3319	0.494855	24.6727	22.0967	-0.15872	0.2694	0.443874
RVBD_1510A	membrane protein	1702603	1703022	+	6	5	36.8231	51.8336	0.492952	0.132	0.486977	33.381	36.3568	0.123285	0.4003	0.499263	34.429	23.6524	-0.5408	0.2011	0.467288	31.889	26.2876	-0.277226	0.3124	0.461188
RVBD_1511	GDP-D-mannose dehydratase GmdA	1703080	1704102	+	20	19	34.8433	33.579	-0.0533104	0.4024	0.50049	31.5775	32.9041	0.0594105	0.4085	0.499263	32.5543	44.0452	0.436088	0.0229	0.1515	30.1235	30.9573	0.0396404	0.4166	0.483505
RVBD_1512	nucleotide-sugar epimerase EpiA	1704099	1705067	+	13	2.75	0.0990161	0.022311	-1.06825	0.1171	0.471104	0.0901437	0.0229374	-0.81155	0.1443	0.426371	0.14006	0	-1.34361	NA	NA	0.0869613	0.0528313	0.0168836	0.6056	0.6056
RVBD_1513	FkbM family methyltransferase	1705064	1705795	+	7	5	3.5167	4.5287	0.362274	0.456	0.50049	3.19775	0.980945	-1.66944	0.0005	0.00632411	3.30552	2.59163	-0.344997	0.2954	0.490686	3.05573	2.14004	-0.493987	0.2409	0.433624
RVBD_1514c	hypothetical protein	1705813	1706601	-	18	10.25	14.6143	16.0545	0.135467	0.3888	0.50049	12.0744	11.8205	-0.0303592	0.481	0.500071	13.7081	18.3323	0.419168	0.2005	0.46725	12.6588	10.8523	-0.220458	0.3357	0.467584
RVBD_1515c	hypothetical protein	1706636	1707532	-	18	11	6.96754	7.96713	0.193076	0.3273	0.50049	6.31663	14.8878	1.23541	0.0435	0.241248	6.5148	9.62592	0.562599	0.1567	0.438979	6.023	11.9872	0.992569	0.0376	0.191118
RVBD_1516c	sugar transferase	1707535	1708545	-	11	11	10.928	14.0941	0.366681	0.2311	0.50049	9.91068	10.145	0.0339701	0.476	0.499263	10.234	11.1735	0.126843	0.3917	0.494855	9.47234	6.6159	-0.514812	0.1759	0.404177
RVBD_1517	hypothetical protein	1708877	1709641	+	15	9	9.17329	11.7385	0.355188	0.2073	0.50049	8.2573	10.3344	0.32352	0.3578	0.499263	8.47741	10.3825	0.29233	0.2747	0.490686	7.87848	7.67825	-0.0348345	0.4853	0.49999
RVBD_1518	hypothetical protein	1709650	1710609	+	12	10.5	8.25727	8.88359	0.105303	0.411	0.50049	6.80116	6.22763	-0.126344	0.3842	0.499263	7.01349	7.10384	0.0188721	0.4718	0.496452	7.13894	8.2305	0.206763	0.3326	0.467164
RVBD_1519	hypothetical protein	1710739	1711008	+	3	3	19.7674	15.3462	-0.364243	0.2711	0.50049	17.9774	11.1088	-0.691099	0.1771	0.45208	18.5712	21.2117	0.191873	0.4464	0.494855	17.1546	23.2606	0.440454	0.2394	0.433624
RVBD_1520	sugar transferase	1711034	1712074	+	25	22.25	32.6623	34.3691	0.0734721	0.3398	0.50049	30.9924	25.3319	-0.290829	0.0892	0.357694	31.9913	33.0746	0.0480826	0.4177	0.494855	29.5879	37.9119	0.357757	0.0494	0.226856
RVBD_1520Ac	sugar transferase	1712063	1712263	-	5	5	35.7287	40.878	0.194093	0.2545	0.50049	32.4459	36.0881	0.153549	0.3263	0.499263	33.4971	32.8909	-0.0261153	0.4615	0.495254	30.9654	46.7416	0.59426	0.0733	0.285583
RVBD_1521	fatty-acid-AMP ligase FadD25	1712308	1714059	+	38	31	11.2511	11.7788	0.0661085	0.4012	0.50049	10.202	12.6074	0.305387	0.0959	0.371401	10.5208	13.8244	0.393895	0.1352	0.418271	9.73425	14.3623	0.561275	0.0228	0.138936
RVBD_1522c	transmembrane transporter MmpL12	1714178	1717618	-	52	37.5	20.4288	22.5946	0.145349	0.2183	0.50049	18.9945	19.2058	0.0160015	0.4654	0.499263	19.0498	15.5592	-0.291886	0.0662	0.304996	18.1211	18.0041	-0.00911647	0.4904	0.501281
RVBD_1523	methyltransferase	1717659	1718702	+	21	19	27.6654	30.0295	0.118265	0.2674	0.50049	25.0449	26.9315	0.104819	0.3288	0.499263	25.7942	31.3048	0.279323	0.1271	0.407904	23.8901	21.4497	-0.155025	0.2458	0.43435
RVBD_1524	glycosyltransferase	1718732	1719976	+	13	10	9.59336	7.11199	-0.431034	0.1237	0.474306	8.67037	6.9395	-0.320175	0.2639	0.492829	8.9181	7.91129	-0.172096	0.3293	0.4948	8.266	8.77699	0.0881488	0.4224	0.48463
RVBD_1525	rhamnosyl transferase WbbL2	1720023	1720808	+	22	10.75	3.0572	2.47423	-0.303791	0.2961	0.50049	2.74529	3.10599	0.178305	0.4002	0.499263	2.81029	3.02515	0.106844	0.4408	0.494855	2.87306	2.15185	-0.407498	0.3017	0.457357
RVBD_1526c	glycosyltransferase	1720786	1722066	-	19	12	5.03309	7.53241	0.580537	0.136	0.495484	4.56092	6.51809	0.514435	0.2384	0.486249	4.70974	2.86009	-0.716243	0.145	0.425275	4.36553	1.24005	-1.79565	0.0072	0.056939
RVBD_1527c	polyketide synthase Pks5	1722089	1728415	-	100	75.5	16.4908	20.1618	0.289936	0.0188	0.159999	14.941	14.7149	-0.0219619	0.4494	0.499263	15.6049	16.5025	0.0806991	0.2993	0.490686	14.45	14.5593	0.0110142	0.4657	0.496324
RVBD_1528c	polyketide synthase associated protein PapA4	1728959	1729456	-	7	7	19.7277	21.2071	0.104223	0.3822	0.50049	17.9557	15.7557	-0.188029	0.3819	0.499263	18.5589	16.8907	-0.135437	0.3607	0.494855	17.1209	22.2403	0.378019	0.1733	0.401618
RVBD_1529	fatty-acid-AMP ligase FadD24	1729508	1731262	+	37	27	7.77588	6.99946	-0.151653	0.3383	0.50049	7.30489	8.95785	0.294237	0.2578	0.491123	6.9907	15.8206	1.17779	0.111	0.386256	6.72129	7.39521	0.138524	0.3776	0.476477
RVBD_1530	alcohol dehydrogenase Adh	1731379	1732482	+	25	19	5.15782	5.22395	0.0183529	0.477	0.50049	4.68107	6.07578	0.375998	0.2259	0.481064	4.82577	4.27584	-0.173839	0.3916	0.494855	4.45693	5.90131	0.405766	0.1829	0.408898
RVBD_1531	4-carboxymuconolactone decarboxylase	1732479	1733045	+	8	6	13.4005	8.96474	-0.578692	0.1223	0.472545	12.1866	23.1034	0.921722	0.1123	0.390609	12.6051	12.6529	0.00590622	0.4923	0.500255	11.6438	15.723	0.434183	0.2672	0.443524
RVBD_1532c	hypothetical protein	1733122	1733556	-	5	3.25	14.173	19.9861	0.494439	0.1971	0.50049	12.6774	17.441	0.459405	0.2638	0.492829	12.933	4.17437	-1.61765	0.0327	0.196445	9.0519	18.5682	1.03571	0.1201	0.356386
RVBD_1533	hypothetical protein	1733616	1734743	+	11	8	8.67482	8.26045	-0.0704652	0.4302	0.50049	7.86352	13.4289	0.771053	0.137	0.418532	8.11496	14.9164	0.877085	0.1414	0.421081	7.51471	6.48023	-0.210155	0.3589	0.471818
RVBD_1534	transcriptional regulator	1734740	1735417	+	17	15	7.806	7.93832	0.0242218	0.4686	0.50049	7.08226	5.67168	-0.31955	0.1548	0.434807	7.31191	7.78272	0.0902061	0.4072	0.494855	6.76627	6.82248	0.0134258	0.4826	0.499266
RVBD_1535	hypothetical protein	1735982	1736218	+	4	4	33.8779	31.2799	-0.11498	0.3405	0.50049	30.6468	21.9031	-0.483539	0.0815	0.340915	31.5932	25.113	-0.330418	0.1808	0.462909	29.2587	32.8945	0.169958	0.2999	0.456961
RVBD_1536	isoleucyl-tRNA synthetase IleS	1736525	1739650	+	79	1.25	0.0928059	0	-0.722153	NA	NA	0.0847567	0	-0.449623	NA	NA	0.0437668	0.0923495	0.60889	NA	NA	0.0802479	0	0.164205	NA	NA
RVBD_1537	DNA polymerase IV DinX	1739862	1741253	+	14	12.75	10.4537	12.5267	0.260745	0.2268	0.50049	9.47828	7.218	-0.392137	0.1225	0.407484	10.5965	7.50323	-0.496951	0.0798	0.330129	9.04934	11.1742	0.305017	0.1813	0.408377
RVBD_1538c	L-asparaginase AnsA	1741218	1742198	-	14	13	26.8403	6.89052	-1.96001	1e-05	0.000187035	24.3133	5.13188	-2.24124	1e-05	0.000158416	25.055	3.82081	-2.70895	1e-05	0.000154686	23.2247	6.05919	-1.93457	1e-05	0.000132241
RVBD_1539	lipoprotein signal peptidase LspA	1742250	1742858	+	9	2	8.66815	9.13363	0.074863	NA	NA	7.81701	5.58774	-0.47612	NA	NA	8.0406	1.775	-2.12605	NA	NA	7.48658	5.88991	-0.329464	NA	NA
RVBD_1540	RluA family pseudouridine synthase	1742851	1743777	+	14	1	0.27369	0	-1.54391	NA	NA	0.237082	0	-1.1888	NA	NA	0.235201	0	-1.18164	NA	NA	0.223194	0	-0.550115	NA	NA
RVBD_1541c	lipoprotein LprI	1743784	1744377	-	9	8	28.457	22.9586	-0.309532	0.1787	0.50049	25.7656	18.5033	-0.477039	0.0904	0.358463	26.5538	24.9609	-0.0890153	0.3928	0.494855	24.6048	26.1517	0.0886411	0.4019	0.480615
RVBD_1542c	hemoglobin GlbN	1744432	1744842	-	8	8	22.109	19.2491	-0.199668	0.2271	0.50049	20.0634	15.0467	-0.414404	0.0694	0.316805	20.7193	19.2211	-0.107964	0.3424	0.494855	19.1884	17.6236	-0.121509	0.369	0.47263
RVBD_1543	fatty-acyl-CoA reductase	1745070	1746095	+	15	13	14.851	8.69783	-0.771082	0.0182	0.156969	13.6743	10.8212	-0.337067	0.2142	0.47682	14.2344	8.16323	-0.801021	0.022	0.147681	13.0201	9.79918	-0.408393	0.2101	0.42139
RVBD_1544	ketoacyl reductase	1746100	1746903	+	11	9	6.86001	5.40948	-0.341826	0.1997	0.50049	6.26487	5.00151	-0.32324	0.2921	0.495206	6.5049	5.30368	-0.293022	0.3144	0.492278	5.998	8.88893	0.568216	0.1419	0.379875
RVBD_1545	hypothetical protein	1746925	1747152	+	3	2	23.1411	33.2424	0.521219	NA	NA	20.9607	26.3936	0.332139	NA	NA	21.5805	18.6055	-0.212318	NA	NA	19.984	9.23561	-1.09932	NA	NA
RVBD_1546	hypothetical protein	1747201	1747632	+	5	5	34.5264	42.7041	0.306446	0.2077	0.50049	31.3066	51.8057	0.726254	0.0667	0.312504	32.284	39.2747	0.28273	0.2024	0.468162	29.8361	31.9052	0.0976123	0.4055	0.481314
RVBD_1547	DNA polymerase III alpha subunit DnaE1	1747700	1751254	+	47	0	0	0	NA	NA	NA	0	0	NA	NA	NA	0	0	NA	NA	NA	0	0	NA	NA	NA
RVBD_1548c	PPE family protein PPE21	1751303	1753339	-	42	25.5	9.43815	11.776	0.319096	0.1577	0.499722	8.25042	10.5868	0.359646	0.1324	0.415373	8.52221	10.5926	0.313706	0.1916	0.46537	8.18557	9.49356	0.214378	0.2487	0.436024
RVBD_1549	fatty-acid-CoA ligase	1753516	1754043	+	9	8	45.5033	47.3486	0.0573293	0.4364	0.50049	41.1539	40.7052	-0.0157015	0.4885	0.500198	42.3687	49.3061	0.218769	0.2969	0.490686	39.2619	44.5762	0.1835	0.3362	0.467584
RVBD_1550	fatty-acid-CoA ligase FadD11	1753722	1755437	+	28	26	20.1651	23.0954	0.195696	0.1332	0.488412	18.3326	25.0462	0.450118	0.0517	0.269446	18.93	21.67	0.19503	0.2171	0.482435	17.4816	23.4156	0.421774	0.056	0.241505
RVBD_1551	glycerol-3-phosphate O-acyltransferase PlsB1	1755451	1757316	+	33	26.5	6.22123	4.71767	-0.398736	0.0926	0.435352	5.84472	8.25898	0.498594	0.1113	0.390218	5.79508	8.57644	0.565271	0.069	0.307285	5.57811	3.89801	-0.514907	0.0703	0.279359
RVBD_1551A	glycerol-3-phosphate O-acyltransferase PlsB1	1757444	1757677	+	4	4	20.7837	17.8006	-0.223112	0.3044	0.50049	18.8172	24.0703	0.35496	0.2557	0.491114	19.3624	9.54572	-1.01671	0.0086	0.0717115	17.9278	10.4517	-0.77273	0.0341	0.178389
RVBD_1552	fumarate reductase FrdA	1757687	1759438	+	40	24.75	9.52221	10.1814	0.0965124	0.3761	0.50049	8.60398	10.6234	0.304114	0.2011	0.470917	8.84934	6.67604	-0.406068	0.1089	0.381925	8.54408	10.0308	0.231931	0.2703	0.44395
RVBD_1553	fumarate reductase FrdB	1759441	1760184	+	14	12.25	20.182	20.7768	0.0418834	0.4392	0.50049	16.8497	17.6957	0.0707819	0.4071	0.499263	18.802	20.4896	0.124067	0.36	0.494855	17.4289	25.8064	0.56643	0.2092	0.421175
RVBD_1554	fumarate reductase FrdC	1760181	1760561	+	10	9	15.9278	17.9664	0.173594	0.2958	0.50049	14.4718	20.2221	0.482428	0.129	0.414897	14.9523	19.0053	0.345908	0.2021	0.468162	13.818	16.9894	0.298783	0.2116	0.422273
RVBD_1555	fumarate reductase FrdD	1760558	1760935	+	4	4	55.4844	52.242	-0.0868145	0.4034	0.50049	50.215	31.7208	-0.661823	0.0369	0.218262	51.6815	41.689	-0.309534	0.222	0.482435	47.8363	46.2872	-0.0466214	0.4588	0.495096
RVBD_1556	regulatory protein	1761003	1761611	+	14	13	18.0865	17.1301	-0.0783309	0.3972	0.50049	16.3582	17.271	0.078438	0.3984	0.499263	16.8506	23.9605	0.507687	0.1072	0.378386	15.6132	28.1266	0.849134	0.0181	0.117724
RVBD_1557	transmembrane transporter MmpL6	1761750	1762943	+	20	16	22.8364	21.606	-0.0798735	0.3919	0.50049	20.6975	23.2204	0.16596	0.2923	0.495206	21.3508	23.3155	0.127042	0.3306	0.494855	19.7662	34.8618	0.818606	0.0122	0.0885681
RVBD_1558	deazaflavin-dependent nitroreductase	1762953	1763399	+	9	9	54.0499	59.5108	0.138822	0.3512	0.50049	48.9182	53.9292	0.140723	0.3447	0.499263	50.3674	54.1669	0.104958	0.3817	0.494855	46.6717	62.5984	0.423726	0.1723	0.401576
RVBD_1559	threonine dehydratase IlvA	1763434	1764723	+	26	1	0	0	NA	NA	NA	0	0.0931271	0.862794	NA	NA	0	0.172835	1.24885	NA	NA	0	0.284995	2.52103	NA	NA
RVBD_1560	antitoxin VapB11	1764761	1764979	+	3	1.25	1.44134	0	-3.47111	NA	NA	0.658639	0.900586	0.430509	NA	NA	1.35975	0	-3.17243	NA	NA	1.25738	0	-2.48567	NA	NA
RVBD_1561	toxin VapC11	1764985	1765389	+	9	9	4.1618	4.39424	0.0781171	0.4321	0.50049	3.74588	4.42597	0.240612	0.3363	0.499263	3.84363	1.91006	-1.00088	0.0352	0.208365	3.56965	2.52781	-0.488527	0.2249	0.428295
RVBD_1562c	maltooligosyltrehalose trehalohydrolase TreZ	1765406	1767148	-	37	23.75	6.44352	8.385	0.379666	0.1117	0.464262	5.83105	8.92934	0.614462	0.057	0.287244	6.53264	11.1537	0.771346	0.0201	0.140524	6.3254	9.4606	0.581027	0.0765	0.290245
RVBD_1563c	maltooligosyltrehalose synthase TreY	1767141	1769438	-	36	16	6.98892	10.0434	0.522539	0.1734	0.50049	6.32715	7.29342	0.205063	0.3498	0.499263	6.52098	9.1086	0.481815	0.2351	0.48745	6.04726	7.09697	0.231967	0.3391	0.467979
RVBD_1564c	maltooligosyltrehalose synthase TreX	1769442	1771607	-	49	30	18.7152	20.8771	0.157672	0.3066	0.50049	16.9699	20.7486	0.290019	0.2228	0.480431	17.4998	20.2059	0.207439	0.2635	0.490686	16.1936	18.2412	0.172009	0.306	0.459727
RVBD_1565c	hypothetical protein	1771646	1773835	-	46	20	0.94485	0.165342	-2.46681	0.0002	0.00326599	0.900814	0.121067	-2.81078	0.0001	0.00146789	0.931782	0.0803888	-3.40364	1e-05	0.000154686	0.905429	0.61917	-0.52986	0.2757	0.446083
RVBD_1566c	invasion-associated protein	1773934	1774626	-	10	9	3.06361	2.22091	-0.461264	0.2047	0.50049	2.7815	1.81582	-0.608809	0.1462	0.428029	2.8794	0.923802	-1.61941	0.0007	0.00839476	2.66059	1.92267	-0.456526	0.2412	0.433624
RVBD_1567c	membrane protein	1774866	1775150	-	9	7	64.8572	72.9387	0.169367	0.2444	0.50049	58.8014	83.5217	0.50621	0.0409	0.234132	60.654	88.7551	0.549128	0.0455	0.247353	56.0867	88.0502	0.650728	0.0232	0.140567
RVBD_1568	adenosylmethionine-8-amino-7-oxononanoate aminotransferase BioA	1775398	1776711	+	16	16	23.1838	0.354005	-5.99782	1e-05	0.000187035	21.0107	0.247177	-6.3505	1e-05	0.000158416	21.6609	0.0723186	-8.03297	1e-05	0.000154686	20.0591	0.0108443	-9.56636	1e-05	0.000132241
RVBD_1569	8-amino-7-oxononanoate synthase BioF1	1776708	1777868	+	7	6	13.2803	0.300921	-5.35648	1e-05	0.000187035	12.0171	0.171305	-5.91843	1e-05	0.000158416	12.381	0.0307832	-7.72674	1e-05	0.000154686	11.4799	0	-8.109	1e-05	0.000132241
RVBD_1570	dethiobiotin synthetase BioD	1777865	1778545	+	2	2	39.5545	1.19325	-4.96961	NA	NA	36.0188	0.300195	-6.55613	NA	NA	37.2797	0	-8.80804	NA	NA	34.3795	0	-8.10647	NA	NA
RVBD_1571	hypothetical protein	1778545	1779054	+	3	1.25	0.541427	0.691351	0.285813	NA	NA	0.492326	4.29447	2.81217	NA	NA	0.508677	0	-1.96688	NA	NA	0.236083	0.607283	1.25176	NA	NA
RVBD_1572c	hypothetical protein	1779200	1779304	-	1	0	0	0	NA	NA	NA	0	0	NA	NA	NA	0	0	NA	NA	NA	0	0	NA	NA	NA
RVBD_1573	prophage PhiRv1 protein	1779320	1779730	+	1	0	0	0	NA	NA	NA	0	0	NA	NA	NA	0	0	NA	NA	NA	0	0	NA	NA	NA
RVBD_1574	prophage PhiRv1 protein	1779797	1780660	+	14	7	1.79227	4.3803	1.27961	0.0702	0.385273	1.63215	4.25563	1.37272	0.2562	0.491114	1.68917	3.79255	1.15856	0.2033	0.468996	1.55925	1.67244	0.112833	0.4198	0.48463
RVBD_1576c	prophage PhiRv1 protein	1780650	1782071	-	10	2	0.0990222	1.70948	3.38518	NA	NA	0.0899942	0.410392	1.61287	NA	NA	0.0924331	0.511343	1.85963	NA	NA	0.085839	0.128812	0.690542	NA	NA
RVBD_1577c	prophage PhiRv1 protein	1782079	1782591	-	8	2.25	2.77493	3.29337	0.2414	NA	NA	1.6812	1.60972	-0.0540183	0.493	0.50064	2.59904	3.44998	0.403928	NA	NA	2.40965	0	-4.31097	NA	NA
RVBD_1578c	prophage PhiRv1 protein	1782765	1783235	-	4	3	0.745737	0.704614	-0.0767889	0.5087	0.5087	0.677869	4.46556	2.63965	0.2155	0.47682	0.697838	1.47487	1.03774	0.2393	0.49055	0.646832	1.77534	1.42033	0.3662	0.47263
RVBD_1579c	prophage PhiRv1 protein	1783316	1783630	-	4	3	10.0008	13.8862	0.471616	0.2839	0.50049	8.96299	7.54301	-0.245899	0.4075	0.499263	9.16049	5.86318	-0.637615	0.2422	0.490686	8.5263	0.955154	-3.04547	0.0174	0.115049
RVBD_1580c	prophage PhiRv1 protein	1783627	1783899	-	5	4	27.7384	21.3752	-0.375392	0.1814	0.50049	25.0863	28.7006	0.194225	0.3288	0.499263	25.8169	16.7484	-0.622706	0.0414	0.234402	23.9069	18.6311	-0.357039	0.185	0.40982
RVBD_1581Ac	prophage PhiRv1 protein	1784305	1784520	-	9	4	2.51796	2.39801	-0.0694069	0.4631	0.50049	2.28024	5.28868	1.20262	0.1362	0.418532	2.34935	3.90768	0.727585	0.4445	0.494855	2.17491	4.75017	1.12239	0.3548	0.470949
RVBD_1581c	prophage PhiRv1 protein	1783913	1784308	-	7	7	13.6329	15.4894	0.183925	0.3848	0.50049	12.3621	8.94052	-0.466039	0.2091	0.474108	12.7256	15.6739	0.300505	0.3019	0.490686	11.7609	10.9959	-0.0948583	0.493	0.501818
RVBD_1582c	prophage PhiRv1 protein	1784504	1785919	-	32	16.75	6.97209	9.54516	0.452736	0.1137	0.46701	7.11892	7.31184	0.0388211	0.453	0.499263	7.35105	7.88886	0.102018	0.4113	0.494855	6.40285	6.675	0.0613364	0.4421	0.491569
RVBD_1583c	prophage PhiRv1 protein	1785919	1786317	-	5	4	4.70492	3.7857	-0.310974	0.3056	0.50049	4.29967	10.0769	1.22277	0.2415	0.486249	4.45208	2.42085	-0.865872	0.1648	0.450136	4.10065	3.22933	-0.329477	0.3721	0.473406
RVBD_1584c	prophage PhiRv1 protein	1786314	1786535	-	3	2	24.0852	10.7681	-1.15612	NA	NA	21.8586	5.52955	-1.9661	NA	NA	22.5397	21.17	-0.0893397	NA	NA	20.8436	6.08311	-1.75231	NA	NA
RVBD_1585c	prophage PhiRv1 protein	1786591	1787106	-	9	4	3.54044	2.91072	-0.279442	0.3888	0.50049	3.22255	2.76393	-0.215797	0.3994	0.499263	3.33309	10.0302	1.58003	0.1598	0.443524	3.07558	3.00373	-0.021047	0.5228	0.524611
RVBD_1586c	prophage PhiRv1 integrase	1787103	1788512	-	24	15	22.9793	25.8343	0.168886	0.2453	0.50049	20.8176	22.1001	0.0863127	0.3709	0.499263	21.4506	28.5399	0.411883	0.1913	0.46537	19.8659	20.8307	0.0688815	0.3936	0.478415
RVBD_1587c	13E12 repeat family protein	1788169	1789170	-	15	13	20.311	21.2751	0.0668675	0.3903	0.50049	18.3826	17.5762	-0.0645271	0.4115	0.499263	18.9312	31.6319	0.740364	0.0267	0.167605	17.5412	17.2884	-0.0202404	0.4727	0.498192
RVBD_1588c	13E12 repeat family protein	1789175	1789843	-	11	8.25	12.0603	8.73156	-0.46523	0.1134	0.46701	12.3208	11.2725	-0.12771	0.3829	0.499263	12.7077	13.0576	0.0394668	0.4589	0.495254	11.7476	10.2682	-0.19199	0.3518	0.469923
RVBD_1589	biotin synthetase BioB	1790291	1791340	+	10	9	21.5966	0.206606	-6.60205	1e-05	0.000187035	19.532	0.0574976	-8.00649	1e-05	0.000158416	20.1061	0.0288059	-8.73197	1e-05	0.000154686	18.6386	0	-9.39137	1e-05	0.000132241
RVBD_1590	hypothetical protein	1791341	1791580	+	3	2	35.6559	0.478119	-6.02264	NA	NA	32.4331	0.0465636	-7.96713	NA	NA	33.545	0.0432088	-8.05341	NA	NA	31.0037	0	-7.95769	NA	NA
RVBD_1591	transmembrane protein	1791577	1792242	+	8	8	35.7672	33.3915	-0.0991016	0.3681	0.50049	32.4181	20.2657	-0.67707	0.01	0.0833333	33.4449	23.442	-0.512176	0.0549	0.27212	30.9743	10.8044	-1.51613	1e-05	0.000132241
RVBD_1592c	triacylglycerol lipase	1792407	1793747	-	25	22	12.3418	2.55579	-2.26881	1e-05	0.000187035	11.1479	1.59595	-2.79829	1e-05	0.000158416	11.4905	1.56892	-2.86646	1e-05	0.000154686	10.6842	2.97718	-1.83883	1e-05	0.000132241
RVBD_1593c	hypothetical protein	1794004	1794714	-	12	11	13.053	13.22	0.0183171	0.4808	0.50049	11.8208	12.8219	0.117409	0.3676	0.499263	12.1813	8.28036	-0.555804	0.0887	0.3451	11.2741	11.2141	-0.00643452	0.5039	0.508045
RVBD_1594	quinolinate synthetase NadA	1794763	1795812	+	10	0.25	0	0.0533251	0.457621	NA	NA	0	0	NA	NA	NA	0	0	NA	NA	NA	0	0	NA	NA	NA
RVBD_1595	l-aspartate oxidase NadB	1795812	1797395	+	24	2.25	0.0943554	0	-1.21473	NA	NA	0.0574522	0.0229374	-0.420732	0.1479	0.428986	0.0894635	0	-0.949128	NA	NA	0.0824874	0	-0.300215	NA	NA
RVBD_1596	nicotinate-nucleotide pyrophosphatase NadC	1797395	1798252	+	14	1.25	13.4685	30.1837	1.15996	NA	NA	24.2911	59.4236	1.28619	NA	NA	24.9939	19.0296	-0.388967	NA	NA	23.2026	49.6497	1.09589	NA	NA
RVBD_1597	hypothetical protein	1798301	1799059	+	12	11	18.3365	22.2175	0.276801	0.2033	0.50049	16.5568	18.9172	0.192304	0.2967	0.496829	17.018	22.7642	0.41956	0.107	0.378161	15.7929	22.4526	0.507886	0.0752	0.287747
RVBD_1598c	deazaflavin-dependent nitroreductase	1799080	1799490	-	9	7	13.2842	11.116	-0.256634	0.2854	0.50049	12.0763	3.78769	-1.66618	1e-05	0.000158416	12.4679	13.4144	0.105766	0.3992	0.494855	11.5095	13.8129	0.264357	0.2882	0.452683
RVBD_1599	histidinol dehydrogenase HisD	1799590	1800906	+	17	0	0	0	NA	NA	NA	0	0	NA	NA	NA	0	0	NA	NA	NA	0	0	NA	NA	NA
RVBD_1600	histidinol-phosphate aminotransferase HisC1	1800903	1802045	+	26	1.25	0.27369	0	-1.54391	NA	NA	0.237082	0	-1.1888	NA	NA	0.117601	0.0491407	-0.512898	NA	NA	0.223194	0	-0.550115	NA	NA
RVBD_1601	imidazole glycerol phosphate dehydratase HisB	1802042	1802674	+	15	1.25	0.105239	0	-0.796323	NA	NA	0.0952317	0	-0.514534	NA	NA	0.0486663	0.0432088	0.0754434	NA	NA	0.09143	0	0.0936501	NA	NA
RVBD_1602	amidotransferase HisH	1802671	1803291	+	10	1.25	0.308256	0	-1.65892	NA	NA	0.278767	0	-1.33899	NA	NA	0.292193	0	-1.38422	NA	NA	0.134758	0.128812	0.29981	NA	NA
RVBD_1603	phosphoribosyl isomerase A HisA	1803301	1804038	+	9	0	0	0	NA	NA	NA	0	0	NA	NA	NA	0	0	NA	NA	NA	0	0	NA	NA	NA
RVBD_1604	inositol-1-monophosphatase ImpA	1804046	1804858	+	13	9.25	4.25842	4.94997	0.216353	0.3772	0.50049	3.84281	2.75129	-0.47832	0.2819	0.495206	3.55025	2.95661	-0.261662	0.351	0.494855	3.65873	1.85693	-0.963248	0.0719	0.282199
RVBD_1605	imidazole glycerol phosphate synthase subunit HisF	1804860	1805663	+	7	0	0	0	NA	NA	NA	0	0	NA	NA	NA	0	0	NA	NA	NA	0	0	NA	NA	NA
RVBD_1606	phosphoribosyl-AMP 1,6 cyclohydrolase HisI	1805660	1806007	+	8	0.25	0	0.13078	0.93769	NA	NA	0	0	NA	NA	NA	0	0	NA	NA	NA	0	0	NA	NA	NA
RVBD_1607	ionic transporter integral membrane protein ChaA	1806188	1807270	+	10	9	19.9477	15.9595	-0.321521	0.2336	0.50049	18.1094	17.46	-0.0524144	0.4561	0.499263	18.6928	18.5395	-0.0116689	0.5148	0.515283	17.2828	14.8423	-0.218245	0.3307	0.466346
RVBD_1608c	peroxidoxin BcpB	1807305	1807769	-	8	6	15.1585	13.113	-0.208776	0.2843	0.50049	13.6995	17.1078	0.320373	0.1792	0.45346	14.0967	15.5436	0.141096	0.3806	0.494855	13.0784	9.88802	-0.399994	0.142	0.379875
RVBD_1609	anthranilate synthase component 1 TrpE	1807910	1809460	+	25	0.25	0	0.160326	1.08562	NA	NA	0	0	NA	NA	NA	0	0	NA	NA	NA	0	0	NA	NA	NA
RVBD_1610	membrane protein	1809450	1810157	+	6	1	2.68369	1.19904	-1.07477	NA	NA	2.4657	0.600383	-1.76586	NA	NA	2.55991	3.71721	0.52306	NA	NA	2.34629	0.51525	-1.70165	NA	NA
RVBD_1611	indole-3-glycerol phosphate synthase TrpC	1810247	1811065	+	11	1	0.27369	0	-1.54391	NA	NA	0.237082	0	-1.1888	NA	NA	0.235201	0	-1.18164	NA	NA	0.223194	0	-0.550115	NA	NA
RVBD_1612	tryptophan synthase beta subunit TrpB	1811134	1812366	+	18	0.25	0	0	NA	NA	NA	0	0.200126	1.36039	NA	NA	0	0	NA	NA	NA	0	0	NA	NA	NA
RVBD_1613	tryptophan synthase alpha subunit TrpA	1812366	1813178	+	19	0.25	0	0	NA	NA	NA	0	0.20013	1.36041	NA	NA	0	0	NA	NA	NA	0	0	NA	NA	NA
RVBD_1614	prolipoprotein diacylglyceryl transferase Lgt	1813178	1814584	+	27	2.5	50.4105	77.3807	0.617537	NA	NA	30.5563	31.9583	0.064984	0.4654	0.499263	47.342	58.7819	0.31212	NA	NA	29.152	53.0729	0.864292	0.1596	0.391567
RVBD_1615	membrane protein	1815260	1815700	+	9	8	26.1519	21.3551	-0.292115	0.1515	0.499722	23.8017	14.7864	-0.685848	0.0179	0.130478	24.5867	19.3566	-0.344548	0.1448	0.425275	22.6712	28.1505	0.312764	0.2375	0.433432
RVBD_1616	hypothetical protein	1815690	1816088	+	11	10	9.7842	13.4343	0.456825	0.1092	0.460052	8.86192	8.99028	0.0210947	0.4779	0.499263	9.12846	13.1657	0.527911	0.0758	0.322321	8.45126	8.08171	-0.062487	0.4555	0.495044
RVBD_1617	pyruvate kinase PykA	1816196	1817614	+	13	0.75	0	0	NA	NA	NA	0	0	NA	NA	NA	0	0.0864176	0.825045	NA	NA	0	0.198241	2.17804	NA	NA
RVBD_1618	acyl-CoA thioesterase II TesB1	1817622	1818524	+	18	16	20.1066	23.2641	0.210345	0.2164	0.50049	18.2741	20.2206	0.146061	0.3347	0.499263	18.8649	12.1575	-0.633311	0.0191	0.134119	17.4229	24.006	0.462612	0.1554	0.388004
RVBD_1619	hypothetical protein	1818582	1820036	+	23	14	11.1885	10.5229	-0.0884048	0.3955	0.50049	10.1764	11.7173	0.20343	0.2975	0.497648	10.5086	9.01599	-0.220516	0.2975	0.490686	9.69694	12.5266	0.369931	0.1714	0.401576
RVBD_1620c	thiol reductant ABC exporter subunit CydC	1819970	1821700	-	19	1.25	4.3039	11.6718	1.40975	NA	NA	1.95077	0.216548	-2.75346	NA	NA	4.01113	6.10016	0.593238	NA	NA	3.7308	0	-3.9537	NA	NA
RVBD_1621c	thiol reductant ABC exporter subunit CydD	1821697	1823280	-	20	0	0	0	NA	NA	NA	0	0	NA	NA	NA	0	0	NA	NA	NA	0	0	NA	NA	NA
RVBD_1622c	integral membrane cytochrome D ubiquinol oxidase CydB	1823367	1824407	-	22	0.25	0	0.133866	0.953871	NA	NA	0	0	NA	NA	NA	0	0	NA	NA	NA	0	0	NA	NA	NA
RVBD_1623c	integral membrane cytochrome D ubiquinol oxidase CydA	1824437	1825894	-	23	3.5	2.43855	5.56798	1.17938	0.1487	0.499722	2.21627	0.0953101	-4.0392	0.0073	0.064	3.05353	0.770867	-1.90785	0.0836	0.335869	2.8233	0	-5.10648	0.0063	0.0509596
RVBD_1624c	membrane protein	1826005	1826592	-	5	4.25	32.5163	35.5277	0.127646	0.4219	0.50049	23.6058	20.9012	-0.175002	0.385	0.499263	30.4045	42.0652	0.468077	0.2438	0.490686	28.0849	22.1641	-0.339342	0.3239	0.465196
RVBD_1625c	adenylyl cyclase Cya	1826621	1827952	-	31	30.25	43.5003	37.3614	-0.219452	0.0975	0.449839	38.1202	35.2481	-0.112966	0.2649	0.492829	40.5969	38.6112	-0.0723119	0.345	0.494855	37.6162	43.6325	0.21414	0.142	0.379875
RVBD_1626	two-component system transcriptional regulator	1828187	1828804	+	5	5	19.2199	2.3967	-2.98853	1e-05	0.000187035	17.4255	1.68893	-3.34118	1e-05	0.000158416	18.0332	0.876944	-4.31049	1e-05	0.000154686	16.6735	0.993914	-3.99995	1e-05	0.000132241
RVBD_1627c	nonspecific lipid-transfer protein	1828872	1830080	-	19	14	11.2863	8.21447	-0.457843	0.1191	0.471695	10.2238	7.32594	-0.479949	0.1311	0.414897	10.5402	6.37979	-0.723034	0.068	0.306765	9.76937	3.79099	-1.36042	0.0059	0.0482136
RVBD_1628c	hypothetical protein	1830077	1830568	-	7	6	26.8614	16.5323	-0.699452	0.0731	0.391428	24.2971	16.797	-0.531607	0.1466	0.428029	25.0049	14.2437	-0.810456	0.1204	0.398185	23.1795	11.985	-0.948092	0.0641	0.264278
RVBD_1629	DNA polymerase I PolA	1830672	1833386	+	42	3.5	13.1269	16.0437	0.288534	0.3556	0.50049	12.0443	22.8975	0.924646	0.1714	0.446542	7.49884	7.30424	-0.0368496	0.4849	0.499709	11.4592	8.86427	-0.362914	0.3917	0.478415
RVBD_1630	30S ribosomal protein S1 RpsA	1833549	1834994	+	17	0.75	0	0.26156	1.50127	NA	NA	0	0.164157	1.21149	NA	NA	0	0.0660289	0.703871	NA	NA	0	0	NA	NA	NA
RVBD_1631	dephospho-CoA kinase CoaE	1835020	1836243	+	12	0	0	0	NA	NA	NA	0	0	NA	NA	NA	0	0	NA	NA	NA	0	0	NA	NA	NA
RVBD_1632c	hypothetical protein	1836394	1836837	-	11	11	49.3397	52.5086	0.0897811	0.3633	0.50049	44.7572	48.1348	0.104996	0.3714	0.499263	46.1673	39.6937	-0.217813	0.2406	0.490686	42.7233	38.4633	-0.151129	0.3158	0.461188
RVBD_1633	excinuclease ABC UvrB	1837082	1839178	+	38	29.25	1.81097	1.20215	-0.589233	0.0683	0.379484	1.65571	0.570068	-1.5284	1e-05	0.000158416	1.83953	0.702715	-1.38015	0.0003	0.00376706	1.63334	0.457781	-1.81252	1e-05	0.000132241
RVBD_1634	drug efflux membrane protein	1839175	1840590	+	33	32	31.5013	34.1625	0.116985	0.2885	0.50049	28.5443	29.9052	0.0672198	0.3914	0.499263	29.4131	29.1117	-0.0148245	0.4722	0.496547	27.2289	30.7529	0.17571	0.2179	0.426565
RVBD_1635A	drug efflux membrane protein	1842175	1842435	+	6	5	38.5666	11.171	-1.78498	0.115	0.46701	35.7468	13.359	-1.41756	0.271	0.494313	37.2681	14.1101	-1.39892	0.2768	0.490686	33.849	13.7608	-1.29453	0.3686	0.47263
RVBD_1635c	polyprenol phosphomannose-dependent ManLAM-capping mannosyltransferase	1840579	1842249	-	32	31	21.2171	21.7601	0.0364485	0.4064	0.50049	19.2523	19.2806	0.00217026	0.4963	0.501414	19.8652	17.1489	-0.212006	0.103	0.370569	18.38	18.4374	0.0047651	0.4909	0.501281
RVBD_1636	iron-regulated universal stress protein family protein	1842458	1842898	+	9	0	0	0	NA	NA	NA	0	0	NA	NA	NA	0	0	NA	NA	NA	0	0	NA	NA	NA
RVBD_1637c	hypothetical protein	1842905	1843699	-	13	13	40.4748	26.8078	-0.594175	0.0623	0.365648	36.7284	33.133	-0.148502	0.3833	0.499263	37.8924	45.8621	0.275378	0.307	0.490686	35.055	30.0559	-0.221499	0.3123	0.461188
RVBD_1638	excinuclease ABC UvrA	1843748	1846666	+	39	26	1.7952	1.26746	-0.500508	0.1056	0.458455	1.82128	0.759662	-1.25344	0.0001	0.00146789	1.80734	0.523936	-1.77324	1e-05	0.000154686	1.74152	0.384352	-2.14752	1e-05	0.000132241
RVBD_1638A	hypothetical protein	1846723	1846980	-	5	3.25	11.1835	6.85873	-0.702466	0.1044	0.455088	13.5735	15.1313	0.156974	0.393	0.499263	14.0296	9.45713	-0.565441	0.139	0.421081	12.9597	21.4817	0.729369	0.2046	0.418664
RVBD_1639c	hypothetical protein	1846996	1848465	-	18	14.5	19.9753	22.082	0.144585	0.3293	0.50049	16.8434	17.836	0.0826884	0.4093	0.499263	18.5537	14.6099	-0.344378	0.1615	0.445412	16.0725	14.9911	-0.0997442	0.4062	0.481367
RVBD_1640c	lysyl-tRNA synthetase 2 LysX	1848524	1852042	-	65	55	9.81713	3.90944	-1.32776	0.0001	0.00174837	8.99921	4.3236	-1.05697	0.0019	0.0204714	9.16927	4.23955	-1.11228	0.0008	0.00938315	8.71559	2.00478	-2.11726	1e-05	0.000132241
RVBD_1641	initiation factor if-3 InfC	1852217	1852885	+	11	2.25	2.18767	0.60495	-1.73984	NA	NA	1.31515	0.504462	-1.283	0.1441	0.426174	2.0334	0.0922633	-3.58336	NA	NA	1.88591	0.495612	-1.65713	NA	NA
RVBD_1642	50S ribosomal protein L35 RpmI	1852935	1853129	+	1	0	0	0	NA	NA	NA	0	0	NA	NA	NA	0	0	NA	NA	NA	0	0	NA	NA	NA
RVBD_1643	50S ribosomal protein L20 RplT	1853191	1853580	+	8	0	0	0	NA	NA	NA	0	0	NA	NA	NA	0	0	NA	NA	NA	0	0	NA	NA	NA
RVBD_1644	23S rRNA methyltransferase TsnR	1853613	1854395	+	11	11	63.3799	46.1192	-0.458547	0.025	0.19858	57.4769	52.8589	-0.120746	0.3972	0.499263	59.2484	42.8968	-0.465714	0.0582	0.280657	54.7704	37.6994	-0.538325	0.0353	0.182336
RVBD_1645c	hypothetical protein	1854406	1855461	-	23	22	52.9273	58.8156	0.152168	0.1863	0.50049	47.9436	47.7699	-0.00520383	0.4834	0.500071	49.4131	56.4294	0.191558	0.1773	0.458574	45.7507	54.0998	0.241929	0.1183	0.354011
RVBD_1646	PE family protein PE17	1855771	1856703	+	18	17	24.4922	30.6797	0.324862	0.2201	0.50049	22.2135	26.4882	0.253901	0.2853	0.495206	22.91	27.6343	0.270464	0.2377	0.489778	21.1996	29.6295	0.483144	0.1366	0.375846
RVBD_1647	adenylate cyclase	1856781	1857731	+	11	11	28.4246	26.3783	-0.107739	0.3776	0.50049	25.7088	24.5013	-0.0692377	0.4269	0.499263	26.4515	26.7679	0.0172632	0.4866	0.499709	24.518	22.8161	-0.103118	0.4009	0.480615
RVBD_1648	transmembrane protein	1857738	1858544	+	14	14	23.8561	25.8679	0.116755	0.3443	0.50049	21.5923	19.3911	-0.154913	0.3025	0.498265	22.2507	22.0838	-0.0107428	0.4915	0.500255	20.6163	14.1755	-0.539281	0.0556	0.24043
RVBD_1649	phenylalanyl-tRNA synthetase alpha chain PheS	1858740	1859765	+	13	0	0	0	NA	NA	NA	0	0	NA	NA	NA	0	0	NA	NA	NA	0	0	NA	NA	NA
RVBD_1650	phenylalanyl-tRNA synthetase beta chain PheT	1859765	1862260	+	37	0.25	0	0.205437	1.28573	NA	NA	0	0	NA	NA	NA	0	0	NA	NA	NA	0	0	NA	NA	NA
RVBD_1651c	PE-PGRS family protein PE_PGRS30	1862354	1865389	-	54	45.75	19.7053	20.0851	0.0275407	0.4364	0.50049	17.4782	17.9941	0.0420064	0.4132	0.499263	18.8232	20.5667	0.127814	0.2758	0.490686	17.4231	23.5486	0.434716	0.0341	0.178389
RVBD_1652	N-acetyl-gamma-glutamyl-phosphate reductase ArgC	1865583	1866641	+	15	1.5	0.154128	0.0801632	-0.573299	NA	NA	0.278767	0	-1.33899	NA	NA	0.146097	0.0432088	-0.781565	NA	NA	0.269517	0	-0.722025	NA	NA
RVBD_1653	glutamate N-acetyltransferase ArgJ	1866638	1867852	+	5	1	27.6212	36.4608	0.398769	NA	NA	25.1473	35.166	0.482425	NA	NA	25.971	31.7752	0.290634	NA	NA	23.9865	37.873	0.659875	NA	NA
RVBD_1654	acetylglutamate kinase ArgB	1867849	1868733	+	4	0	0	0	NA	NA	NA	0	0	NA	NA	NA	0	0	NA	NA	NA	0	0	NA	NA	NA
RVBD_1655	acetylornithine aminotransferase ArgD	1868730	1869932	+	10	0.25	0	0.0493822	0.428331	NA	NA	0	0	NA	NA	NA	0	0	NA	NA	NA	0	0	NA	NA	NA
RVBD_1656	ornithine carbamoyltransferase, anabolic ArgF	1869929	1870852	+	5	0.25	0	0	NA	NA	NA	0	0	NA	NA	NA	0	0	NA	NA	NA	0	0.257625	1.82919	NA	NA
RVBD_1657	arginine repressor ArgR	1870849	1871361	+	3	2	31.9404	20.616	-0.629848	NA	NA	28.989	14.6137	-0.983532	NA	NA	29.9457	24.7655	-0.27261	NA	NA	27.7028	7.85663	-1.79899	NA	NA
RVBD_1658	argininosuccinate synthase ArgG	1871370	1872566	+	18	0.75	0	0.11363	1.37341	NA	NA	0	0	NA	NA	NA	0	0.184527	1.29769	NA	NA	0	0	NA	NA	NA
RVBD_1659	argininosuccinate lyase ArgH	1872646	1874058	+	8	0.5	0	0.160326	1.08562	NA	NA	0	0	NA	NA	NA	0	0	NA	NA	NA	0	0.347019	2.0632	NA	NA
RVBD_1660	chalcone synthase Pks10	1874167	1875228	+	11	10	13.5644	12.9195	-0.0702003	0.4113	0.50049	12.3113	11.6203	-0.0829398	0.4215	0.499263	12.7231	10.6506	-0.255888	0.2682	0.490686	11.7656	18.726	0.670642	0.0384	0.19303
RVBD_1661	polyketide synthase Pks7	1875311	1881691	+	81	37.5	10.4313	10.3277	-0.0143936	0.4704	0.50049	9.20051	8.33328	-0.142661	0.3122	0.499263	9.48067	9.77899	0.0447705	0.4327	0.494855	9.01117	7.78723	-0.209971	0.2415	0.433624
RVBD_1662	polyketide synthase Pks8	1881711	1886519	+	67	27.25	4.28389	4.93925	0.205144	0.3045	0.50049	4.04367	3.54072	-0.190995	0.3314	0.499263	4.18389	3.55107	-0.23591	0.2714	0.490686	3.8595	2.99011	-0.365732	0.2037	0.418664
RVBD_1663	polyketide synthase Pks17	1886519	1888027	+	18	10.25	4.10699	4.85421	0.240386	0.3441	0.50049	3.72333	2.83114	-0.392266	0.2561	0.491114	3.20303	2.75457	-0.215706	0.3457	0.494855	3.95048	7.2151	0.868751	0.1322	0.373037
RVBD_1664	polyketide synthase Pks9	1888033	1891086	+	47	30.5	4.37496	4.43056	0.0181981	0.4731	0.50049	4.09589	5.33089	0.380027	0.188	0.461704	4.08801	3.64526	-0.164876	0.3589	0.494855	3.90829	4.55553	0.221961	0.3069	0.459979
RVBD_1665	chalcone synthase Pks11	1891233	1892294	+	13	12	6.22985	6.29362	0.014665	0.4897	0.50049	5.64481	4.87593	-0.210184	0.3375	0.499263	5.81413	6.79394	0.224681	0.3477	0.494855	5.38649	5.47262	0.0251825	0.4762	0.498707
RVBD_1666c	cytochrome P450 139 Cyp139	1892277	1893569	-	20	19	19.3233	21.2177	0.134874	0.3515	0.50049	17.5229	17.8296	0.0251255	0.4722	0.499263	18.0769	15.1018	-0.259187	0.1936	0.466409	16.7198	18.3676	0.135993	0.3226	0.464519
RVBD_1667c	ABC macrolide transporter ATP-binding protein	1893584	1894237	-	11	11	14.5461	12.1835	-0.255455	0.2156	0.50049	13.1701	15.5286	0.237647	0.2525	0.488513	13.558	11.816	-0.197925	0.2984	0.490686	12.5556	12.0826	-0.0541697	0.4452	0.49158
RVBD_1668c	ABC macrolide transporter ATP-binding protein	1894231	1895349	-	14	10.25	16.7298	19.4678	0.218494	0.2722	0.50049	15.1262	17.5334	0.213065	0.2689	0.492829	14.1547	10.4874	-0.431871	0.0858	0.340858	14.4405	17.787	0.301303	0.2053	0.418712
RVBD_1669	hypothetical protein	1895732	1896094	+	9	8	8.0174	10.557	0.396221	0.1959	0.50049	7.28221	9.5848	0.395972	0.2316	0.483735	7.52341	13.098	0.798762	0.127	0.407904	6.94713	8.67704	0.322269	0.3591	0.471818
RVBD_1670	hypothetical protein	1896127	1896474	+	10	9	15.5606	17.4038	0.161341	0.2966	0.50049	14.0877	16.7978	0.253802	0.2499	0.487498	14.5179	21.2717	0.550784	0.0602	0.287702	13.449	18.3094	0.445577	0.1227	0.359416
RVBD_1671	membrane protein	1896482	1896874	+	15	9.75	8.50295	11.016	0.373016	0.2133	0.50049	7.68888	10.0429	0.385047	0.2273	0.482331	8.80155	15.4473	0.810654	0.1135	0.388619	7.34688	4.93572	-0.569386	0.1431	0.380478
RVBD_1672c	integral membrane transporter	1896883	1898214	-	21	17	11.1283	12.1556	0.127297	0.3562	0.50049	10.113	10.5631	0.062957	0.4359	0.499263	10.4472	12.7445	0.286703	0.2987	0.490686	9.65702	9.26074	-0.0594168	0.442	0.491569
RVBD_1673c	hypothetical protein	1898307	1899239	-	15	11.5	7.54439	8.23978	0.12701	0.3975	0.50049	7.4222	8.04855	0.117074	0.397	0.499263	7.62801	7.33764	-0.0554689	0.4476	0.494855	6.49035	7.86635	0.278569	0.304	0.458452
RVBD_1674A	hypothetical protein	1900108	1900254	+	3	3	19.386	21.5388	0.151567	0.4155	0.50049	17.4984	14.1257	-0.307153	0.2838	0.495206	18.002	4.33612	-2.03913	0.0015	0.0162814	16.7193	20.9497	0.32704	0.2724	0.44416
RVBD_1674c	transcriptional regulator	1899267	1899923	-	9	6	20.0254	22.1403	0.14468	0.3278	0.50049	18.0798	13.9206	-0.376183	0.1252	0.409234	18.5903	16.1544	-0.201991	0.2855	0.490686	17.2527	22.8036	0.403084	0.1433	0.380478
RVBD_1675c	transcriptional regulator Cmr	1900248	1900982	-	11	9.25	13.0082	16.1829	0.314735	0.2103	0.50049	13.1097	12.5715	-0.0600997	0.4392	0.499263	13.5242	13.1918	-0.035574	0.4653	0.495412	12.5129	17.5061	0.4849	0.1407	0.379875
RVBD_1676	hypothetical protein	1901054	1901758	+	10	5	6.76034	6.74105	-0.0041068	0.5056	0.506072	6.13824	10.2048	0.731362	0.1033	0.38348	6.35074	9.20099	0.533605	0.2238	0.482435	5.86824	3.07697	-0.915167	0.071	0.280393
RVBD_1677	lipoprotein DsbF	1901755	1902303	+	12	6.25	4.04137	7.88979	0.961014	0.1228	0.472545	3.13822	2.82591	-0.148477	0.4686	0.499263	3.77951	8.00475	1.0786	0.2737	0.490686	3.4984	3.62189	0.0567636	0.4584	0.495096
RVBD_1678	membrane protein	1902404	1903306	+	10	6	7.1745	6.1304	-0.226085	0.3601	0.50049	6.53733	6.53763	0.000938874	0.496	0.501414	6.7501	5.06162	-0.412494	0.3448	0.494855	6.21844	3.96363	-0.640154	0.1929	0.411494
RVBD_1679	acyl-CoA dehydrogenase FadE16	1903306	1904427	+	10	7	4.24511	1.79347	-1.23364	0.044	0.29989	3.80932	3.58402	-0.0861099	0.4551	0.499263	3.89779	0.107358	-4.9007	1e-05	0.000154686	3.62718	2.92795	-0.299557	0.379	0.476479
RVBD_1680	hypothetical protein	1904436	1905260	+	15	10.25	12.0536	12.0528	-9.34056e-05	0.5081	0.508258	10.9857	11.1891	0.026739	0.4764	0.499263	10.3393	8.73533	-0.242512	0.2989	0.490686	10.4835	12.0413	0.2009	0.3384	0.467979
RVBD_1681	molybdopterin biosynthesis protein MoeX	1905257	1906249	+	15	14	24.0945	21.0341	-0.195888	0.2009	0.50049	21.8389	18.5164	-0.23784	0.171	0.446227	22.5214	20.7364	-0.118956	0.3171	0.492389	20.8405	22.2801	0.0968162	0.3511	0.469923
RVBD_1682	DivIVA family protein	1906410	1907327	+	15	13	11.5231	10.7508	-0.099984	0.3752	0.50049	10.4366	7.5432	-0.467477	0.0734	0.324869	10.7599	10.5479	-0.0284262	0.47	0.495583	9.96392	12.9418	0.377799	0.2045	0.418664
RVBD_1683	bifunctional enzyme long-chain acyl-CoA synthase and lipase	1907601	1910600	+	41	15	1.92338	1.85201	-0.054294	0.4619	0.50049	1.98803	2.70135	0.4413	0.2326	0.483735	1.78913	2.52044	0.493185	0.1991	0.467046	1.89458	0.6415	-1.53049	0.0033	0.0299632
RVBD_1684	hypothetical protein	1910593	1910817	+	4	0	0	0	NA	NA	NA	0	0	NA	NA	NA	0	0	NA	NA	NA	0	0	NA	NA	NA
RVBD_1685c	hypothetical protein	1910783	1911406	-	7	1	0.105239	0	-0.796323	NA	NA	0.0952317	0	-0.514534	NA	NA	0.0973326	0	-0.527209	NA	NA	0.09143	0	0.0936501	NA	NA
RVBD_1686c	ABC transporter efflux protein DrrB	1911408	1912088	-	13	8	6.52897	6.20355	-0.0735549	0.449	0.50049	5.92848	5.39782	-0.134066	0.475	0.499263	6.12861	9.43526	0.621487	0.1985	0.466557	5.67295	7.65204	0.43309	0.2968	0.455658
RVBD_1687c	ABC transporter ATP-binding protein	1912160	1912927	-	11	8	10.4489	11.9533	0.19374	0.3461	0.50049	9.50509	10.79	0.182999	0.3813	0.499263	9.81835	6.59208	-0.572816	0.1498	0.429803	9.06178	8.1237	-0.154959	0.388	0.478415
RVBD_1688	3-methyladenine DNA glycosylase Mpg	1912986	1913597	+	8	7	19.9485	23.1563	0.21492	0.2825	0.50049	18.0252	20.6964	0.199389	0.3296	0.499263	18.5444	16.3299	-0.182952	0.3287	0.4948	17.1953	13.4799	-0.349099	0.2871	0.452683
RVBD_1689	tyrosyl-tRNA synthase TyrS	1913609	1914883	+	20	0.25	0	0.0669331	0.554375	NA	NA	0	0	NA	NA	NA	0	0	NA	NA	NA	0	0	NA	NA	NA
RVBD_1690	lipoprotein LprJ	1915534	1915917	+	8	4.25	9.03616	7.24791	-0.317023	0.29	0.50049	10.2029	4.50281	-1.17184	0.0361	0.215121	10.5008	13.8774	0.401667	0.2746	0.490686	9.75179	12.6699	0.379492	0.2679	0.443874
RVBD_1691	hypothetical protein	1915956	1916708	+	11	7.5	2.45907	2.31097	-0.0889503	0.4598	0.50049	2.59661	3.45956	0.412561	0.3306	0.499263	2.36636	2.64561	0.161405	0.4242	0.494855	2.4639	2.2584	-0.114907	0.4272	0.486185
RVBD_1692	HAD hydrolase, family IIA	1916705	1917766	+	12	11	12.2376	12.0855	-0.0180216	0.4831	0.50049	11.0801	4.17772	-1.40365	0.0003	0.00395062	11.4201	3.87267	-1.55618	0.0003	0.00376706	10.5968	12.7832	0.27142	0.2633	0.442816
RVBD_1693	hypothetical protein	1917763	1917939	+	1	1	17.6321	32.3965	0.872342	NA	NA	15.8931	18.3353	0.206368	NA	NA	16.3183	18.1736	0.155948	NA	NA	15.1571	26.8417	0.824317	NA	NA
RVBD_1694	2'-O-methyltransferase TlyA	1917947	1918753	+	10	5	21.3533	7.17421	-1.56976	0.0128	0.117987	19.5543	6.67129	-1.54636	0.0195	0.13991	20.2687	10.8158	-0.903705	0.1907	0.465058	18.6014	11.2164	-0.725605	0.2917	0.45433
RVBD_1695	inorganic polyphosphate/ATP-NAD kinase PpnK	1918753	1919676	+	7	0	0	0	NA	NA	NA	0	0	NA	NA	NA	0	0	NA	NA	NA	0	0	NA	NA	NA
RVBD_1696	DNA repair protein RecN	1919690	1921453	+	21	12.5	5.05842	4.4728	-0.177067	0.352	0.50049	4.22098	4.19964	-0.00666477	0.4973	0.502165	4.3486	4.71803	0.117907	0.4153	0.494855	4.37045	3.77761	-0.206298	0.3278	0.466173
RVBD_1697	hypothetical protein	1921549	1922730	+	17	1	1.73047	0	-3.71296	NA	NA	1.56792	0	-3.35962	NA	NA	1.62342	0	-3.40567	NA	NA	1.50795	0	-2.72317	NA	NA
RVBD_1698	outer membrane protein MctB	1922752	1923696	+	13	7	2.08926	0.891995	-1.20928	0.0125	0.116558	1.89821	0.344489	-2.38112	1e-05	0.000158416	1.96397	1.12781	-0.785027	0.0686	0.306784	1.8144	7.20452	1.98041	0.3544	0.470943
RVBD_1699	CTP synthase PyrG	1923836	1925596	+	37	1.25	0.669271	0.0266626	-2.91669	NA	NA	1.21672	0	-3.02812	NA	NA	1.26378	0	-3.07721	NA	NA	1.17202	2.061	0.813589	NA	NA
RVBD_1700	ADP-ribose pyrophosphatase	1925589	1926212	+	11	7	0.888786	1.67482	0.898823	0.5002	0.503177	0.808471	1.05797	0.384176	0.3584	0.499263	0.83517	0.361934	-1.14926	0.0997	0.364429	0.770187	0	-4.46837	0.0001	0.0012305
RVBD_1701	tyrosine recombinase xerD	1926209	1927144	+	14	6.25	0.671074	0.169427	-1.86494	0.0135	0.122337	0.717796	0	-4.73865	1e-05	0.000158416	0.747275	0.030727	-3.72026	0.0001	0.00137425	0.685686	0	-4.08983	1e-05	0.000132241
RVBD_1702Ac	tyrosine recombinase xerD	1928844	1929005	-	3	2	5.02917	1.35891	-1.83431	NA	NA	4.5719	40.0031	3.10988	NA	NA	4.72627	2.70383	-0.783547	NA	NA	4.36707	7.98851	0.870256	NA	NA
RVBD_1702c	hypothetical protein	1927218	1928582	-	24	20	21.928	20.8153	-0.0751098	0.4036	0.50049	19.8898	15.6953	-0.341443	0.1558	0.435222	20.5203	18.7374	-0.130985	0.346	0.494855	18.9894	15.7996	-0.264703	0.2637	0.442993
RVBD_1703c	catechol-O-methyltransferase	1929138	1929887	-	16	14	33.9306	31.0044	-0.130075	0.3302	0.50049	30.7623	26.9409	-0.191208	0.2613	0.492713	31.7142	35.3329	0.155906	0.4088	0.494855	29.3435	23.5623	-0.31597	0.1703	0.401439
RVBD_1704c	d-serine/alanine/glycine transporter CycA	1929793	1931463	-	22	21	22.8615	25.3766	0.150538	0.2586	0.50049	20.6652	20.9751	0.0215445	0.4643	0.499263	21.2526	25.2051	0.246068	0.1704	0.454237	19.7075	26.6064	0.433173	0.0889	0.308632
RVBD_1705c	PPE family protein PPE22	1931504	1932661	-	26	18.75	22.3587	20.6913	-0.111773	0.3304	0.50049	20.2488	17.6733	-0.196079	0.2297	0.483735	22.0389	21.0428	-0.0666077	0.4219	0.494855	19.3412	21.1244	0.127571	0.3408	0.468911
RVBD_1706A	PPE family protein PPE22	1934489	1934656	-	2	0	0	0	NA	NA	NA	0	0	NA	NA	NA	0	0	NA	NA	NA	0	0	NA	NA	NA
RVBD_1706c	PPE family protein PPE23	1932701	1933885	-	20	16.5	50.3867	39.3117	-0.358017	0.091	0.433965	48.5226	42.4455	-0.192959	0.2331	0.483735	47.0897	43.5783	-0.111735	0.3358	0.494855	46.3107	37.5587	-0.301875	0.1639	0.39512
RVBD_1706Xc	hypothetical protein	1933970	1934209	-	12	6	25.0791	26.2643	0.0665595	0.4334	0.50049	22.7577	19.8456	-0.197031	0.3559	0.499263	23.4845	23.0256	-0.028196	0.4752	0.497414	21.7297	21.7636	0.00342878	0.4869	0.500389
RVBD_1707	SulP family sulfate permease	1934889	1936349	+	22	19.5	28.3359	30.8784	0.123939	0.3298	0.50049	28.3745	35.116	0.307511	0.1466	0.428029	29.25	32.8488	0.167418	0.2853	0.490686	27.0887	46.5014	0.77959	0.0315	0.170153
RVBD_1708	chromosome partitioning protein	1936367	1937323	+	19	2	12.2321	22.1395	0.852202	NA	NA	11.1964	14.7516	0.396794	NA	NA	11.6035	11.3146	-0.0346325	NA	NA	10.6884	9.85284	-0.108849	NA	NA
RVBD_1709	segregation and condensation protein ScpA	1937320	1938156	+	11	10	8.90053	10.6969	0.264845	0.2901	0.50049	8.0432	8.26256	0.0391662	0.474	0.499263	8.26821	6.64074	-0.315107	0.2859	0.490686	7.66029	4.95482	-0.623993	0.1617	0.393217
RVBD_1710	segregation and condensation protein ScpB	1938153	1938848	+	15	11	5.30022	3.67494	-0.526774	0.128	0.480861	4.79168	7.56489	0.65777	0.1277	0.413603	4.9364	6.17157	0.321924	0.3422	0.494855	4.57497	4.11231	-0.14995	0.3925	0.478415
RVBD_1711	pseudouridine synthase	1938845	1939609	+	10	0.25	0	0.0594719	0.50213	NA	NA	0	0	NA	NA	NA	0	0	NA	NA	NA	0	0	NA	NA	NA
RVBD_1712	cytidylate kinase Cmk	1939606	1940298	+	13	2.5	0.202081	0.0266626	-1.93064	0.1414	0.498584	0.366366	0	-2.39329	NA	NA	0.383587	0	-2.44895	NA	NA	0.354244	0	-1.76781	NA	NA
RVBD_1713	GTP-binding protein EngA	1940295	1941686	+	12	0	0	0	NA	NA	NA	0	0	NA	NA	NA	0	0	NA	NA	NA	0	0	NA	NA	NA
RVBD_1714	oxidoreductase	1941860	1942672	+	8	6	15.9919	14.1632	-0.174921	0.3211	0.50049	14.5946	11.6555	-0.323336	0.2766	0.495206	15.0988	14.4996	-0.0579334	0.4633	0.495412	13.9067	18.4253	0.406697	0.2035	0.418664
RVBD_1715	3-hydroxybutyryl-CoA dehydrogenase FadB3	1942666	1943580	+	9	4	8.13252	9.75094	0.260791	0.3811	0.50049	7.3507	3.31819	-1.13647	0.0899	0.357764	7.55612	1.77659	-2.06189	0.0144	0.108491	7.01238	3.7915	-0.870877	0.1636	0.394995
RVBD_1716	arylformamidase	1943583	1944413	+	12	10	12.2068	10.6083	-0.202246	0.3573	0.50049	11.0578	8.51494	-0.376044	0.2709	0.494313	11.3853	8.66063	-0.393661	0.2343	0.486422	10.5316	13.2956	0.336972	0.268	0.443874
RVBD_1717	hypothetical protein	1944413	1944763	+	4	4	20.7899	22.3448	0.103887	0.3868	0.50049	18.9587	15.8752	-0.255022	0.2853	0.495206	19.6299	13.4223	-0.546575	0.1146	0.389543	18.0826	18.784	0.0568527	0.4434	0.491569
RVBD_1718	hypothetical protein	1944816	1945634	+	7	6	19.8205	27.8189	0.488578	0.1971	0.50049	18.0447	19.0276	0.0767217	0.4322	0.499263	18.6688	24.4203	0.387254	0.2201	0.482435	17.2377	11.0668	-0.635902	0.1027	0.33128
RVBD_1719	transcriptional regulator	1945648	1946427	+	7	5	7.59199	6.88409	-0.140657	0.4102	0.50049	6.87429	2.58751	-1.39716	0.0207	0.147528	7.08901	4.88752	-0.53248	0.2161	0.482304	6.57326	4.21136	-0.631553	0.1858	0.410357
RVBD_1719A	transcriptional regulator	1946424	1946531	+	3	3	7.31225	5.14158	-0.504168	0.2439	0.50049	6.63368	5.7242	-0.209122	0.4713	0.499263	6.84272	1.65896	-2.00678	0.0062	0.0549928	6.33719	3.74721	-0.737092	0.2095	0.421247
RVBD_1720c	toxin VapC12	1947037	1947426	-	9	9	9.38908	10.2227	0.12252	0.3734	0.50049	8.54279	5.40029	-0.659408	0.078	0.334565	8.83369	6.02087	-0.551203	0.1395	0.421081	8.15568	12.1829	0.579467	0.1492	0.385333
RVBD_1721c	antitoxin VapB12	1947423	1947650	-	2	2	2.85348	4.60735	0.677741	NA	NA	2.6125	0.482339	-2.24631	NA	NA	2.7138	0.602721	-2.0214	NA	NA	2.49035	1.31752	-0.828561	NA	NA
RVBD_1722	carboxylase	1947868	1949352	+	23	20.25	30.6921	26.8119	-0.194946	0.1194	0.471695	27.8248	25.7463	-0.111912	0.2917	0.495206	28.6877	26.1848	-0.131603	0.2552	0.490686	25.2955	24.4911	-0.0463101	0.4198	0.48463
RVBD_1723	hydrolase	1949349	1950596	+	17	15	32.3894	28.2081	-0.199346	0.2826	0.50049	29.3809	31.3621	0.094187	0.4143	0.499263	30.2925	21.898	-0.467882	0.1195	0.396849	28.0145	25.472	-0.136806	0.3727	0.473733
RVBD_1724c	hypothetical protein	1950639	1951058	-	13	12	22.2705	22.7496	0.0306914	0.4639	0.50049	20.1944	27.2146	0.430307	0.1099	0.390218	20.8309	20.93	0.00697819	0.4846	0.499709	19.2673	20.1116	0.062477	0.4214	0.48463
RVBD_1725c	hypothetical protein	1951048	1951758	-	13	10	26.7395	27.1285	0.0208258	0.4675	0.50049	24.2265	28.1097	0.214484	0.3085	0.499263	24.9735	23.6525	-0.0782135	0.4158	0.494855	23.1322	21.5864	-0.0989963	0.4161	0.4831
RVBD_1726	oxidoreductase	1951859	1953244	+	16	14	23.3483	22.6648	-0.0428454	0.4396	0.50049	21.1685	26.0208	0.297707	0.2548	0.490885	21.823	19.6072	-0.154266	0.327	0.4948	20.2029	20.9544	0.0531963	0.432	0.488394
RVBD_1727	hypothetical protein	1953277	1953846	+	6	5	25.6678	40.7026	0.664567	0.0416	0.289669	23.2718	25.1623	0.112823	0.3786	0.499263	24.0082	17.3275	-0.469406	0.0924	0.35264	22.2123	23.128	0.0595395	0.4291	0.486843
RVBD_1728c	NLP/P60 family protein	1953871	1954641	-	20	17	13.8349	14.3613	0.0538472	0.4363	0.50049	12.5378	12.7862	0.028447	0.4671	0.499263	12.9228	18.6451	0.528698	0.0507	0.260163	11.9652	13.2749	0.150448	0.3503	0.469923
RVBD_1729c	s-adenosylmethionine-dependent methyltransferase	1954638	1955576	-	22	13	3.11317	2.42918	-0.356675	0.2532	0.50049	3.54272	1.66032	-1.08622	0.0347	0.210909	3.37624	3.16554	-0.0918234	0.4583	0.495254	3.37274	2.31748	-0.533538	0.219	0.426816
RVBD_1730c	penicillin-binding protein	1955699	1957252	-	30	15	11.5139	9.82193	-0.229098	0.2618	0.50049	10.4317	14.1264	0.437231	0.1416	0.422687	10.7517	17.2112	0.678436	0.0537	0.268668	9.9588	13.8922	0.480585	0.1404	0.379875
RVBD_1731	succinate-semialdehyde dehydrogenase GabD2	1957684	1959240	+	25	21.5	16.8412	12.3428	-0.448123	0.0286	0.218024	15.2656	11.4074	-0.419976	0.0832	0.34487	16.4861	11.3166	-0.542397	0.0211	0.144983	15.2625	12.3878	-0.300323	0.1417	0.379875
RVBD_1732c	hypothetical protein	1959250	1959798	-	8	7	7.67217	9.83816	0.357911	0.2402	0.50049	6.94746	8.68453	0.321681	0.225	0.480854	7.1577	13.4977	0.913582	0.2293	0.484313	6.63828	6.76595	0.0306502	0.4687	0.49718
RVBD_1733A	hypothetical protein	1960723	1960818	+	4	3	18.4007	14.4515	-0.347525	0.2894	0.50049	16.6307	14.1154	-0.235042	0.3609	0.499263	17.1496	15.0144	-0.1905	0.421	0.494855	15.906	21.5595	0.440005	0.2576	0.44024
RVBD_1733c	transmembrane protein	1959862	1960494	-	5	4	27.3519	26.3671	-0.0528275	0.4421	0.50049	24.7047	23.7595	-0.0558419	0.4598	0.499263	25.395	28.9751	0.190315	0.3513	0.494855	23.5473	31.9391	0.440393	0.165	0.396754
RVBD_1734c	pyruvate dehydrogenase E2 component (dihydrolipoamide acetyltransferase)	1960781	1961023	-	3	3	48.2359	35.9961	-0.421782	0.2352	0.50049	43.6971	57.4509	0.394615	0.2503	0.487498	45.042	27.1048	-0.731291	0.1229	0.401557	41.7327	53.3127	0.35391	0.2907	0.454105
RVBD_1735Ac	hypothetical protein	1961894	1962136	-	4	4	19.8108	18.3167	-0.112918	0.4002	0.50049	18.0262	18.0084	-0.000942181	0.5075	0.508613	18.6311	17.7949	-0.0656374	0.4504	0.494855	17.2019	16.7981	-0.0318999	0.4847	0.49999
RVBD_1735c	hypothetical protein	1961298	1961891	-	10	9	9.91476	10.8001	0.123208	0.4165	0.50049	8.95656	5.21486	-0.777756	0.0781	0.334565	9.21127	9.6933	0.0738585	0.4412	0.494855	8.55012	8.83733	0.0495181	0.4584	0.495096
RVBD_1736c	nitrate reductase NarX	1962235	1964193	-	42	39	23.6804	19.4205	-0.286066	0.064	0.370704	21.398	18.4946	-0.210289	0.1515	0.432471	22.008	18.8243	-0.225342	0.1242	0.40366	20.4181	23.1978	0.184275	0.2004	0.418664
RVBD_1737c	nitrate/nitrite transporter NarK2	1964190	1965377	-	15	15	14.8877	9.90662	-0.587194	0.0049	0.0537997	13.5119	10.1051	-0.418581	0.0474	0.256757	13.947	10.2697	-0.440985	0.0461	0.248505	12.9091	13.3417	0.0482984	0.4135	0.48248
RVBD_1738	hypothetical protein	1965664	1965948	+	3	3	18.8482	19.9643	0.0827904	0.4249	0.50049	17.0937	9.42725	-0.85409	0.0236	0.161713	17.6291	19.9075	0.17548	0.3805	0.494855	16.3256	20.0918	0.301236	0.2669	0.443524
RVBD_1739c	sulfate-transport ABC transporter transmembrane protein	1965962	1967644	-	41	34.25	15.0221	15.9113	0.0829413	0.3346	0.50049	13.583	14.0849	0.0524103	0.4123	0.499263	13.985	11.2909	-0.308526	0.0915	0.351682	12.602	15.2448	0.274879	0.1341	0.374843
RVBD_1740	antitoxin VapB34	1967712	1967924	+	4	4	6.91293	8.79232	0.345362	0.3411	0.50049	6.2611	1.63186	-1.91174	0.0025	0.025641	6.46707	10.4793	0.694136	0.2328	0.485821	5.97991	4.89259	-0.279806	0.3461	0.469755
RVBD_1741	toxin VapC34	1967924	1968172	+	7	7	32.5956	21.4229	-0.605055	0.0624	0.365648	29.5474	19.8692	-0.571769	0.0928	0.363476	30.459	26.4141	-0.205228	0.3201	0.492982	28.1804	24.6181	-0.193927	0.3556	0.471225
RVBD_1742	hypothetical protein	1968180	1968917	+	13	13	24.11	23.4129	-0.0423085	0.4528	0.50049	21.8687	21.7837	-0.0054907	0.492	0.50064	22.5525	25.9135	0.200429	0.2929	0.490686	20.8639	20.3973	-0.0320268	0.4921	0.501703
RVBD_1743	transmembrane serine/threonine-protein kinase E PknE	1969011	1970711	+	33	24.5	32.492	35.4253	0.124673	0.2692	0.50049	30.6824	31.2409	0.0260649	0.4552	0.499263	31.6297	31.0371	-0.0272361	0.4469	0.494855	28.0946	30.0386	0.0967098	0.3529	0.469993
RVBD_1744c	membrane protein	1970996	1971397	-	7	6	31.5741	27.3089	-0.209199	0.3124	0.50049	28.5979	22.9988	-0.313812	0.2387	0.486249	29.464	21.4294	-0.458658	0.1869	0.464887	27.2929	22.5345	-0.274978	0.2969	0.455658
RVBD_1745c	isopentenyl-diphosphate delta-isomerase Idi	1971387	1971998	-	14	9.5	2.83675	2.26357	-0.323809	0.3002	0.50049	2.87699	2.2699	-0.338148	0.316	0.499263	2.67952	4.04696	0.59312	0.4386	0.494855	2.74524	1.96313	-0.471821	0.2989	0.456442
RVBD_1746	serine/threonine-protein kinase PknF	1972145	1973575	+	13	13	29.7649	25.3113	-0.233737	0.1541	0.499722	26.9311	27.1337	0.0109045	0.4761	0.499263	27.7235	26.7303	-0.0525151	0.4282	0.494855	25.6929	32.3145	0.331054	0.1492	0.385333
RVBD_1747	transmembrane ABC transporter ATP-binding protein	1973637	1976234	+	33	29	39.0835	35.9295	-0.121376	0.2909	0.50049	35.5608	32.1253	-0.146518	0.2648	0.492829	36.7333	29.1465	-0.333676	0.1039	0.372434	33.8604	18.2286	-0.892925	0.0009	0.00940426
RVBD_1748	hypothetical protein	1976607	1977338	+	12	11	29.2274	33.8588	0.212121	0.2221	0.50049	26.5079	25.2956	-0.0673746	0.4102	0.499263	27.3406	31.1742	0.189324	0.2945	0.490686	25.2958	29.5245	0.223385	0.2503	0.437034
RVBD_1749c	integral membrane protein	1977335	1977892	-	16	14	16.6938	16.2418	-0.0395805	0.4462	0.50049	15.1007	15.4154	0.0298993	0.4643	0.499263	15.5434	15.9354	0.0360663	0.4491	0.494855	14.4097	9.81781	-0.551965	0.0429	0.207469
RVBD_1750c	fatty-acid-CoA ligase FadD1	1977976	1979574	-	40	30.75	17.4205	16.2579	-0.0996158	0.33	0.50049	15.2973	15.5329	0.022115	0.4677	0.499263	15.2885	15.2719	-0.00149533	0.4955	0.500836	15.0875	15.9256	0.0782916	0.3787	0.476477
RVBD_1751	oxidoreductase	1979628	1981010	+	19	15.25	8.96781	8.28619	-0.113921	0.3618	0.50049	8.13527	5.57235	-0.544717	0.0652	0.307729	8.39048	7.93066	-0.080928	0.4041	0.494855	7.27534	9.44391	0.376985	0.2021	0.418664
RVBD_1752	hypothetical protein	1981137	1981586	+	5	4	3.43904	3.21663	-0.0954302	0.4551	0.50049	3.10732	3.60705	0.215234	0.3919	0.499263	3.19722	4.054	0.341255	0.4536	0.494855	2.96392	6.29868	1.08451	0.1195	0.35553
RVBD_1753c	PPE family protein PPE24	1981621	1984782	-	66	34.25	6.94976	7.15468	0.0418999	0.4206	0.50049	6.84476	8.10511	0.243818	0.1825	0.458039	7.26733	6.58625	-0.141721	0.2852	0.490686	6.73024	10.7289	0.672869	0.0393	0.195092
RVBD_1754c	hypothetical protein	1984986	1986677	-	40	33.25	16.5285	16.2154	-0.0275857	0.4443	0.50049	14.5445	15.2032	0.0639521	0.406	0.499263	15.4645	16.5599	0.0987719	0.3301	0.494855	14.3147	16.2239	0.180864	0.1896	0.411494
RVBD_1755c	phospholipase C4 PlcD	1986861	1987682	-	19	5	2.74355	2.13204	-0.359554	0.2889	0.50049	2.4545	1.28146	-0.91729	0.2305	0.483735	2.50569	1.11663	-1.13998	0.0682	0.306765	2.33833	3.78908	0.69776	0.3444	0.469663
RVBD_1756c	transposase	1987752	1988636	-	23	23	17.6853	21.036	0.250232	0.1176	0.471132	16.0298	19.242	0.263489	0.1241	0.407959	16.5199	22.1364	0.422145	0.0335	0.200125	15.2931	21.6618	0.502411	0.0247	0.145076
RVBD_1757c	transposase	1988687	1989013	-	4	4	28.1893	26.8345	-0.0709669	0.4279	0.50049	25.4928	18.5543	-0.45712	0.1642	0.443636	26.2553	29.5824	0.172197	0.3405	0.494855	24.3534	26.0448	0.0982182	0.4122	0.48248
RVBD_1758	cutinase Cut1	1989049	1989573	+	11	11	37.2783	35.1675	-0.0840653	0.3847	0.50049	33.7417	34.5614	0.0347071	0.4528	0.499263	34.7629	34.7588	-8.16282e-05	0.5081	0.509054	32.209	39.2276	0.28466	0.1874	0.411325
RVBD_1759c	PE-PGRS family protein Wag22	1989840	1992584	-	26	17	12.8399	6.83876	-0.908005	0.0022	0.0273259	11.6959	8.9458	-0.386177	0.1528	0.434225	12.1103	9.12576	-0.407671	0.134	0.415764	11.1813	11.9896	0.101375	0.3837	0.477246
RVBD_1760	diacylglycerol acyltransferase	1993160	1994668	+	28	24.25	36.5009	37.1878	0.0268921	0.4477	0.50049	31.7532	29.3478	-0.113582	0.2878	0.495206	34.0944	32.2687	-0.0793403	0.3602	0.494855	31.5571	30.2187	-0.0623014	0.4058	0.481367
RVBD_1761c	exported protein	1994678	1995061	-	6	4	32.1431	34.8646	0.117131	0.3907	0.50049	29.1838	24.6546	-0.24264	0.267	0.492829	30.1422	21.6469	-0.47656	0.1539	0.435325	27.8692	27.2784	-0.029459	0.469	0.49718
RVBD_1762Ac	exported protein	1995989	1996123	-	3	2	9.18462	9.16545	-0.00299198	NA	NA	8.28444	8.68182	0.0689887	NA	NA	8.52659	29.5869	1.78694	NA	NA	7.92732	2.86652	-1.41889	NA	NA
RVBD_1762c	hypothetical protein	1995061	1995849	-	10	8	24.2867	20.4058	-0.250986	0.2094	0.50049	21.9704	17.8475	-0.299325	0.2068	0.472805	22.6151	20.9633	-0.10913	0.3636	0.494855	20.9693	22.0786	0.0751793	0.4093	0.482398
RVBD_1763	transposase	1996159	1996485	+	4	4	24.0298	29.6015	0.30044	0.2648	0.50049	21.7095	27.9	0.361719	0.2101	0.475138	22.3187	26.9849	0.273813	0.272	0.490686	20.7106	28.7437	0.473525	0.1918	0.411494
RVBD_1764	transposase	1996536	1997420	+	23	22.5	20.8806	26.64	0.351339	0.0376	0.268202	18.922	23.2095	0.294626	0.0852	0.348199	20.3882	27.1222	0.411688	0.0251	0.16042	18.8743	24.6483	0.385234	0.0491	0.225803
RVBD_1765A	transposase	1999149	1999364	-	3	3	7.28183	12.3052	0.75306	0.1827	0.50049	6.63567	5.90962	-0.163995	0.4169	0.499263	6.88777	8.65024	0.328	0.3602	0.494855	6.35666	2.02114	-1.60558	0.0429	0.207469
RVBD_1765c	hypothetical protein	1997425	1998522	-	7	7	26.8712	27.8359	0.0508476	0.4119	0.50049	24.3521	17.8995	-0.443414	0.0526	0.273247	25.1125	22.2715	-0.172835	0.2629	0.490686	23.2633	29.5101	0.343631	0.1342	0.374843
RVBD_1766	hypothetical protein	1999744	2000013	+	3	3	8.16124	7.34106	-0.151866	0.4182	0.50049	7.42167	9.04009	0.284205	0.3279	0.499263	7.67038	6.4012	-0.257418	0.3839	0.494855	7.09255	5.87599	-0.260811	0.4643	0.495886
RVBD_1767	alkylhydroperoxidase AhpD family core domain-containing protein	2000081	2000440	+	7	5	18.389	22.7616	0.307328	0.3184	0.50049	16.6955	18.1427	0.120118	0.4293	0.499263	17.2238	18.0034	0.064143	0.451	0.494855	15.9136	34.9428	1.13421	0.1489	0.385333
RVBD_1768	PE-PGRS family protein PE_PGRS31	2000621	2002477	+	21	20	18.7638	18.9764	0.016245	0.4685	0.50049	17.0043	15.8115	-0.104772	0.3222	0.499263	17.5314	19.9286	0.184912	0.2324	0.485821	16.2397	17.5567	0.112889	0.3488	0.469769
RVBD_1769	hypothetical protein	2002633	2003877	+	22	18.5	26.2588	15.1928	-0.789097	0.0021	0.0261849	23.7678	14.1678	-0.745928	0.0054	0.0499422	23.1941	21.8347	-0.0870217	0.3986	0.494855	21.4902	15.5918	-0.462176	0.0896	0.309713
RVBD_1770	hypothetical protein	2003885	2005171	+	17	15	34.2833	37.3456	0.1234	0.2781	0.50049	31.0369	36.4031	0.230075	0.1677	0.44598	31.9643	24.8797	-0.361277	0.0596	0.285687	29.6017	30.0218	0.0206671	0.4658	0.496324
RVBD_1771	l-gulono-1,4-lactone dehydrogenase	2005168	2006454	+	26	23	19.9217	16.8054	-0.245336	0.1188	0.471695	18.004	11.9619	-0.5895	0.004	0.0389058	18.5177	21.8855	0.241065	0.1899	0.465035	17.1753	16.0806	-0.0945562	0.3523	0.469923
RVBD_1772	hypothetical protein	2006643	2006954	+	4	3	5.62747	4.06365	-0.465061	0.2743	0.50049	5.11142	5.2564	0.0421404	0.4828	0.500071	5.28203	3.50759	-0.58089	0.2328	0.485821	4.89463	2.94937	-0.704563	0.2529	0.439252
RVBD_1773c	transcriptional regulator	2007027	2007773	-	11	8.25	14.9139	17.5343	0.2333	0.2733	0.50049	15.2223	16.9105	0.151813	0.3436	0.499263	15.7052	16.7461	0.09274	0.4046	0.494855	14.5214	16.8416	0.214747	0.327	0.465869
RVBD_1774	oxidoreductase	2007839	2009179	+	30	26	16.9836	14.4093	-0.23706	0.1465	0.498584	15.3828	12.3697	-0.314275	0.1224	0.407484	15.8472	16.0996	0.022874	0.4557	0.494855	14.6773	10.7904	-0.443091	0.0556	0.24043
RVBD_1775	hypothetical protein	2009179	2009997	+	14	12	9.71802	14.418	0.568556	0.0635	0.369402	8.75353	4.92877	-0.826537	0.0066	0.0589944	8.97679	8.40785	-0.0939928	0.4189	0.494855	8.34063	6.38841	-0.382062	0.1614	0.393217
RVBD_1776c	transcriptional regulator	2010002	2010562	-	12	7	7.54571	15.8822	1.07164	0.0185	0.157863	6.85025	9.42516	0.459709	0.2342	0.484968	7.06831	7.43287	0.0730089	0.4407	0.494855	6.53985	9.72728	0.573572	0.1289	0.369383
RVBD_1777	cytochrome P450 144 Cyp144	2010663	2011967	+	27	19.25	20.6833	17.8319	-0.213927	0.1913	0.50049	19.7277	19.4977	-0.0168183	0.4751	0.499263	20.3311	21.6829	0.0929181	0.375	0.494855	18.8224	20.547	0.126827	0.3267	0.465858
RVBD_1778c	hypothetical protein	2012088	2012537	-	5	5	3.35866	4.45163	0.403456	0.3355	0.50049	3.0859	1.39378	-1.12589	0.1432	0.42469	3.20478	4.68502	0.545252	0.2803	0.490686	2.93741	2.51239	-0.21102	0.4195	0.48463
RVBD_1779c	integral membrane protein	2012693	2014486	-	14	11	15.5073	17.1891	0.14843	0.3443	0.50049	14.1054	11.392	-0.307636	0.2354	0.486146	14.581	13.2764	-0.134864	0.3821	0.494855	13.4738	8.10205	-0.731142	0.0682	0.274436
RVBD_1780	hypothetical protein	2014706	2015269	+	13	12	15.9168	11.1933	-0.507461	0.018	0.155661	14.445	6.05671	-1.25185	1e-05	0.000158416	14.8987	10.7923	-0.464479	0.0608	0.289705	13.7759	12.6531	-0.121528	0.3876	0.478415
RVBD_1781c	4-alpha-glucanotransferase MalQ	2015309	2017483	-	27	23.5	38.1856	41.6622	0.12569	0.2618	0.50049	34.6484	37.4601	0.112589	0.317	0.499263	34.2571	36.6979	0.0993176	0.3289	0.4948	31.7012	32.5999	0.0405241	0.4342	0.489432
RVBD_1782	ESX-5 secretion system protein EccB5	2017747	2019267	+	20	0.25	0	0	NA	NA	NA	0	0.200126	1.36039	NA	NA	0	0	NA	NA	NA	0	0	NA	NA	NA
RVBD_1784	ESX-5 secretion system protein EccC5	2019264	2023439	+	61	2.25	0.0309353	0.0732661	0.621874	0.2531	0.50049	0.0423784	0.0480189	0.206852	NA	NA	0.0291779	0.0615663	0.60889	0.4387	0.494855	0.0802479	0	0.164205	NA	NA
RVBD_1785c	cytochrome P450 143 Cyp143	2023454	2024635	-	22	19.5	8.09445	6.97763	-0.213981	0.2777	0.50049	6.97493	3.60085	-0.951984	0.0059	0.0537892	7.19357	5.89286	-0.287135	0.2442	0.490686	7.00601	0.95275	-2.86018	1e-05	0.000132241
RVBD_1786	oxidoreductase	2024835	2025038	+	1	1	39.8894	46.3583	0.216105	NA	NA	36.1478	32.7943	-0.138841	NA	NA	37.2793	25.4571	-0.546413	NA	NA	34.5437	15.7909	-1.11262	NA	NA
RVBD_1787	PPE family protein PPE25	2025308	2026405	+	19	18	33.0392	27.497	-0.264835	0.2052	0.50049	29.8986	21.4959	-0.475776	0.0932	0.363707	30.7966	22.6933	-0.440289	0.1158	0.392372	28.5461	19.7272	-0.532495	0.0978	0.324338
RVBD_1788	PE family protein PE18	2026484	2026783	+	5	5	53.1374	47.3175	-0.167256	0.3539	0.50049	48.2353	31.6566	-0.606916	0.0902	0.358114	49.7537	39.6176	-0.328277	0.2467	0.490686	46.0006	36.0187	-0.3518	0.2719	0.44416
RVBD_1789	PPE family protein PPE26	2026797	2027978	+	20	18	44.3141	33.9055	-0.38617	0.0848	0.42019	40.1359	24.8131	-0.693538	0.0099	0.0827154	41.3516	28.551	-0.534214	0.0445	0.244407	38.3019	20.0597	-0.932415	0.0076	0.0596581
RVBD_1790	PPE family protein PPE27	2028432	2029484	+	20	19	55.3664	30.5765	-0.856429	0.0023	0.028349	50.1248	23.6715	-1.08205	0.0006	0.00738462	51.6519	26.7866	-0.947047	0.0014	0.0153521	47.8724	22.9792	-1.05827	0.004	0.0352155
RVBD_1791	PE family protein PE19	2029911	2030210	+	6	6	3.70014	0.0289306	-6.14179	1e-05	0.000187035	3.38717	0	-6.94011	1e-05	0.000158416	3.51075	0.030727	-5.91683	1e-05	0.000154686	3.22091	0	-6.28306	1e-05	0.000132241
RVBD_1792	ESAT-6-like protein EsxK	2030354	2030530	+	2	2	19.4661	7.94326	-1.28553	NA	NA	17.631	5.12804	-1.76421	NA	NA	18.179	0.932737	-4.16686	NA	NA	16.8511	8.58059	-0.95893	NA	NA
RVBD_1792A	ESAT-6-like protein EsxM	2030531	2030650	+	1	1	67.3525	11.8787	-2.48916	NA	NA	60.9571	24.894	-1.28575	NA	NA	62.7558	15.4268	-2.01208	NA	NA	58.1755	4.14315	-3.73062	NA	NA
RVBD_1793	ESAT-6 like protein EsxN	2030701	2030985	+	5	5	10.1978	1.83296	-2.45773	1e-05	0.000187035	9.24733	0.996556	-3.171	1e-05	0.000158416	9.5386	0.0692288	-6.54352	1e-05	0.000154686	8.83739	0.212196	-5.07956	1e-05	0.000132241
RVBD_1794	hypothetical protein	2031073	2031975	+	22	1.5	0.0526193	0.0297359	-0.294193	NA	NA	0.0952317	0	-0.514534	NA	NA	0.0486663	0.0990434	0.602747	NA	NA	0.09143	0	0.0936501	NA	NA
RVBD_1795	ESX-5 secretion system protein EccD5	2032247	2033758	+	22	0.5	0	0	NA	NA	NA	0	0.0931271	0.862794	NA	NA	0	0.184527	1.29769	NA	NA	0	0	NA	NA	NA
[truncated: 2,229 more rows]
