# Supplementary material for: Distinct Bacterial Pathways Influence the Efficacy of Antibiotics against Mycobacterium tuberculosis
Source: mSystems. 2020 Aug 4;5(4):e00396-20. doi: 10.1128/mSystems.00396-20 (PMC7406225; doi:10.1128/mSystems.00396-20)
Supplement: TABLE S2 [file mSystems.00396-20-st002.xlsx]

## Sheet: Table S2
Table S2. Significantly underrepresented genes in vivo
Genes with < 4 TA dinucleotide sites excluded
Genes with < 4 TA dinucleotide sites with insertions excluded
"Literature overlap": Indicates genes identified in previously published genomic screens. References (27), (29), (31).
"Qval": signficance adjusting for multiple tests
Red = log2 ≧ −1.5
Bold = Qval < 0.05
		in vitro versus 14 dpi		in vitro versus 21 dpi		in vitro versus 32 dpi		in vitro versus 49 dpi
gene	annotation	log2	Q-value	log2	Q-value	log2	Q-value	log2	Q-value	Literature overlap
RVBD_0007	membrane protein	-0.073554	0.50049	-0.873273	0.339048	0.23109	0.494855	-2.31026	0.00940426	Zhang et al. 2013
RVBD_0012	membrane protein	-0.911047	0.0242552	-1.04681	0.0185034	-0.963118	0.0507966	-1.00291	0.0839466	Zhang et al. 2013
RVBD_0013	anthranilate synthase component II TrpG	-1.18019	0.471695	-3.2395	0.0241311	-2.80044	0.0247897	-2.58963	0.000132241
RVBD_0018c	phosphoserine/threonine phosphatase PstP	-0.700172	0.50049	-1.73744	0.07424	-1.69924	0.10648	-2.86922	0.00940426	Zhang et al. 2013
RVBD_0019c	FHA domain-containing protein FhaB	-0.73548	0.499722	-4.00038	0.000158416	-0.430566	0.494855	-4.73367	0.000132241	Zhang et al. 2013
RVBD_0040c	secreted proline rich protein Mtc28	-1.28861	0.00326599	-0.949855	0.105375	-0.961203	0.15946	-2.62788	0.000132241	Zhang et al. 2013
RVBD_0043c	transcriptional regulator GntR-family	-1.12381	0.00326599	-1.47892	0.000158416	-1.775	0.000154686	-0.0675671	0.493093
RVBD_0047c	hypothetical protein	-0.776515	0.476039	-0.388869	0.499263	-0.860705	0.36341	-2.84746	0.00242357
RVBD_0049	hypothetical protein	-0.0797026	0.50049	-0.0497223	0.518949	-0.472648	0.490686	-2.13852	0.0167737
RVBD_0050	bifunctional penicillin-binding protein 1A/1B PonA1	-0.531679	0.261153	-0.995586	0.0317028	-0.137777	0.494855	-1.44693	0.000132241	Zhang et al. 2013
RVBD_0056	50S ribosomal protein L9 RplI	-1.50998	0.0662638	-1.98277	0.00395062	-2.43778	0.000154686	-2.44476	0.000132241
RVBD_0069c	l-serine dehydratase SdaA	0.116939	0.50049	-0.322625	0.487498	-0.326671	0.490686	-2.70881	0.000132241
RVBD_0078	transcriptional regulator	-0.250466	0.50049	-2.76006	0.000158416	-2.25029	0.000154686	-1.10394	0.0833981	Zhang et al. 2013
RVBD_0081	ArsR family transcriptional regulator	-0.171935	0.50049	0.527992	0.381839	-1.15283	0.00492615	-0.612503	0.141644
RVBD_0083	oxidoreductase	-0.0948783	0.50049	-0.257066	0.470917	-0.778114	0.0301129	-0.796555	0.0448172
RVBD_0086	hydrogenase HycQ	-0.514217	0.449839	-0.0880142	0.499263	-0.0661912	0.494855	-1.24647	0.0141196	Zhang et al. 2013
RVBD_0088	polyketide cyclase/dehydrase	-0.566414	0.472545	-0.808583	0.304785	-0.773676	0.31225	-2.40822	0.00352804	Zhang et al. 2013
RVBD_0092	cation transporter P-type ATPase CtpA	-0.807611	0.000187035	-0.834558	0.000158416	-0.168588	0.482435	-0.478615	0.131339
RVBD_0096	PPE family protein PPE1	-1.63869	0.000187035	-2.1597	0.000158416	-3.16721	0.000154686	-3.81702	0.000132241	Subramaniyam et al. 2019
RVBD_0097	oxidoreductase	-1.84532	0.000187035	-2.97829	0.000158416	-2.81332	0.000154686	-6.54177	0.000132241	Subramaniyam et al. 2019
RVBD_0098	fatty-acyl-CoA thioesterase type III FcoT	-1.93324	0.00174837	-1.81065	0.00395062	-3.98795	0.000154686	-6.31982	0.000132241	Sassetti et al. 2003; Zhang et al. 2013; Subramaniyam et al. 2019
RVBD_0099	fatty-acid-CoA ligase FadD10	-1.803	0.000187035	-1.44459	0.00395062	-3.6219	0.000154686	-4.2028	0.000132241	Sassetti et al. 2003; Zhang et al. 2013; Subramaniyam et al. 2019
RVBD_0101	peptide synthetase Nrp	-1.41232	0.000187035	-1.63668	0.000158416	-2.51356	0.000154686	-4.01994	0.000132241	Sassetti et al. 2003; Subramaniyam et al. 2019
RVBD_0111	transmembrane acyltransferase	-0.495006	0.104673	-0.804894	0.0115523	-1.39855	0.000154686	-1.30723	0.000132241	Subramaniyam et al. 2019
RVBD_0119	fatty-acid-CoA ligase FadD7	-4.72766	0.00326599	-4.82837	0.000158416	-4.39847	0.00262459	-2.64339	0.0899266	Subramaniyam et al. 2019
RVBD_0126	trehalose synthase TreS	-1.84261	0.157863	-2.5049	0.0567887	-3.28713	0.00262459	-4.28633	0.000132241	Zhang et al. 2013
RVBD_0129c	6-O-acylglucoside esterase/glucoside 6-O-acyltransferase FbpC	-0.154628	0.50049	-0.789582	0.0453097	-0.219163	0.490686	-1.62839	0.000132241
RVBD_0135c	transcriptional regulator	-1.84221	0.0242552	-2.28667	0.0115523	-2.35653	0.00376706	-0.846479	0.39026
RVBD_0147	aldehyde dehydrogenase (NAD+)	0.413503	0.16085	0.249762	0.418532	0.717275	0.0182054	0.314818	0.295244
RVBD_0154c	acyl-CoA dehydrogenase FadE2	-0.589767	0.311065	-0.51628	0.334565	-1.60593	0.000154686	-1.69143	0.000132241
RVBD_0155	NAD(P) transhydrogenase subunit alpha PntAa	-1.02878	0.0824872	-3.62442	0.000158416	-1.57162	0.0416828	-0.801675	0.33285	Zhang et al. 2013
RVBD_0157	NAD(P) transhydrogenase subunit beta PntB	-1.58909	0.000187035	-3.52453	0.000158416	-2.70454	0.000154686	-3.31953	0.000132241	Zhang et al. 2013
RVBD_0158	transcriptional regulator TetR-family	-0.75564	0.00326599	0.196245	0.492829	-0.682581	0.0265981	-0.999236	0.00352804	Zhang et al. 2013; Subramaniyam et al. 2019
RVBD_0161	oxidoreductase	-0.600842	0.344985	-0.31548	0.473627	-1.2208	0.0238337	-2.01369	0.000132241
RVBD_0168	ABC transporter permease YrbE1B	-1.09339	0.000187035	-0.548361	0.0514943	-1.00546	0.00137425	-1.18223	0.000132241
RVBD_0169	MCE-family protein Mce1A	-1.02997	0.000187035	-0.815544	0.000158416	-0.641671	0.0124459	-0.975018	0.000132241	Sassetti et al. 2003
RVBD_0170	MCE-family protein Mce1B	-1.80299	0.000187035	-1.07345	0.00146789	-0.477551	0.340188	-1.57523	0.000132241	Sassetti et al. 2003; Subramaniyam et al. 2019
RVBD_0171	MCE-family protein Mce1C	-1.41573	0.000187035	-1.16654	0.00146789	-0.939446	0.00137425	-1.952	0.000132241	Sassetti et al. 2003; Subramaniyam et al. 2019
RVBD_0172	MCE-family protein Mce1D	-1.11964	0.000187035	-0.758862	0.000158416	-0.994423	0.000154686	-1.10644	0.000132241
RVBD_0173	MCE-family lipoprotein LprK	-1.71134	0.000187035	-0.782601	0.11074	-1.33342	0.000154686	-1.39122	0.000132241	Sassetti et al. 2003
RVBD_0174	MCE-family protein Mce1F	-1.28288	0.000187035	-1.02731	0.000158416	-1.03523	0.000154686	-1.18973	0.000132241	Subramaniyam et al. 2019
RVBD_0175	MCE-associated membrane protein	-1.81039	0.000187035	-2.34513	0.000158416	-1.10834	0.0265981	-1.56095	0.0012305	Sassetti et al. 2003
RVBD_0176	MCE-associated membrane protein	-0.70491	0.0433496	-0.610109	0.130478	-0.464697	0.335102	-0.892764	0.0509596	Sassetti et al. 2003
RVBD_0177	MCE-associated membrane protein	-1.51227	0.000187035	-2.06791	0.000158416	-1.73206	0.00137425	-2.15182	0.000132241	Zhang et al. 2013
RVBD_0178	MCE-associated membrane protein	-1.41934	0.00326599	-1.64726	0.00277056	-0.653455	0.314034	-1.06911	0.132947
RVBD_0179c	lipoprotein LprO	-0.185059	0.50049	-0.347737	0.386968	0.00781137	0.500255	-0.849468	0.00940426
RVBD_0180c	YhgE/Pip domain-containing protein	-1.98131	0.0154528	-2.1673	0.0115523	-1.44258	0.121878	-2.12883	0.0345258	Zhang et al. 2013; Subramaniyam et al. 2019
RVBD_0191	integral membrane protein	-0.461944	0.20737	-0.485565	0.178144	-0.826769	0.0171919	-0.425348	0.300633
RVBD_0199	membrane protein	-2.22043	0.000187035	-5.36028	0.000158416	-3.71226	0.000154686	-2.51048	0.000132241	Sassetti et al. 2003; Zhang et al. 2013; Subramaniyam et al. 2019
RVBD_0200	transmembrane protein	-1.64984	0.0537997	-3.24376	0.000158416	-3.01383	0.000154686	-7.76168	0.000132241	Subramaniyam et al. 2019
RVBD_0201c	hypothetical protein	-1.45098	0.000187035	-1.14994	0.0248544	0.0723999	0.494855	-0.240544	0.465308
RVBD_0202c	transmembrane transporter MmpL11	-1.47343	0.000187035	-1.50235	0.000158416	-1.27595	0.000154686	-2.54603	0.000132241	Subramaniyam et al. 2019
RVBD_0204c	transmembrane protein	-2.30144	0.000187035	-1.8011	0.000158416	-2.53347	0.000154686	-5.59858	0.000132241	Sassetti et al. 2003; Zhang et al. 2013; Subramaniyam et al. 2019
RVBD_0206c	transmembrane transporter MmpL3	-3.70148	0.000187035	-0.74507	0.495206	-2.58209	0.0265981	-1.34475	0.274492
RVBD_0211	iron-regulated phosphoenolpyruvate carboxykinase PckA	-2.05146	0.11008	0.837816	0.486249	-2.26032	0.0495438	-3.11882	0.00458561	Zhang et al. 2013
RVBD_0216	double hotdog hydratase	-0.688938	0.414613	-1.76427	0.0125267	-2.24765	0.00137425	-2.0911	0.0012305	Sassetti et al. 2003; Zhang et al. 2013; Subramaniyam et al. 2019
RVBD_0234c	succinate-semialdehyde dehydrogenase [NADP] dependent GabD1	-0.42504	0.433965	-0.682986	0.0936	-0.234564	0.490686	-1.06839	0.0158854	Zhang et al. 2013
RVBD_0238	transcriptional regulator TetR-family	-0.623401	0.50049	-4.37694	0.000158416	-4.43186	0.0379568	-1.67898	0.298389	Zhang et al. 2013
RVBD_0242c	3-oxoacyl-[acyl-carrier protein] reductase FabG4	-1.46693	0.00326599	-1.68209	0.00632411	-1.19235	0.0873995	-0.627226	0.326855	Zhang et al. 2013
RVBD_0243	acetyl-CoA acyltransferase FadA2	-0.775375	0.0615332	-1.12233	0.00738462	-1.18229	0.00376706	-0.81837	0.101341	Zhang et al. 2013
RVBD_0244c	acyl-CoA dehydrogenase FadE5	-4.07444	0.000187035	-4.01006	0.000158416	-2.50089	0.000154686	-3.93919	0.000132241	Zhang et al. 2013; Subramaniyam et al. 2019
RVBD_0247c	succinate dehydrogenase [iron-sulfur subunit]	-3.22522	0.000187035	-4.24225	0.000158416	-5.15255	0.000154686	-3.40154	0.00352804	Zhang et al. 2013
RVBD_0248c	succinate dehydrogenase [iron-sulfur subunit] SdhA_1	-3.71676	0.000187035	-4.95092	0.000158416	-4.03333	0.000154686	-3.74161	0.000132241	Zhang et al. 2013; Subramaniyam et al. 2019
RVBD_0249c	succinate dehydrogenase [membrane anchor subunit]	-4.05502	0.000187035	-3.44121	0.000158416	-4.84052	0.000154686	-3.84397	0.000132241	Sassetti et al. 2003; Zhang et al. 2013; Subramaniyam et al. 2019
RVBD_0256c	PPE family protein PPE2	-0.663408	0.0101896	-1.07326	0.000158416	-1.12876	0.000154686	-0.542454	0.108289	Subramaniyam et al. 2019
RVBD_0259c	hypothetical protein	-0.693875	0.425016	0.110184	0.499263	-1.31105	0.0457429	-0.327843	0.443874
RVBD_0270	fatty-acid-CoA ligase FadD2	-1.7117	0.000187035	-1.48779	0.000158416	-1.7482	0.000154686	-0.913908	0.000132241
RVBD_0296c	sulfatase	-0.409703	0.242387	-0.878562	0.00277056	-0.768972	0.0124459	-1.54523	0.000132241	Subramaniyam et al. 2019
RVBD_0317c	glycerophosphoryl diester phosphodiesterase GlpQ2	0.0399661	0.50049	-0.860749	0.0308075	-0.0914285	0.494855	-0.247925	0.428342
RVBD_0321	deoxycytidine triphosphate deaminase Dcd	-0.084403	0.50049	-0.98131	0.151616	-1.69659	0.00262459	-0.835742	0.292079
RVBD_0323c	hypothetical protein	-0.461242	0.498584	0.319409	0.480854	0.421499	0.450136	-1.29605	0.0235029
RVBD_0348	transcriptional regulator	-2.47519	0.00326599	-0.52031	0.495206	-2.19978	0.019212	-1.07281	0.386249
RVBD_0353	heat shock protein transcriptional repressor HspR	-3.36776	0.000187035	-3.81447	0.000158416	-3.86083	0.000154686	-7.10722	0.000132241	Subramaniyam et al. 2019
RVBD_0361	membrane protein	-0.266976	0.50049	-1.31521	0.151616	-2.27265	0.0133417	0.70684	0.47263	Zhang et al. 2013
RVBD_0364	membrane-associated protein	-1.43821	0.262817	-2.53598	0.00838951	1.10204	0.411234	0.784394	0.424999
RVBD_0380c	methyltransferase	-1.22821	0.285413	-1.31732	0.289288	-2.71313	0.00376706	-3.45576	0.00352804	Zhang et al. 2013
RVBD_0381c	hypothetical protein	-0.864866	0.00174837	-1.08129	0.000158416	-1.60169	0.000154686	-2.68908	0.000132241	Zhang et al. 2013; Subramaniyam et al. 2019
RVBD_0385	oxidoreductase	-0.183269	0.50049	-0.101955	0.499263	-0.250622	0.490686	-1.31639	0.000132241	Subramaniyam et al. 2019
RVBD_0390	hypothetical protein	-1.40556	0.00741244	-1.57062	0.00146789	-1.9794	0.00137425	-3.24814	0.000132241	Subramaniyam et al. 2019
RVBD_0391	O-succinylhomoserine sulfhydrylase MetZ	-2.15601	0.000187035	-2.27889	0.000158416	-2.96005	0.000154686	-2.86612	0.000132241	Subramaniyam et al. 2019
RVBD_0400c	acyl-CoA dehydrogenase FadE7	-1.00151	0.263079	-2.30403	0.00395062	-1.14567	0.242358	-1.21273	0.160745
RVBD_0409	acetate kinase AckA	-0.801583	0.104673	-1.02588	0.036208	-0.505702	0.411234	-0.00177115	0.514947	Zhang et al. 2013
RVBD_0428c	N-acetyltransferase	-0.425987	0.455088	-0.0574922	0.499263	-1.20512	0.00492615	-0.758698	0.193425
RVBD_0437c	phosphatidylserine decarboxylase Psd	-0.594076	0.50049	-2.47627	0.0395181	-2.03881	0.10749	-2.33725	0.113774
RVBD_0438c	molybdopterin biosynthesis protein MoeA2	-0.438245	0.376064	-0.871228	0.0422823	-0.417892	0.388619	-0.368377	0.405246	Zhang et al. 2013
RVBD_0449c	hypothetical protein	0.0147736	0.50049	-0.115837	0.491114	-0.59628	0.0133417	0.239644	0.33339
RVBD_0450c	transmembrane transporter MmpL4	-1.7418	0.000187035	-2.0418	0.000158416	-2.5859	0.000154686	-1.84019	0.000132241	Subramaniyam et al. 2019
RVBD_0451c	membrane protein MmpS4	-1.65327	0.00473088	-1.1921	0.0735829	-2.58347	0.000154686	-1.25546	0.0610776	Subramaniyam et al. 2019
RVBD_0454Ac	hypothetical protein	-0.805264	0.0443332	-0.565238	0.297731	-0.359291	0.43989	0.197773	0.467584
RVBD_0464c	alkylhydroperoxidase AhpD family core domain-containing protein	-0.584094	0.122337	-0.857381	0.025641	-0.129414	0.494855	-0.341519	0.400095
RVBD_0465c	transcriptional regulator	-2.71536	0.000187035	-4.5124	0.000158416	-3.64511	0.000154686	-3.49564	0.000132241	Zhang et al. 2013; Subramaniyam et al. 2019
RVBD_0470c	mycolic acid synthase PcaA	-2.22752	0.000187035	-2.02773	0.000158416	-2.82499	0.000154686	-2.73025	0.0012305	Sassetti et al. 2003; Zhang et al. 2013; Subramaniyam et al. 2019
RVBD_0472c	transcriptional regulator TetR-family	-3.80065	0.000187035	-4.49823	0.000158416	-4.95494	0.000154686	-5.35686	0.000132241	Zhang et al. 2013; Subramaniyam et al. 2019
RVBD_0476	transmembrane protein	-0.30939	0.393423	-0.183149	0.479455	-0.753328	0.0162814	-0.0997834	0.472475
RVBD_0485	transcriptional regulator	-2.11436	0.000187035	-3.72431	0.000158416	-4.72188	0.000154686	-5.72418	0.000132241	Zhang et al. 2013; Subramaniyam et al. 2019
RVBD_0487	hypothetical protein	-1.10777	0.0129834	-0.940856	0.0469208	-0.635743	0.234402	-0.956542	0.0896118	Subramaniyam et al. 2019
RVBD_0490	two-component system sensor histidine kinase SenX3	-0.869298	0.0142345	-1.36305	0.000158416	-1.81724	0.000154686	-2.14716	0.000132241	Sassetti et al. 2003
RVBD_0491	two-component system sensory transduction protein RegX3	-0.85338	0.0760003	-1.54855	0.000158416	-1.2761	0.0143045	-2.49947	0.000132241
RVBD_0497	transmembrane protein	-0.661617	0.451367	-3.91356	0.000158416	-1.74195	0.0441331	-1.68422	0.0863146	Zhang et al. 2013
RVBD_0503c	cyclopropane mycolic acid synthase 2 CmaA2	0.416231	0.104673	0.581435	0.0395181	0.75849	0.0124459	0.444878	0.124571
RVBD_0505c	phosphoserine phosphatase SerB1	1.42801	0.324923	0.127993	0.499263	-1.05217	0.410366	-3.03778	0.0235029	Zhang et al. 2013
RVBD_0508	hypothetical protein	-1.39136	0.0341733	-0.459607	0.475828	-0.732608	0.377581	-1.39787	0.0873151
RVBD_0513	transmembrane protein	-1.43711	0.0371639	-1.76961	0.0125267	-1.29909	0.108988	-2.14061	0.0131946
RVBD_0544c	transmembrane protein	-1.1154	0.137621	-2.10089	0.00520325	-0.814445	0.372434	-1.06168	0.195284
RVBD_0545c	inorganic phosphate transporter integral membrane protein PitA	-2.60364	0.000187035	-3.74891	0.000158416	-5.22208	0.000154686	-3.15593	0.000132241	Zhang et al. 2013; Subramaniyam et al. 2019
RVBD_0546c	lactoylglutathione lyase	-0.582719	0.499722	-0.772481	0.317273	-0.855817	0.281257	-1.64341	0.0338285
RVBD_0554	peroxidase BpoC	-1.09567	0.0209236	-0.724641	0.175333	-1.39071	0.00376706	-0.824752	0.130235
RVBD_0561c	oxidoreductase	-1.48452	0.000187035	-1.37214	0.00277056	-0.360754	0.429137	0.415201	0.405246	Zhang et al. 2013
RVBD_0588	ABC transporter permease YrbE2B	0.622735	0.329932	0.860934	0.431441	-0.221357	0.494149	1.10497	0.0461168	Zhang et al. 2013
RVBD_0590A	ABC transporter substrate-binding protein	-0.198014	0.50049	-0.437351	0.45208	-0.549142	0.423595	-1.94688	0.0202196	Zhang et al. 2013
RVBD_0619	galactose-1-phosphate uridylyltransferase GalTb	-0.434208	0.50049	-2.52549	0.00395062	-0.22158	0.494855	-0.152408	0.49158	Zhang et al. 2013
RVBD_0634A	exported protein	-1.25568	0.0326538	-0.27967	0.495206	-1.1304	0.107992	-0.427062	0.426816	Zhang et al. 2013
RVBD_0642c	methoxy mycolic acid synthase 4 MmaA4	-3.98249	0.000187035	-4.89381	0.000158416	-1.64999	0.134119	-2.83904	0.00352804	Zhang et al. 2013; Subramaniyam et al. 2019
RVBD_0645c	methoxy mycolic acid synthase 1 MmaA1	0.103229	0.50049	0.688146	0.016609	0.580066	0.0852794	-0.0979759	0.472081
RVBD_0655	ribonucleotide-transport ABC transporter ATP-binding protein Mkl	-2.32287	0.000187035	-2.93596	0.000158416	-2.26132	0.000154686	-1.78295	0.00661661	Sassetti et al. 2003; Subramaniyam et al. 2019
RVBD_0692	mycofactocin system RPExFGAL protein	-0.555085	0.471695	-0.512246	0.418624	-1.86747	0.000154686	-2.77736	0.00242357
RVBD_0712	hypothetical protein	-0.574545	0.338566	-0.61923	0.339048	-1.31218	0.0273589	-0.884846	0.154813	Zhang et al. 2013; Subramaniyam et al. 2019
RVBD_0744c	mycolyltransferase II	-0.171316	0.50049	1.01522	0.47682	-0.0337812	0.509696	-1.8333	0.0374429
RVBD_0747	PE-PGRS family protein PE_PGRS10	-0.282483	0.50049	0.410773	0.414897	-0.76154	0.0464058	-0.397634	0.306727
RVBD_0750	hypothetical protein	-0.31444	0.498584	-1.27771	0.000158416	-0.00922421	0.500836	-0.58753	0.298622
RVBD_0757	OmpR family two-component system response regulator	-4.25282	0.000187035	-4.37263	0.000158416	-5.32141	0.000154686	-4.29698	0.000132241	Subramaniyam et al. 2019
RVBD_0758	OmpR family two-component system sensor histidine kinase	-3.13837	0.000187035	-3.13436	0.000158416	-3.34506	0.000154686	-2.4968	0.000132241	Subramaniyam et al. 2019
RVBD_0761c	NAD-dependent zinc-type alcohol dehydrogenase AdhB	-0.411718	0.387242	-0.537808	0.275024	-0.86908	0.0527704	-1.15983	0.0211187
RVBD_0767c	hypothetical protein	-0.182349	0.50049	-0.877586	0.0499422	-0.430419	0.414358	0.205233	0.449629
RVBD_0784	hypothetical protein	-1.83523	0.0341733	0.91604	0.499263	0.242188	0.494855	-0.400146	0.49158	Zhang et al. 2013; Subramaniyam et al. 2019
RVBD_0805	cyclic nucleotide phosphodiesterase	0.0997987	0.50049	-1.17947	0.0175342	-0.25458	0.494855	-0.177596	0.463459	Zhang et al. 2013
RVBD_0806c	UDP-glucose-4-epimerase CpsY	-0.431517	0.169099	-1.9803	0.000158416	-0.431	0.239734	-1.02479	0.000132241	Zhang et al. 2013
RVBD_0808	amidophosphoribosyltransferase PurF	-4.1282	0.000187035	-1.46047	0.455994	-0.699538	0.490686	0.442733	0.469383
RVBD_0813c	fatty acid-binding protein-like protein	-0.643944	0.0513826	-0.802297	0.00838951	-0.210948	0.490686	-0.306291	0.411494
RVBD_0815c	thiosulfate sulfurtransferase CysA2	-0.780226	0.000187035	-0.469567	0.151652	-0.646819	0.0301129	-0.571586	0.0720139	Subramaniyam et al. 2019
RVBD_0820	phosphate-transport ABC transporter ATP-binding protein PhoT	-0.272149	0.50049	0.299316	0.499263	-2.01196	0.281198	-4.33136	0.000132241	Subramaniyam et al. 2019
RVBD_0827c	ArsR family transcriptional regulator KmtR	-1.81196	0.00174837	0.4435	0.464555	-0.116204	0.494855	0.50232	0.426565
RVBD_0847	lipoprotein LpqS	-0.0327675	0.50049	0.827013	0.324451	0.129412	0.494855	-1.60557	0.00761399
RVBD_0859	acyl-CoA thiolase FadA	-1.41986	0.127432	-1.41189	0.182124	-1.43314	0.0834952	-1.8575	0.0410955
RVBD_0860	fatty oxidation protein FadB	-0.970796	0.261562	-2.15226	0.00277056	-1.35884	0.086454	-1.10452	0.207106	Zhang et al. 2013
RVBD_0877	hypothetical protein	-1.64672	0.000187035	-0.900369	0.121976	-1.50465	0.000154686	-2.24548	0.000132241
RVBD_0889c	citrate synthase II CitA	-0.46125	0.39709	-0.926804	0.0241311	-0.407049	0.395325	0.00389144	0.500344
RVBD_0910	hypothetical protein	-0.609114	0.477459	-0.97687	0.0789501	-1.35509	0.0114767	-0.646702	0.23627	Zhang et al. 2013
RVBD_0924c	divalent cation-transport integral membrane protein MntH	1.04502	0.0232554	1.04574	0.0907342	1.23912	0.0792247	-0.716451	0.232028
RVBD_0928	periplasmic phosphate-binding lipoprotein PstS3	-0.950487	0.24202	1.27121	0.480324	-0.30088	0.4948	-3.28918	0.000132241	Zhang et al. 2013; Subramaniyam et al. 2019
RVBD_0929	phosphate-transport ABC transporter integral membrane protein PstC2	-1.66212	0.115699	1.07012	0.495206	-3.49949	0.000154686	-2.9881	0.000132241	Zhang et al. 2013; Subramaniyam et al. 2019
RVBD_0930	phosphate-transport ABC transporter integral membrane protein PstA1	0.244949	0.50049	-2.45286	0.00632411	-0.41257	0.4948	-5.82583	0.000132241	Subramaniyam et al. 2019
RVBD_0954	transmembrane protein	-0.604819	0.311087	-0.79561	0.212935	-1.22472	0.0171919	-1.04246	0.0504066	Subramaniyam et al. 2019
RVBD_0981	mycobacterial persistence regulator MRPA	-0.245179	0.50049	-0.888869	0.0146479	-0.591309	0.120256	-0.0328468	0.494045	Zhang et al. 2013
RVBD_0983	serine protease PepD	-1.33417	0.00174837	-2.23365	0.000158416	-1.9674	0.000154686	-0.0456372	0.544884	Zhang et al. 2013; Subramaniyam et al. 2019
RVBD_0987	adhesion component transport ABC transporter transmembrane protein	0.107262	0.50049	0.113868	0.499263	-0.0183742	0.497216	0.86408	0.0448172
RVBD_0989c	polyprenyl-diphosphate synthase GrcC2	3.0675	0.000187035	3.53926	0.00146789	2.65109	0.0796395	-0.342849	0.498707	Subramaniyam et al. 2019
RVBD_0994	molybdopterin biosynthesis protein MoeA1	-3.1923	0.000187035	-3.29588	0.000158416	-3.40408	0.000154686	-6.09734	0.000132241	Zhang et al. 2013; Subramaniyam et al. 2019
RVBD_0998	hypothetical protein	-3.068	0.000187035	-4.65906	0.000158416	-2.74747	0.00608745	-3.82737	0.000132241	Zhang et al. 2013
RVBD_0999	hypothetical protein	-1.05948	0.000187035	-1.19733	0.00277056	0.0539924	0.494855	-0.91187	0.0666866	Subramaniyam et al. 2019
RVBD_1003	ribosomal RNA small subunit methyltransferase I	-0.344221	0.50049	-1.66982	0.00277056	-0.419567	0.490686	-3.40729	0.000132241
RVBD_1008	deoxyribonuclease TatD	-0.202059	0.50049	-1.10334	0.00277056	-0.257328	0.473142	0.150709	0.465106
RVBD_1009	resuscitation-promoting factor RpfB	0.629492	0.498584	0.967264	0.440919	0.736034	0.464815	-1.43577	0.0482136
RVBD_1013	polyketide synthase Pks16	-0.386901	0.499722	-0.61489	0.341278	-2.13686	0.000154686	-1.87319	0.000132241	Sassetti et al. 2003
RVBD_1019	transcriptional regulator TetR-family	-0.638217	0.188806	-0.70358	0.134966	-1.34341	0.000154686	-0.42413	0.357947	Subramaniyam et al. 2019
RVBD_1051c	hypothetical protein	-0.133972	0.50049	-2.3695	0.0232343	0.784432	0.490686	0.250281	0.477246
RVBD_1065	hypothetical protein	-0.578305	0.119724	-0.459511	0.258792	-0.872374	0.0200785	-0.898152	0.0202196	Zhang et al. 2013; Subramaniyam et al. 2019
RVBD_1069c	hypothetical protein	-0.435429	0.109454	-0.78769	0.00146789	-0.65982	0.0133417	-0.367491	0.263021	Subramaniyam et al. 2019
RVBD_1070c	enoyl-CoA hydratase EchA8	-1.23975	0.000187035	-1.05256	0.0263291	-1.43808	0.000154686	-1.1065	0.0228322
RVBD_1071c	enoyl-CoA hydratase EchA9	-0.414913	0.293637	-0.628371	0.0789501	-1.3368	0.000154686	-1.03629	0.00661661
RVBD_1072	transmembrane protein	-2.76644	0.462313	-2.97766	0.390218	-2.41622	0.454237	-5.40036	0.000132241
RVBD_1082	mycothiol conjugate amidase Mca	-0.341808	0.477459	-0.904751	0.0232343	-0.648517	0.146281	-0.577085	0.372765	Zhang et al. 2013
RVBD_1085c	hemolysin-like protein	-0.430373	0.391428	-0.345981	0.464555	-0.797366	0.0702266	-1.0885	0.0122577
RVBD_1086	short-chain Z-isoprenyl diphosphate synthase	-2.82966	0.00473088	-6.00536	0.000158416	-6.04475	0.000154686	-4.38321	0.000132241	Zhang et al. 2013
RVBD_1096	glycosyl hydrolase	-2.05214	0.000187035	-2.05603	0.000158416	-1.75292	0.000154686	-1.91982	0.0012305	Zhang et al. 2013; Subramaniyam et al. 2019
RVBD_1099c	fructose 1,6-bisphosphatase GlpX	-2.41508	0.00174837	-5.84364	0.000158416	-1.94193	0.0792247	-5.69307	0.000132241	Sassetti et al. 2003; Zhang et al. 2013; Subramaniyam et al. 2019
RVBD_1100	hypothetical protein	-2.19381	0.000187035	-2.06901	0.000158416	-1.52805	0.0133417	-1.04947	0.162636	Zhang et al. 2013
RVBD_1111c	hypothetical protein	-0.563782	0.311021	-0.941784	0.0271698	-1.06765	0.00376706	-0.621055	0.244594	Sassetti et al. 2003; Zhang et al. 2013
RVBD_1126c	hypothetical protein	-3.85909	0.00618654	-0.0277679	0.526029	0.535997	0.495254	-3.93219	0.0316889	Subramaniyam et al. 2019
RVBD_1127c	pyruvate, phosphate dikinase PpdK	-1.3217	0.0164272	-2.63819	0.000158416	-0.928017	0.452854	-4.68028	0.000132241	Zhang et al. 2013; Subramaniyam et al. 2019
RVBD_1128c	hypothetical protein	0.187979	0.50049	-0.144917	0.499263	0.0932508	0.494855	-2.66974	0.000132241	Sassetti et al. 2003; Zhang et al. 2013
RVBD_1130	2-methylcitrate dehydratase PrpD	-0.815524	0.0154528	-0.55302	0.235461	-1.31195	0.000154686	-0.338058	0.401618	Zhang et al. 2013
RVBD_1131	methylcitrate synthase PrpC	-0.639593	0.50049	-2.88615	0.000158416	-0.75554	0.473142	0.0466448	0.498817	Zhang et al. 2013
RVBD_1135A	hypothetical protein	-0.34026	0.50049	0.0261787	0.499263	-1.2472	0.00938315	0.120698	0.480459
RVBD_1151c	transcriptional regulator	-0.505215	0.173981	-1.01258	0.00146789	-0.860427	0.0143045	-0.422585	0.287485
RVBD_1157c	alanine and proline rich protein	-0.341156	0.50049	-3.08149	0.00838951	-3.69621	0.00137425	-2.38406	0.0748983
RVBD_1161	respiratory nitrate reductase alpha chain NarG	-0.144641	0.50049	-0.317154	0.173695	-0.513057	0.00839476	-0.312951	0.19303
RVBD_1167c	transcriptional regulator	-0.243004	0.50049	-1.99882	0.00395062	-0.624349	0.473142	-0.377394	0.443874
RVBD_1174c	t-cell antigen	-0.222166	0.50049	-0.671392	0.130478	-0.925024	0.0230209	-0.60665	0.218753
RVBD_1178	succinyldiaminopimelate transaminase	-1.45522	0.000187035	-1.04641	0.0213333	-2.5078	0.000154686	-1.67358	0.000132241	Zhang et al. 2013
RVBD_1183	transmembrane transporter MmpL10	-0.264191	0.433965	-0.210971	0.446227	-0.721651	0.00938315	-1.46999	0.000132241	Sassetti et al. 2003; Subramaniyam et al. 2019
RVBD_1193	fatty-acid-CoA ligase FadD36	-5.08097	0.000187035	-6.41986	0.000158416	-5.95875	0.000154686	-6.35898	0.000132241	Zhang et al. 2013; Subramaniyam et al. 2019
RVBD_1194c	hypothetical protein	0.8474	0.0333615	0.32267	0.44598	0.705997	0.167605	0.990453	0.108741
RVBD_1196	PPE family protein PPE18	0.826968	0.0184582	0.558881	0.331771	0.461975	0.330832	0.530538	0.324338
RVBD_1205	hypothetical protein	-1.98179	0.000187035	-0.96148	0.298313	-1.8831	0.0114767	-2.92198	0.000132241
RVBD_1206	fatty-acid-CoA ligase FadD6	-1.60183	0.000187035	-1.66314	0.000158416	-1.50416	0.000154686	-0.936216	0.000132241
RVBD_1219c	transcriptional regulator	-0.113829	0.50049	-1.13014	0.0837306	-0.45647	0.449929	-2.52405	0.000132241
RVBD_1220c	methyltransferase	-0.468498	0.498584	-0.652189	0.297731	-1.32644	0.0114767	-1.33151	0.0404698	Zhang et al. 2013
RVBD_1234	transmembrane protein	-0.674188	0.460052	-0.546234	0.450513	-0.948448	0.322321	-2.60889	0.0158854	Zhang et al. 2013
RVBD_1235	sugar-binding lipoprotein LpqY	-1.18694	0.000187035	-2.28157	0.000158416	-2.59935	0.000154686	-2.70147	0.000132241	Sassetti et al. 2003; Zhang et al. 2013; Subramaniyam et al. 2019
RVBD_1236	sugar-transport ABC transporter integral membrane protein SugA	-1.35053	0.00473088	-2.44215	0.000158416	-1.6417	0.00262459	-3.57765	0.000132241	Sassetti et al. 2003; Zhang et al. 2013; Subramaniyam et al. 2019
RVBD_1237	sugar-transport ABC transporter integral membrane protein SugB	-1.71694	0.00473088	-5.11688	0.000158416	-7.24955	0.000154686	-1.15309	0.116247	Sassetti et al. 2003
RVBD_1238	sugar-transport ABC transporter ATP-binding protein	-1.25422	0.000187035	-1.49926	0.000158416	-2.31727	0.000154686	-2.93592	0.000132241	Sassetti et al. 2003; Zhang et al. 2013; Subramaniyam et al. 2019
RVBD_1244	lipoprotein LpqZ	-0.92462	0.104673	-0.521294	0.411429	-1.01148	0.159137	-1.82634	0.0085557	Sassetti et al. 2003; Subramaniyam et al. 2019
RVBD_1272c	ABC transporter membrane protein	-1.61526	0.000187035	-1.69737	0.000158416	-2.74159	0.000154686	-0.482909	0.471828	Sassetti et al. 2003; Zhang et al. 2013; Subramaniyam et al. 2019
RVBD_1273c	ABC transporter membrane protein	-1.37451	0.00174837	-1.8273	0.000158416	-2.87055	0.000154686	-2.25995	0.000132241	Zhang et al. 2013; Subramaniyam et al. 2019
RVBD_1277	hypothetical protein	-0.179806	0.50049	-0.273228	0.461704	-0.865424	0.0416828	-0.295566	0.432842
RVBD_1280c	periplasmic oligopeptide-binding lipoprotein OppA	-0.511428	0.116558	-0.441349	0.309192	-0.682874	0.0403856	-0.515503	0.120886
RVBD_1287	Rrf2 family protein	-1.82354	0.000187035	-0.851036	0.148344	-0.847656	0.184964	-1.71686	0.000132241	Zhang et al. 2013
RVBD_1290A	hypothetical protein	0.00406095	0.500805	-0.533612	0.464555	-1.32112	0.145484	-2.02556	0.0400505
RVBD_1314c	cob(I)yrinic acid a,c-diamide adenosyltransferase	-0.909858	0.0184582	-1.41893	0.00146789	-1.14492	0.0114767	-0.916884	0.10985	Subramaniyam et al. 2019
RVBD_1323	acetyl-CoA acetyltransferase FadA4	-0.540607	0.0453099	-1.3166	0.000158416	-0.772878	0.0114767	-0.512566	0.161022	Sassetti et al. 2003
RVBD_1331	ATP-dependent Clp protease adapter protein ClpS	-0.222713	0.50049	-1.04149	0.0185034	-0.486428	0.399266	-0.952323	0.0393035
RVBD_1332	transcriptional regulator	-0.438338	0.50049	-2.17577	0.000158416	-0.787572	0.415764	-3.49505	0.000132241	Sassetti et al. 2003
RVBD_1333	hydrolase	0.121064	0.50049	0.586031	0.386909	-0.325976	0.490686	-1.08477	0.0176511	Sassetti et al. 2003; Zhang et al. 2013
RVBD_1336	cysteine synthase B CysM	-0.719549	0.109454	-0.360871	0.45346	-0.528118	0.320628	-1.35408	0.00352804
RVBD_1337	membrane protein	-0.707482	0.10122	-0.852232	0.264144	-1.54123	0.000154686	-2.16829	0.000132241	Zhang et al. 2013; Subramaniyam et al. 2019
RVBD_1339	hypothetical protein	-4.46027	0.000187035	-4.11472	0.00520325	-2.05823	0.12143	-3.46871	0.0251605	Zhang et al. 2013; Subramaniyam et al. 2019
RVBD_1345	fatty acyl-AMP ligase MbtM	-2.66093	0.000187035	-2.90788	0.000158416	-3.65828	0.000154686	-2.40513	0.000132241
RVBD_1347c	lysine N-acetyltransferase MbtK	-4.97912	0.00174837	-5.04525	0.00277056	-5.10646	0.000154686	-4.41097	0.000132241
RVBD_1348	iron-regulated transporter IrtA	-1.72414	0.00326599	-3.63473	0.000158416	-4.57831	0.000154686	-5.14297	0.000132241	Zhang et al. 2013; Subramaniyam et al. 2019
RVBD_1349	iron-regulated transporter IrtB	-3.52748	0.000187035	-4.56647	0.000158416	-4.82948	0.000154686	-5.0782	0.000132241	Zhang et al. 2013; Subramaniyam et al. 2019
RVBD_1364c	anti-anti-sigma factor	-0.279785	0.499722	-0.882887	0.0248544	0.253016	0.494855	-0.478095	0.386249
RVBD_1388	integration host factor MihF	-1.80558	0.124704	-4.28573	0.00395062	-4.3189	0.000154686	-0.781458	0.428295
RVBD_1401	membrane protein	0.67862	0.50049	0.954351	0.499263	-3.52345	0.0133417	-1.51183	0.230578
RVBD_1404	transcriptional regulator	0.35742	0.503177	-2.60243	0.0115523	-3.28225	0.000154686	-5.58234	0.000132241
RVBD_1405c	methyltransferase	-2.05935	0.000187035	-2.06293	0.000158416	-2.78159	0.000154686	-3.40653	0.000132241	Sassetti et al. 2003; Zhang et al. 2013; Subramaniyam et al. 2019
RVBD_1411c	lipoprotein LprG	-4.93955	0.000187035	-4.58094	0.000158416	-4.62832	0.000154686	-3.9316	0.000132241	Sassetti et al. 2003; Zhang et al. 2013; Subramaniyam et al. 2019
RVBD_1421	nucleotide-binding protein	0.493889	0.50049	-1.52224	0.280576	-1.61992	0.17946	-3.7062	0.000132241	Zhang et al. 2013
RVBD_1422	hypothetical protein	-0.387162	0.50049	-1.41067	0.155172	-2.05244	0.0319202	-4.76472	0.000132241	Sassetti et al. 2003
RVBD_1432	oxidoreductase	-4.02077	0.00741244	-3.79684	0.00395062	-2.69721	0.0396622	-2.26186	0.113774	Zhang et al. 2013; Subramaniyam et al. 2019
RVBD_1433	exported protein	0.0953449	0.50049	-0.0581236	0.499263	-0.123961	0.494855	-0.98402	0.00352804
RVBD_1473	ABC transporter ATP-binding protein	-0.587177	0.157863	-1.45685	0.00146789	-1.71597	0.000154686	-1.4757	0.000132241	Zhang et al. 2013; Subramaniyam et al. 2019
RVBD_1475c	iron-regulated aconitate hydratase Can	-1.79914	0.311043	-2.73601	0.0521143	-3.87248	0.000154686	-3.18811	0.128863
RVBD_1493	methylmalonyl-CoA mutase large subunit MutB	-0.7266	0.0251328	-0.594418	0.198902	-1.1171	0.00137425	-0.941943	0.0167737	Subramaniyam et al. 2019
RVBD_1513	FkbM family methyltransferase	0.362274	0.50049	-1.66944	0.00632411	-0.344997	0.490686	-0.493987	0.433624
RVBD_1538c	L-asparaginase AnsA	-1.96001	0.000187035	-2.24124	0.000158416	-2.70895	0.000154686	-1.93457	0.000132241	Subramaniyam et al. 2019
RVBD_1565c	hypothetical protein	-2.46681	0.00326599	-2.81078	0.00146789	-3.40364	0.000154686	-0.52986	0.446083	Zhang et al. 2013
RVBD_1566c	invasion-associated protein	-0.461264	0.50049	-0.608809	0.428029	-1.61941	0.00839476	-0.456526	0.433624	Zhang et al. 2013
RVBD_1568	adenosylmethionine-8-amino-7-oxononanoate aminotransferase BioA	-5.99782	0.000187035	-6.3505	0.000158416	-8.03297	0.000154686	-9.56636	0.000132241	Sassetti et al. 2003; Zhang et al. 2013; Subramaniyam et al. 2019
RVBD_1569	8-amino-7-oxononanoate synthase BioF1	-5.35648	0.000187035	-5.91843	0.000158416	-7.72674	0.000154686	-8.109	0.000132241	Sassetti et al. 2003; Zhang et al. 2013; Subramaniyam et al. 2019
RVBD_1589	biotin synthetase BioB	-6.60205	0.000187035	-8.00649	0.000158416	-8.73197	0.000154686	-9.39137	0.000132241	Sassetti et al. 2003; Zhang et al. 2013; Subramaniyam et al. 2019
RVBD_1591	transmembrane protein	-0.0991016	0.50049	-0.67707	0.0833333	-0.512176	0.27212	-1.51613	0.000132241
RVBD_1592c	triacylglycerol lipase	-2.26881	0.000187035	-2.79829	0.000158416	-2.86646	0.000154686	-1.83883	0.000132241	Zhang et al. 2013; Subramaniyam et al. 2019
RVBD_1598c	deazaflavin-dependent nitroreductase	-0.256634	0.50049	-1.66618	0.000158416	0.105766	0.494855	0.264357	0.452683
RVBD_1626	two-component system transcriptional regulator	-2.98853	0.000187035	-3.34118	0.000158416	-4.31049	0.000154686	-3.99995	0.000132241	Zhang et al. 2013
RVBD_1627c	nonspecific lipid-transfer protein	-0.457843	0.471695	-0.479949	0.414897	-0.723034	0.306765	-1.36042	0.0482136	Zhang et al. 2013
RVBD_1633	excinuclease ABC UvrB	-0.589233	0.379484	-1.5284	0.000158416	-1.38015	0.00376706	-1.81252	0.000132241	Zhang et al. 2013
RVBD_1638	excinuclease ABC UvrA	-0.500508	0.458455	-1.25344	0.00146789	-1.77324	0.000154686	-2.14752	0.000132241	Zhang et al. 2013
RVBD_1640c	lysyl-tRNA synthetase 2 LysX	-1.32776	0.00174837	-1.05697	0.0204714	-1.11228	0.00938315	-2.11726	0.000132241	Sassetti et al. 2003; Subramaniyam et al. 2019
RVBD_1679	acyl-CoA dehydrogenase FadE16	-1.23364	0.29989	-0.0861099	0.499263	-4.9007	0.000154686	-0.299557	0.476479
RVBD_1683	bifunctional enzyme long-chain acyl-CoA synthase and lipase	-0.054294	0.50049	0.4413	0.483735	0.493185	0.467046	-1.53049	0.0299632	Zhang et al. 2013
RVBD_1692	HAD hydrolase, family IIA	-0.0180216	0.50049	-1.40365	0.00395062	-1.55618	0.00376706	0.27142	0.442816
RVBD_1698	outer membrane protein MctB	-1.20928	0.116558	-2.38112	0.000158416	-0.785027	0.306784	1.98041	0.470943	Subramaniyam et al. 2019
RVBD_1700	ADP-ribose pyrophosphatase	0.898823	0.503177	0.384176	0.499263	-1.14926	0.364429	-4.46837	0.0012305	Zhang et al. 2013
RVBD_1701	tyrosine recombinase xerD	-1.86494	0.122337	-4.73865	0.000158416	-3.72026	0.00137425	-4.08983	0.000132241	Zhang et al. 2013
RVBD_1740	antitoxin VapB34	0.345362	0.50049	-1.91174	0.025641	0.694136	0.485821	-0.279806	0.469755
RVBD_1747	transmembrane ABC transporter ATP-binding protein	-0.121376	0.50049	-0.146518	0.492829	-0.333676	0.372434	-0.892925	0.00940426
RVBD_1759c	PE-PGRS family protein Wag22	-0.908005	0.0273259	-0.386177	0.434225	-0.407671	0.415764	0.101375	0.477246
RVBD_1769	hypothetical protein	-0.789097	0.0261849	-0.745928	0.0499422	-0.0870217	0.494855	-0.462176	0.309713
RVBD_1771	l-gulono-1,4-lactone dehydrogenase	-0.245336	0.471695	-0.5895	0.0389058	0.241065	0.465035	-0.0945562	0.469923
RVBD_1780	hypothetical protein	-0.507461	0.155661	-1.25185	0.000158416	-0.464479	0.289705	-0.121528	0.478415
RVBD_1785c	cytochrome P450 143 Cyp143	-0.213981	0.50049	-0.951984	0.0537892	-0.287135	0.490686	-2.86018	0.000132241
RVBD_1790	PPE family protein PPE27	-0.856429	0.028349	-1.08205	0.00738462	-0.947047	0.0153521	-1.05827	0.0352155
RVBD_1791	PE family protein PE19	-6.14179	0.000187035	-6.94011	0.000158416	-5.91683	0.000154686	-6.28306	0.000132241	Zhang et al. 2013; Subramaniyam et al. 2019
RVBD_1793	ESAT-6 like protein EsxN	-2.45773	0.000187035	-3.171	0.000158416	-6.54352	0.000154686	-5.07956	0.000132241
RVBD_1798	ESX-5 secretion system protein EccA5	-5.48979	0.000187035	-5.44618	0.000158416	-6.19978	0.000154686	-7.00749	0.000132241	Subramaniyam et al. 2019
RVBD_1805c	hypothetical protein	-0.868361	0.460052	-2.89964	0.000158416	0.148383	0.494855	3.65031	0.425524
RVBD_1810	hypothetical protein	-0.164021	0.50049	-0.800892	0.044497	-1.1392	0.00608745	-0.57304	0.27995
RVBD_1819c	drug-transport transmembrane ABC transporter ATP-binding protein BacA	-0.319134	0.241835	-0.49645	0.0263291	-0.72104	0.00137425	-0.369187	0.202186	Subramaniyam et al. 2019
RVBD_1820	acetolactate synthase IlvG	-0.852694	0.00618654	-0.572425	0.0947264	-0.906167	0.00608745	-1.12437	0.000132241	Subramaniyam et al. 2019
RVBD_1821	preprotein translocase ATPase subunit SecA2	-0.440036	0.50049	-1.41736	0.0175342	-0.372924	0.490686	-1.50555	0.0324102	Sassetti et al. 2003; Zhang et al. 2013; Subramaniyam et al. 2019
RVBD_1823	hypothetical protein	-0.632258	0.271279	-0.777949	0.181847	-1.05362	0.0433212	-1.30872	0.0202196	Zhang et al. 2013
RVBD_1825	hypothetical protein	-0.45209	0.430389	-0.914695	0.0729223	-1.37927	0.00262459	-0.688741	0.213424	Zhang et al. 2013
RVBD_1829	hypothetical protein	-1.66905	0.00618654	-2.57006	0.000158416	-3.31294	0.000154686	-7.03819	0.000132241	Zhang et al. 2013; Subramaniyam et al. 2019
RVBD_1831	hypothetical protein	-0.232438	0.50049	0.138574	0.499263	-0.0439868	0.500255	-2.19653	0.0276329
RVBD_1836c	hypothetical protein	-1.0682	0.50049	-1.02082	0.416219	-1.68249	0.145545	-4.40002	0.000132241	Zhang et al. 2013
RVBD_1853	urease accessory protein UreD	-0.405702	0.50049	-0.686742	0.390218	-1.6975	0.0200785	-1.89389	0.0122577
RVBD_1860	alanine and proline rich secreted protein Apa	0.127529	0.50049	-1.30456	0.00738462	-0.772993	0.0670976	-1.59239	0.000132241	Zhang et al. 2013
RVBD_1906c	hypothetical protein	-0.742958	0.235463	-1.52824	0.00838951	-1.09222	0.0523144	-1.1874	0.0899266
RVBD_1925	acyl-CoA ligase FadD31	-0.47963	0.391428	-0.453726	0.386968	-1.01502	0.0273589	-0.728819	0.223649	Subramaniyam et al. 2019
RVBD_1932	thiol peroxidase Tpx	-1.6554	0.00473088	-0.880824	0.208215	-2.0578	0.00137425	-1.16051	0.184024
RVBD_1957	hypothetical protein	-1.7927	0.047078	-1.54709	0.113744	-1.82084	0.0449404	-1.56589	0.144216	Subramaniyam et al. 2019
RVBD_1963c	transcriptional repressor Mce3R	-1.66117	0.000187035	-1.16856	0.0248544	-1.97454	0.000154686	-0.8604	0.238044	Zhang et al. 2013
RVBD_1964	ABC transporter permease YrbE3A	-0.43275	0.304875	-0.807229	0.0125267	-0.648862	0.1508	0.0540553	0.48248
RVBD_1965	ABC transporter permease YrbE3B	-0.1896	0.50049	-0.0373164	0.499263	-1.04802	0.000154686	-0.00289576	0.507055
RVBD_1968	MCE-family protein Mce3C	0.0641249	0.50049	0.180895	0.499263	0.17841	0.494855	-1.7465	0.00242357
RVBD_1970	MCE-family lipoprotein LprM	-0.98783	0.202845	-1.48712	0.029	-0.830856	0.335869	0.265165	0.46627
RVBD_1975	hypothetical protein	0.0986198	0.50049	-0.178302	0.491361	-0.0367983	0.494855	0.784011	0.0404698
RVBD_1984c	hypothetical protein	-0.0238224	0.50049	-0.48196	0.18	-0.0879676	0.494855	0.786191	0.0367731
RVBD_2014	transposase	-1.09156	0.000187035	-0.0721501	0.499263	-0.214512	0.494855	-0.269527	0.466173
RVBD_2018	hypothetical protein	-0.0931532	0.50049	-0.370413	0.499263	-0.950809	0.414009	-2.6583	0.00661661
RVBD_2030c	erythromycin esterase	-0.543192	0.0333615	-0.305447	0.36399	-0.0593604	0.494855	0.245456	0.412448
RVBD_2039c	sugar-transport ABC transporter permease	-0.0986315	0.50049	-0.0778161	0.499263	-0.735845	0.260163	-1.38976	0.0228322	Zhang et al. 2013
RVBD_2043c	pyrazinamidase/nicotinamidase PncA	2.50777	0.000187035	2.50876	0.000158416	2.33241	0.000154686	5.12316	0.000132241	Zhang et al. 2013
RVBD_2044c	hypothetical protein	-0.0133157	0.50049	0.317866	0.487942	0.0543599	0.494855	1.59427	0.0228322
RVBD_2047c	hypothetical protein	-1.5905	0.000187035	-1.54541	0.000158416	-1.76367	0.000154686	-2.40839	0.000132241	Zhang et al. 2013; Subramaniyam et al. 2019
RVBD_2048c	polyketide synthase Pks12	-1.10174	0.000187035	-1.8614	0.000158416	-1.74071	0.000154686	-1.93364	0.000132241	Sassetti et al. 2003; Zhang et al. 2013; Subramaniyam et al. 2019
RVBD_2051c	polyprenol-monophosphomannose synthase Ppm1	-0.831459	0.0731136	-0.13365	0.499263	-1.81792	0.000154686	0.435564	0.454105	Zhang et al. 2013
RVBD_2052c	hypothetical protein	-0.705947	0.00174837	-0.564578	0.0232343	-0.249423	0.451203	-0.112962	0.461299
RVBD_2069	RNA polymerase sigma factor SigC	-1.44012	0.0184582	-2.95474	0.000158416	-3.08634	0.000154686	-5.87462	0.000132241	Zhang et al. 2013; Subramaniyam et al. 2019
RVBD_2091c	membrane protein	-3.05974	0.000187035	-4.20927	0.000158416	-2.99989	0.000154686	-3.21148	0.000132241	Zhang et al. 2013; Subramaniyam et al. 2019
RVBD_2097c	proteasome accessory factor A PafA	-3.34953	0.000187035	-3.87439	0.000158416	-3.91657	0.000154686	-2.52651	0.0292218	Zhang et al. 2013
RVBD_2098c	PE-PGRS family protein	-1.3813	0.0184582	-0.749473	0.287398	-1.13027	0.0887683	0.690778	0.306727
RVBD_2106	transposase	0.351639	0.188471	0.472921	0.0722581	0.464662	0.0638674	0.531153	0.0374429	Subramaniyam et al. 2019
RVBD_2115c	mycobacterial proteasome ATPase Mpa	-2.54359	0.028349	-3.30391	0.000158416	-2.87306	0.00938315	-1.25617	0.230452	Zhang et al. 2013
RVBD_2124c	methionine synthase MetH	-0.118053	0.50049	-0.28739	0.390218	-0.347132	0.295714	-0.911508	0.00458561
RVBD_2127	l-asparagine permease AnsP1	-0.895778	0.000187035	-0.703142	0.029	-0.730932	0.0230209	-0.868023	0.0085557	Subramaniyam et al. 2019
RVBD_2140c	hypothetical protein	-3.69682	0.000187035	-5.71559	0.000158416	-4.42208	0.000154686	-7.60092	0.000132241	Zhang et al. 2013; Subramaniyam et al. 2019
RVBD_2160A	hypothetical protein	0.214114	0.50049	0.323594	0.495206	0.662485	0.482435	-2.68289	0.00761399
RVBD_2170	N-acetyltransferase	-0.536412	0.370704	-0.216379	0.499263	-0.711149	0.268668	-1.22854	0.0393035	Zhang et al. 2013
RVBD_2184c	arsenite-transporting ATPase	0.00421934	0.50049	-0.240622	0.469647	0.273028	0.465035	1.1339	0.0176511
RVBD_2206	transmembrane protein	-0.957929	0.460052	-0.292402	0.499263	-2.22031	0.0344831	-2.18536	0.0871846	Zhang et al. 2013
RVBD_2214c	short-chain dehydrogenase EphD	-0.237104	0.472545	-0.619964	0.0370732	-0.290161	0.388619	0.549784	0.114626
RVBD_2221c	glutamate-ammonia-ligase adenylyltransferase GlnE	-3.95451	0.031563	-2.2701	0.168067	-4.06678	0.040978	-3.38514	0.000132241
RVBD_2222c	glutamine synthetase GlnA2	-2.27239	0.000187035	-1.69943	0.000158416	-2.40813	0.000154686	-3.14448	0.000132241	Zhang et al. 2013
RVBD_2224c	carboxylesterase CaeA	-1.48179	0.000187035	-1.42344	0.00146789	-2.71829	0.000154686	-3.29928	0.000132241	Sassetti et al. 2003; Zhang et al. 2013; Subramaniyam et al. 2019
RVBD_2230c	hypothetical protein	-0.624467	0.50049	-1.97391	0.00738462	-3.76126	0.000154686	0.252533	0.480099	Zhang et al. 2013
RVBD_2239c	hypothetical protein	-2.19575	0.00473088	-2.65896	0.00146789	-3.33789	0.00137425	-4.22742	0.000132241
RVBD_2241	pyruvate dehydrogenase E1 component AceE	-2.52353	0.000187035	-2.19636	0.000158416	-4.18222	0.000154686	-4.12879	0.000132241	Sassetti et al. 2003; Zhang et al. 2013; Subramaniyam et al. 2019
RVBD_2249c	glycerol-3-phosphate dehydrogenase GlpD1	-1.75997	0.000187035	-2.21219	0.000158416	-2.06723	0.000154686	-1.80215	0.000132241	Zhang et al. 2013
RVBD_2253	secreted protein	-0.0996514	0.50049	-0.288262	0.499263	-1.61855	0.0238337	-0.102232	0.48463	Zhang et al. 2013
RVBD_2258c	transcriptional regulator	-0.297714	0.472545	-0.450558	0.354171	-0.193142	0.490686	-0.998083	0.0345258
RVBD_2272	transmembrane protein	-1.29278	0.157863	-0.495007	0.495206	-2.97227	0.000154686	-4.95296	0.000132241
RVBD_2289	CDP-diacylglycerol pyrophosphatase Cdh	-0.0173525	0.50049	0.257046	0.418532	1.0952	0.0328155	0.20928	0.428295
RVBD_2344c	deoxyguanosine triphosphate triphosphohydrolase Dgt	-0.660642	0.0232554	-1.39568	0.000158416	-1.91493	0.000154686	-0.351652	0.477246
RVBD_2345	cell division protein, Z-ring complex Ib	-0.0209509	0.50049	-0.270652	0.307729	-0.171993	0.462909	-0.496135	0.0388659	Subramaniyam et al. 2019
RVBD_2358	transcriptional regulator SmtB	-1.23934	0.356168	-1.97467	0.135385	-3.09827	0.040978	-2.4995	0.110293	Zhang et al. 2013
RVBD_2374c	heat shock protein transcriptional repressor HrcA	-3.3674	0.000187035	-2.85932	0.00632411	-2.3523	0.128792	-5.04879	0.000132241	Sassetti et al. 2003; Zhang et al. 2013
RVBD_2378c	lysine-N-oxygenase MbtG	-4.18132	0.000187035	-4.45517	0.000158416	-5.55658	0.000154686	-5.52776	0.000132241
RVBD_2379c	peptide synthetase MbtF	-4.20113	0.000187035	-5.129	0.000158416	-4.82741	0.000154686	-6.19625	0.000132241	Zhang et al. 2013
RVBD_2380c	peptide synthetase MbtE	-6.41141	0.000187035	-6.34446	0.000158416	-6.80605	0.000154686	-7.87996	0.000132241	Zhang et al. 2013
RVBD_2381c	mycobactin polyketide synthetase MbtD	-4.73242	0.000187035	-4.91876	0.000158416	-3.79408	0.000154686	-4.88005	0.000132241	Zhang et al. 2013
RVBD_2382c	mycobactin polyketide synthetase MbtC	-4.93558	0.000187035	-5.43285	0.000158416	-4.50453	0.00137425	-4.79694	0.000132241
RVBD_2383c	phenyloxazoline synthase MbtB	-5.16784	0.000187035	-5.55827	0.000158416	-6.47612	0.000154686	-5.93131	0.000132241	Zhang et al. 2013
RVBD_2384	salicyl-AMP ligase MbtA	-3.78877	0.000187035	-5.16442	0.000158416	-4.31543	0.000154686	-5.7823	0.000132241	Zhang et al. 2013
RVBD_2386c	isochorismate synthase MbtI	-4.36022	0.000187035	-5.84383	0.000158416	-4.75974	0.000154686	-4.13208	0.000132241
RVBD_2387	hypothetical protein	-0.408497	0.104673	-0.74624	0.00146789	-0.336344	0.36792	-1.22608	0.000132241	Sassetti et al. 2003; Subramaniyam et al. 2019
RVBD_2404c	GTP-binding protein LepA	-0.886184	0.00885413	-0.936264	0.00951673	-1.31142	0.000154686	-0.238679	0.443874
RVBD_2427c	gamma-glutamyl phosphate reductase ProA	-1.36517	0.0184582	-1.60399	0.00395062	-1.00194	0.249638	-2.33078	0.000132241	Zhang et al. 2013; Subramaniyam et al. 2019
RVBD_2428	alkyl hydroperoxide reductase AhpC	0.311645	0.50049	0.788864	0.480324	-1.80745	0.0292927	-0.368377	0.466949
RVBD_2437	transmembrane protein	-1.34417	0.0350945	-0.343851	0.494013	-0.73908	0.330832	-1.7712	0.0158854	Sassetti et al. 2003
RVBD_2451	proline and serine rich protein	-1.95847	0.0164272	-2.20102	0.044497	-0.230529	0.494855	-1.20882	0.355106
RVBD_2462c	trigger factor protein Tig	-0.344546	0.499722	-0.214893	0.499263	-0.204203	0.494855	-1.85372	0.000132241	Zhang et al. 2013
RVBD_2467	aminopeptidase PepN	-0.628175	0.0565149	-1.1517	0.000158416	-0.52022	0.156513	-0.377658	0.31904	Zhang et al. 2013
RVBD_2474c	hypothetical protein	-1.87843	0.0164272	-2.05303	0.00632411	-2.50699	0.000154686	-1.60169	0.0504066	Subramaniyam et al. 2019
RVBD_2475c	YbgC/YbaW family acyl-CoA thioester hydrolase	-1.58569	0.0142345	-2.29531	0.000158416	-1.95052	0.00137425	-1.17014	0.12144
RVBD_2476c	NAD-dependent glutamate dehydrogenase Gdh	-0.543621	0.0402125	-1.15088	0.000158416	-1.32554	0.000154686	-1.0761	0.000132241	Zhang et al. 2013; Subramaniyam et al. 2019
RVBD_2481c	hypothetical protein	0.13633	0.50049	-0.0446566	0.499263	-1.4642	0.00492615	-0.375523	0.443315
RVBD_2498c	citrate (Pro-3S)-lyase beta subunit CitE	-2.60512	0.000187035	-2.13741	0.016609	-3.51489	0.000154686	-3.35692	0.000132241	Subramaniyam et al. 2019
RVBD_2506	transcriptional regulator TetR-family	-2.34963	0.000187035	-2.81413	0.000158416	-3.28588	0.000154686	-2.0806	0.000132241	Zhang et al. 2013; Subramaniyam et al. 2019
RVBD_2525c	tat pathway signal sequence	-0.332328	0.367824	-0.581635	0.123653	-0.94363	0.00376706	-0.515462	0.158791
RVBD_2535c	cytoplasmic peptidase PepQ	-3.36045	0.0350945	-1.25749	0.390218	0.170577	0.494855	-2.80895	0.122773	Zhang et al. 2013
RVBD_2549c	toxin VapC20	-0.361607	0.431997	-0.556572	0.298313	-0.152287	0.49387	-0.70242	0.0381054
RVBD_2563	glutamine-transport ABC transporter transmembrane protein	-1.07429	0.110378	-1.82049	0.00951673	-1.67392	0.0221191	-0.559475	0.386249	Zhang et al. 2013
RVBD_2564	glutamine-transport ABC transporter ATP-binding protein GlnQ	-1.66025	0.000187035	-1.22281	0.00738462	-1.28823	0.00137425	-1.00385	0.0404698	Zhang et al. 2013
RVBD_2566	hypothetical protein	-0.0276357	0.50049	-0.542124	0.0439403	-0.275139	0.353428	0.34638	0.265995	Subramaniyam et al. 2019
RVBD_2567	alanine and leucine rich protein	-0.9809	0.0461178	-0.685436	0.203806	-1.26216	0.0143045	-2.05883	0.000132241
RVBD_2569c	hypothetical protein	-0.862688	0.210849	-2.72672	0.000158416	-1.41893	0.00376706	-2.71184	0.000132241	Zhang et al. 2013
RVBD_2583c	GTP pyrophosphokinase RelA	-2.39691	0.000187035	-3.37278	0.000158416	-3.48224	0.000154686	-3.14388	0.000132241	Zhang et al. 2013; Subramaniyam et al. 2019
RVBD_2584c	adenine phosphoribosyltransferase Apt	0.247872	0.50049	0.656272	0.237746	-0.160308	0.490686	-0.834832	0.0442175
RVBD_2589	4-aminobutyrate aminotransferase GabT	-0.350498	0.359371	-0.497535	0.17174	-0.557311	0.0808668	-0.928959	0.0012305
RVBD_2604c	glutamine amidotransferase SnoP	-2.63422	0.00741244	-6.35279	0.000158416	-7.38787	0.000154686	-6.69228	0.000132241	Subramaniyam et al. 2019
RVBD_2605c	acyl-CoA thioesterase II TesB2	-1.79478	0.00741244	-1.95535	0.00395062	-2.48647	0.00137425	-2.20408	0.0122577	Zhang et al. 2013; Subramaniyam et al. 2019
RVBD_2606c	pyridoxine biosynthesis protein SnzP	-6.66085	0.000187035	-7.72291	0.000158416	-7.59741	0.000154686	-8.15419	0.000132241	Zhang et al. 2013; Subramaniyam et al. 2019
RVBD_2609c	membrane protein	-1.23023	0.0142345	-1.23787	0.0115523	-1.51044	0.000154686	-3.29203	0.000132241	Subramaniyam et al. 2019
RVBD_2633c	hypothetical protein	-0.811578	0.0412142	-0.552416	0.240836	-0.816961	0.062478	-0.403696	0.371484
RVBD_2635	hypothetical protein	-0.306727	0.50049	0.128736	0.499263	-1.70199	0.0171919	-2.15366	0.000132241
RVBD_2640c	transcriptional regulator ArsR-family	-3.2954	0.000187035	-0.945996	0.264144	-3.33118	0.000154686	-4.25753	0.000132241	Subramaniyam et al. 2019
RVBD_2642	transcriptional regulator ArsR-family	-0.089629	0.50049	-1.06613	0.0263291	-0.785084	0.208393	0.125659	0.474309
RVBD_2657c	prophage PhiRVBD_2 protein	0.29943	0.50049	0.560409	0.432556	0.217699	0.494855	-1.39666	0.0202196
RVBD_2672	secreted protease	-0.468769	0.272807	-0.70902	0.11074	-0.515112	0.26064	-1.24497	0.00940426	Zhang et al. 2013
RVBD_2680	hypothetical protein	-2.44192	0.000187035	-0.73382	0.390218	-0.567025	0.490686	-0.951355	0.2189	Zhang et al. 2013
RVBD_2681	ribonuclease D	-0.818676	0.0184582	-1.0675	0.00277056	-0.936412	0.00262459	0.407709	0.282199	Zhang et al. 2013
RVBD_2683	hypothetical protein	-1.34129	0.00174837	-2.50664	0.000158416	-1.18189	0.0527704	-1.42923	0.0103139	Zhang et al. 2013
RVBD_2684	arsenic-transport integral membrane protein ArsA	-2.19373	0.000187035	-1.82584	0.000158416	-2.20649	0.000154686	-2.35854	0.000132241
RVBD_2685	arsenic-transport integral membrane protein ArsB1	-0.448794	0.498584	-1.46983	0.00277056	-0.92122	0.142311	-1.22334	0.056939
RVBD_2689c	methyltransferase	-0.824733	0.00741244	0.217758	0.491624	-0.312631	0.393003	-0.112742	0.469755
RVBD_2700	secreted alanine rich protein	-1.57702	0.232799	-3.19014	0.0135689	-4.30407	0.000154686	-4.2187	0.000132241
RVBD_2702	polyphosphate glucokinase PpgK	-0.321366	0.50049	0.553173	0.450465	-0.660374	0.421207	-1.4846	0.0359964	Sassetti et al. 2003; Zhang et al. 2013
RVBD_2707	YihY family protein	-1.74422	0.000187035	-1.54997	0.000158416	-1.85979	0.000154686	-1.97109	0.000132241	Sassetti et al. 2003; Subramaniyam et al. 2019
RVBD_2714	alanine and leucine rich protein	-1.06276	0.00174837	-1.21951	0.00277056	-0.349647	0.460882	-1.59932	0.000132241
RVBD_2716	phenazine biosynthesis protein PhzF	-0.527365	0.431997	-0.772018	0.19503	-1.42977	0.00727727	0.335028	0.469923	Zhang et al. 2013
RVBD_2733c	(Dimethylallyl)adenosine tRNA methylthiotransferase MiaB	-1.36104	0.000187035	-1.36061	0.000158416	-0.198393	0.49387	-1.44421	0.000132241	Zhang et al. 2013
RVBD_2736c	regulatory protein RecX	0.607132	0.50049	1.59143	0.418532	-2.99426	0.000154686	1.95293	0.37448
RVBD_2772c	transmembrane protein	-1.21966	0.0333615	-0.876258	0.18	-1.80017	0.00137425	-1.41725	0.0338285
RVBD_2778c	hypothetical protein	-0.30038	0.50049	0.669763	0.392649	0.253161	0.494855	-1.93766	0.0276329
RVBD_2788	DtxR family Mn-dependent transcriptional regulator	-1.0232	0.0696138	-1.84475	0.000158416	-1.40723	0.0114767	-0.999619	0.141644
RVBD_2793c	tRNA pseudouridine synthase B TruB	-1.53439	0.324923	-4.20191	0.00146789	-1.07049	0.466409	-3.18289	0.0158854
RVBD_2799	membrane protein	-0.639908	0.0154528	-0.44238	0.432556	-1.08533	0.000154686	-1.25837	0.000132241	Subramaniyam et al. 2019
RVBD_2826c	hypothetical protein	0.392189	0.460052	-0.0697015	0.501414	0.543261	0.372434	1.24572	0.0426606
RVBD_2829c	toxin VapC22	-0.324879	0.50049	-0.603299	0.408525	0.24423	0.490686	-2.46696	0.000132241
RVBD_2861c	methionine aminopeptidase MapB	-2.14003	0.375603	-2.86318	0.000158416	-1.92272	0.349905	-2.22428	0.308251
RVBD_2864c	penicillin-binding lipoprotein	-0.15869	0.50049	-1.02493	0.0175342	-1.08848	0.00938315	-1.18903	0.0103139
RVBD_2869c	metalloprotease RseP	-2.20932	0.220551	-3.5198	0.000158416	-3.57099	0.000154686	-2.88395	0.243636	Zhang et al. 2013
RVBD_2887	transcriptional regulator	-1.00071	0.357914	-3.8151	0.000158416	-0.72893	0.490686	-2.32546	0.0202196
RVBD_2896c	DNA protecting protein DprA	-0.0607806	0.50049	-0.945664	0.0194595	0.0593666	0.494855	0.279663	0.418788
RVBD_2901c	hypothetical protein	-0.711102	0.110378	-0.556127	0.312547	-1.49728	0.00137425	-1.33548	0.00458561	Subramaniyam et al. 2019
RVBD_2912c	transcriptional regulator TetR-family	-0.704851	0.412966	-1.0765	0.0194595	-0.265939	0.494855	-2.12822	0.000132241	Sassetti et al. 2003; Subramaniyam et al. 2019
RVBD_2914c	transmembrane serine/threonine-protein kinase I PknI	0.215157	0.497766	0.11775	0.495206	0.335427	0.395325	0.616079	0.0332166
RVBD_2923c	hypothetical protein	-0.322903	0.50049	-0.910042	0.288744	-0.602262	0.454237	-1.88074	0.0251605
RVBD_2933	phenolpthiocerol synthesis type-I polyketide synthase PpsC	0.154993	0.50049	-0.0265973	0.499263	-0.188536	0.462909	0.657055	0.00242357	Subramaniyam et al. 2019
RVBD_2936	doxorubicin resistance ATP-binding protein DrrA	-0.655343	0.127432	-1.27338	0.000158416	-1.20115	0.00137425	-1.11052	0.0103139	Sassetti et al. 2003; Subramaniyam et al. 2019
RVBD_2937	doxorubicin resistance ABC transporter permease DrrB	-0.775399	0.0704376	-0.894723	0.0325926	-0.761089	0.152194	-1.65447	0.000132241	Sassetti et al. 2003; Zhang et al. 2013; Subramaniyam et al. 2019
RVBD_2938	ABC transporter efflux protein DrrB	-1.02265	0.000187035	-0.500804	0.207784	-1.35197	0.000154686	-1.32377	0.000132241	Sassetti et al. 2003; Subramaniyam et al. 2019
RVBD_2940c	mycocerosic acid synthase membrane-associated Mas	0.159973	0.50049	0.104062	0.496829	-0.0800985	0.494855	0.606892	0.00661661	Zhang et al. 2013
RVBD_2942	RND superfamily inner membrane transporter MmpL7	-0.714963	0.00174837	-0.681851	0.016609	-1.59845	0.000154686	-1.23629	0.000132241	Sassetti et al. 2003; Subramaniyam et al. 2019
RVBD_2945c	lipoprotein LPpx	-1.25647	0.00326599	-0.247016	0.499263	-1.29519	0.0124459	-1.29651	0.00661661	Sassetti et al. 2003; Zhang et al. 2013; Subramaniyam et al. 2019
RVBD_2950c	fatty-acid-AMP ligase FadD29	-0.510712	0.0341733	-0.553056	0.0248544	-0.524429	0.0571786	-0.120233	0.461188
RVBD_2966c	methyltransferase	-0.732154	0.476437	-1.65909	0.0759894	-1.14878	0.30612	-3.14092	0.00458561
RVBD_2967c	pyruvate carboxylase Pca	-4.19931	0.000187035	-4.51527	0.000158416	-4.44493	0.000154686	-2.20485	0.000132241	Zhang et al. 2013; Subramaniyam et al. 2019
RVBD_2985	hydrolase MutT1	0.118572	0.50049	-1.62082	0.00520325	-0.582698	0.335102	-2.95033	0.000132241	Zhang et al. 2013
RVBD_2989	transcriptional regulator	-2.85392	0.000187035	-3.45677	0.000158416	-3.9179	0.000154686	-2.74118	0.000132241	Subramaniyam et al. 2019
RVBD_2997	oxidoreductase	0.101555	0.50049	-0.0478871	0.499263	-0.822796	0.0336012	-0.361705	0.354011	Zhang et al. 2013
RVBD_3005c	hypothetical protein	-1.59941	0.000187035	-1.92121	0.000158416	-2.03946	0.000154686	-0.870412	0.0299632	Zhang et al. 2013
RVBD_3010c	6-phosphofructokinase PfkA	-1.2631	0.00618654	-0.494123	0.427157	-1.4617	0.00137425	-0.402014	0.423681
RVBD_3016	lipoprotein LpqA	0.170112	0.50049	0.299957	0.472805	-1.0009	0.00262459	0.082032	0.479439
RVBD_3036c	secreted protein	-0.167014	0.50049	-0.283066	0.487498	0.11379	0.494855	-1.83002	0.000132241	Zhang et al. 2013
RVBD_3041c	ABC transporter ATP-binding protein	0.173298	0.50049	-0.383195	0.47548	-0.721213	0.208365	-1.11119	0.0482136	Zhang et al. 2013
RVBD_3050c	transcriptional regulator AsnC-family	-0.302014	0.50049	-3.41904	0.000158416	-0.812941	0.454896	0.913355	0.455154	Sassetti et al. 2003
RVBD_3057c	short-chain alcohol dehydrogenase/reductase	-1.30528	0.000187035	-1.39735	0.000158416	-1.224	0.000154686	-1.36336	0.000132241	Zhang et al. 2013; Subramaniyam et al. 2019
RVBD_3058c	transcriptional regulator TetR-family	-0.906861	0.0184582	-1.94299	0.000158416	-1.84808	0.000154686	-1.83912	0.000132241	Zhang et al. 2013
RVBD_3077	hydrolase	-0.283046	0.34026	-0.614826	0.0156643	-0.280706	0.368792	-0.513283	0.0813543
RVBD_3106	NADPH:adrenodoxin oxidoreductase FprA	-0.205938	0.50049	-0.269592	0.462086	-0.111485	0.494855	-1.10878	0.0085557	Zhang et al. 2013
RVBD_3117	thiosulfate sulfurtransferase CysA3	-0.753472	0.000187035	-0.480894	0.11074	-0.541468	0.0828944	-0.448451	0.156812	Subramaniyam et al. 2019
RVBD_3120	methyltransferase	-0.288955	0.498584	-0.463446	0.376493	-0.368568	0.421207	-0.878924	0.0284718
RVBD_3131	hypothetical protein	-0.563122	0.300616	-1.68879	0.000158416	-0.907364	0.0858682	-1.01748	0.0251605	Zhang et al. 2013; Subramaniyam et al. 2019
RVBD_3132c	two-component system sensor histidine kinase DevS	-1.21753	0.000187035	-1.37821	0.000158416	-0.457965	0.420913	-0.574296	0.308251	Zhang et al. 2013; Subramaniyam et al. 2019
RVBD_3135	PPE family protein PPE50	-1.19209	0.000187035	-0.773181	0.0115523	-0.664743	0.0396622	-0.922665	0.00565071
RVBD_3136	PPE family protein PPE51	-0.930622	0.000187035	-1.05123	0.000158416	-1.70167	0.000154686	-1.87815	0.000132241
RVBD_3136Ac	hypothetical protein	-1.0155	0.00473088	-0.986469	0.00395062	-0.78271	0.0370963	-0.201417	0.446083
RVBD_3139	acyl-CoA dehydrogenase FadE24	-0.734808	0.0893047	-1.04804	0.00738462	-1.70192	0.000154686	0.357819	0.411494	Zhang et al. 2013
RVBD_3140	acyl-CoA dehydrogenase FadE23	-0.864713	0.0461178	-1.1633	0.00632411	-1.5248	0.00137425	-0.0731415	0.495096
RVBD_3147	NADH dehydrogenase subunit C NuoC	-0.583728	0.377914	-0.361065	0.486249	-0.680521	0.351682	-1.38153	0.0235029	Zhang et al. 2013
RVBD_3149	NADH dehydrogenase subunit E NuoE	-1.25587	0.0164272	-0.0638196	0.499263	-0.881656	0.30602	-0.618582	0.359634
RVBD_3155	NADH dehydrogenase subunit K NuoK	0.492531	0.50049	-1.33061	0.178727	0.770687	0.474756	-3.21831	0.000132241
RVBD_3160c	transcriptional regulator TetR-family	-5.1069	0.000187035	-5.62798	0.000158416	-5.81756	0.000154686	-5.96975	0.000132241
RVBD_3178A	deazaflavin-dependent nitroreductase	0.0601348	0.50049	0.414757	0.477373	-1.51716	0.00137425	-0.586648	0.327173
RVBD_3193c	transmembrane protein	-3.05436	0.000187035	-4.84766	0.000158416	-4.89176	0.000154686	-2.98827	0.000132241	Zhang et al. 2013; Subramaniyam et al. 2019
RVBD_3194c	PDZ domain-containing protease	-0.305739	0.499411	-0.238985	0.495206	-1.66489	0.000154686	-1.44548	0.000132241	Zhang et al. 2013
RVBD_3195	hypothetical protein	-0.171723	0.50049	-0.768217	0.0271698	-0.450108	0.260163	-0.496494	0.224014
RVBD_3197	ABC transporter ATP-binding protein	-0.990785	0.00326599	-1.67375	0.000158416	-1.15725	0.00137425	-0.959485	0.0338285	Subramaniyam et al. 2019
RVBD_3199c	NADH pyrophosphatase NudC	0.0953389	0.50049	-1.15661	0.025641	-0.0492227	0.494855	-0.557979	0.3529
RVBD_3207c	hypothetical protein	0.2366	0.50049	-0.566673	0.377426	-0.522406	0.486422	-1.55323	0.00940426	Zhang et al. 2013
RVBD_3208A	hypothetical protein	-0.301998	0.50049	-1.33161	0.0135689	-1.76543	0.000154686	-2.46554	0.000132241
RVBD_3210c	hypothetical protein	-5.15735	0.000187035	-3.43857	0.000158416	0.838162	0.482435	-4.14406	0.0012305	Sassetti et al. 2003
RVBD_3220c	two-component system sensor histidine kinase	-3.44963	0.000187035	-3.70274	0.000158416	-4.22828	0.000154686	-4.23321	0.000132241
RVBD_3226c	hypothetical protein	-0.0277669	0.50049	-0.970482	0.00838951	-0.0839952	0.494855	-0.22546	0.443524
RVBD_3228	ribosome small subunit-dependent GTPase A	-1.35937	0.379639	-0.318727	0.499263	-2.34509	0.000154686	-1.65864	0.000132241
RVBD_3229c	stearoyl-CoA 9-desaturase	-0.530432	0.0900355	-0.624761	0.0903817	-0.632169	0.101075	-1.66432	0.000132241	Sassetti et al. 2003; Subramaniyam et al. 2019
RVBD_3230c	oxidoreductase	-0.00280467	0.502038	-0.350717	0.407901	-1.19238	0.00137425	-1.12388	0.00352804
RVBD_3249c	transcriptional regulator TetR-family	-0.695586	0.346775	-0.273217	0.495206	0.397655	0.480524	-2.13539	0.00761399	Zhang et al. 2013
RVBD_3253c	cationic amino acid transport integral membrane protein	-0.498528	0.127432	-0.282221	0.418532	-0.634482	0.0515576	-0.878294	0.00661661
RVBD_3261	F420 biosynthesis protein FbiA	2.36805	0.0731136	0.882916	0.470917	1.70158	0.464353	2.76875	0.0292218	Zhang et al. 2013
RVBD_3262	F420 biosynthesis protein FbiB	3.33586	0.000187035	2.35546	0.000158416	2.12266	0.342987	4.11205	0.000132241	Zhang et al. 2013; Subramaniyam et al. 2019
RVBD_3263	DNA methylase	-0.343269	0.377914	0.184817	0.492829	-0.199818	0.482435	-0.94098	0.0085557
RVBD_3267	hypothetical protein	-2.03679	0.0294687	-1.32324	0.36399	0.535793	0.495412	-3.70314	0.000132241	Zhang et al. 2013
RVBD_3270	metal cation-transporter P-type ATPase CtpC	1.62417	0.458768	0.751069	0.492829	-1.17549	0.43486	-1.77913	0.000132241	Sassetti et al. 2003; Zhang et al. 2013
RVBD_3283	thiosulfate sulfurtransferase SseA	-0.611613	0.220789	-1.41881	0.000158416	-0.515553	0.239734	0.589208	0.134906	Zhang et al. 2013
RVBD_3291c	transcriptional regulator LrpA	-0.998405	0.308966	-2.20621	0.00277056	-0.882823	0.387683	0.224404	0.47263	Zhang et al. 2013
RVBD_3311	hypothetical protein	-2.54967	0.000187035	-2.80673	0.000158416	-2.31293	0.000154686	-4.51243	0.000132241	Zhang et al. 2013; Subramaniyam et al. 2019
RVBD_3316	succinate dehydrogenase [cytochrome B-556 subunit] SdhC	-2.11346	0.00326599	-3.16823	0.000158416	-3.58766	0.000154686	-3.21142	0.000132241	Zhang et al. 2013
RVBD_3317	succinate dehydrogenase [hydrophobic membrane anchor subunit] SdhD	-2.50359	0.000187035	-1.3953	0.00838951	-3.00634	0.000154686	-2.93014	0.000132241
RVBD_3318	succinate dehydrogenase [flavoprotein subunit] SdhA	-0.162615	0.50049	-1.06838	0.0115523	-0.621137	0.260259	-0.76662	0.108289
RVBD_3319	succinate dehydrogenase [iron-sulfur protein subunit] SdhB	-1.36054	0.0261849	-1.38013	0.0263291	-1.80473	0.00492615	-1.16819	0.144216
RVBD_3335c	integral membrane protein	-0.294422	0.50049	-1.39509	0.00632411	-0.305577	0.490686	-0.387343	0.428342	Sassetti et al. 2003
RVBD_3340	O-acetylhomoserine sulfhydrylase MetC	-0.709315	0.50049	-2.4759	0.0115523	-1.40017	0.234402	-0.985763	0.349214	Zhang et al. 2013
RVBD_3342	methyltransferase	-0.851123	0.20825	-0.783434	0.32358	-1.52294	0.0336012	-2.17333	0.0012305	Zhang et al. 2013
RVBD_3343c	PPE family protein PPE54	0.168174	0.452059	0.208636	0.334328	0.107541	0.483172	0.442034	0.0324102
RVBD_3377c	halimadienyl diphosphate synthase	0.25144	0.50049	0.410501	0.324011	0.382262	0.382422	0.843707	0.0158854
RVBD_3400	beta-phosphoglucomutase family hydrolase	-2.88658	0.000187035	-5.27774	0.000158416	-4.39782	0.000154686	-3.36206	0.000132241	Sassetti et al. 2003; Zhang et al. 2013; Subramaniyam et al. 2019
RVBD_3412	hypothetical protein	-1.3717	0.00326599	-1.27824	0.0125267	-1.05634	0.0403856	-1.71822	0.000132241	Zhang et al. 2013
RVBD_3413c	alanine and proline rich protein	-0.727266	0.0985206	-1.60715	0.000158416	-1.15126	0.00839476	-0.755781	0.148727
RVBD_3416	transcriptional regulator WhiB-like WhiB3	-0.264196	0.50049	-1.4883	0.044497	-1.74278	0.0433212	-1.5261	0.138592
RVBD_3420c	ribosomal-protein-alanine acetyltransferase RimI	-0.8489	0.311131	-1.18735	0.17763	-3.17006	0.000154686	-1.89865	0.0259407	Zhang et al. 2013
RVBD_3433c	hypothetical protein	-1.18529	0.197479	-0.937413	0.273323	-2.28561	0.000154686	-3.08515	0.0012305
RVBD_3434c	transmembrane protein	-0.130688	0.50049	-0.880161	0.0213333	-0.140911	0.494855	-0.00659449	0.501281	Zhang et al. 2013
RVBD_3449	membrane-anchored mycosin MycP4	0.0715712	0.50049	-0.813154	0.0308075	-0.201495	0.490686	-0.0374698	0.495886
RVBD_3483c	exported protein	0.221447	0.50049	-0.319274	0.443636	0.201753	0.490686	-0.811056	0.0381054
RVBD_3484	hypothetical protein	-5.01879	0.000187035	-6.26111	0.000158416	-8.96575	0.000154686	-10.9337	0.000132241	Sassetti et al. 2003; Zhang et al. 2013; Subramaniyam et al. 2019
RVBD_3492c	MCE-associated protein	-1.79583	0.000187035	-1.54007	0.000158416	-0.81823	0.305999	-2.65816	0.000132241
RVBD_3493c	MCE-associated alanine and valine rich protein	-1.09178	0.031563	-1.23381	0.0499422	-1.92701	0.000154686	-4.26934	0.000132241	Zhang et al. 2013
RVBD_3494c	MCE-family protein Mce4F	-1.3386	0.000187035	-1.56028	0.000158416	-1.85683	0.000154686	-2.64393	0.000132241	Zhang et al. 2013; Subramaniyam et al. 2019
RVBD_3495c	MCE-family lipoprotein LprN	-0.965306	0.017646	-0.968703	0.0344615	-1.64434	0.000154686	-1.65327	0.000132241	Sassetti et al. 2003; Subramaniyam et al. 2019
RVBD_3496c	MCE-family protein Mce4D	-1.38051	0.000187035	-1.25804	0.000158416	-2.16541	0.000154686	-1.83971	0.000132241	Zhang et al. 2013; Subramaniyam et al. 2019
RVBD_3497c	MCE-family protein Mce4C	-1.24926	0.000187035	-1.09258	0.000158416	-1.50138	0.000154686	-1.70115	0.000132241	Sassetti et al. 2003; Zhang et al. 2013; Subramaniyam et al. 2019
RVBD_3498c	MCE-family protein Mce4B	-0.711914	0.197479	-1.31821	0.00838951	-1.46923	0.000154686	-1.82446	0.0012305	Zhang et al. 2013; Subramaniyam et al. 2019
RVBD_3499c	MCE-family protein Mce4A	-0.86402	0.000187035	-0.700972	0.0979753	-1.28659	0.000154686	-2.41382	0.000132241	Sassetti et al. 2003; Subramaniyam et al. 2019
RVBD_3500c	ABC transporter permease YrbE4B	-1.32206	0.000187035	-1.42965	0.000158416	-1.66684	0.000154686	-1.72085	0.000132241	Subramaniyam et al. 2019
RVBD_3501c	ABC transporter permease YrbE4A	-1.15808	0.017646	-2.07803	0.000158416	-1.16976	0.0362306	-1.72629	0.00565071	Sassetti et al. 2003
RVBD_3502c	3-oxoacyl-[acyl-carrier protein] reductase	-3.76597	0.000187035	-3.45904	0.000158416	-5.52118	0.000154686	-4.5282	0.000132241	Sassetti et al. 2003; Zhang et al. 2013; Subramaniyam et al. 2019
RVBD_3526	3-ketosteroid-9-alpha-hydroxylase oxygenase component KshA	-0.308129	0.50049	-0.386225	0.420245	-0.397915	0.451571	-1.01563	0.0455286
RVBD_3534c	4-hydroxy-2-oxovalerate aldolase	-0.686536	0.160426	-1.42106	0.00146789	-1.6224	0.00137425	-1.68622	0.0012305	Sassetti et al. 2003; Subramaniyam et al. 2019
RVBD_3535c	acetaldehyde dehydrogenase	-1.23574	0.000187035	-1.18472	0.000158416	-1.91798	0.000154686	-2.23436	0.000132241	Subramaniyam et al. 2019
RVBD_3536c	2-keto-4-pentenoate hydratase	-0.859303	0.20825	-0.31816	0.495206	-1.18187	0.0650674	-2.09393	0.00565071	Zhang et al. 2013
RVBD_3537	3-oxosteroid 1-dehydrogenase	-0.807817	0.134481	-0.954046	0.112	-1.53342	0.00938315	-0.546139	0.393217	Zhang et al. 2013
RVBD_3538	oxidoreductase	-1.58867	0.0392036	-0.856114	0.297731	-0.434537	0.490686	-1.46771	0.170905
RVBD_3540c	lipid-transfer protein or keto acyl-CoA thiolase Ltp2	-3.92068	0.000187035	-7.60744	0.000158416	-7.81707	0.000154686	-7.59246	0.000132241	Sassetti et al. 2003; Zhang et al. 2013; Subramaniyam et al. 2019
RVBD_3542c	hypothetical protein	-3.90084	0.000187035	-5.18562	0.000158416	-4.77922	0.000154686	-8.27899	0.000132241	Sassetti et al. 2003; Zhang et al. 2013; Subramaniyam et al. 2019
RVBD_3543c	acyl-CoA dehydrogenase FadE29	-2.3784	0.0115928	-6.11704	0.000158416	-2.93398	0.000154686	-5.4349	0.000132241	Zhang et al. 2013; Subramaniyam et al. 2019
RVBD_3544c	acyl-CoA dehydrogenase FadE28	-4.37327	0.000187035	-6.30291	0.000158416	-8.50382	0.000154686	-5.09896	0.000132241	Sassetti et al. 2003; Zhang et al. 2013; Subramaniyam et al. 2019
RVBD_3545c	cytochrome P450 125 Cyp125	-1.34136	0.000187035	-1.73149	0.000158416	-1.00473	0.00376706	-1.88336	0.000132241	Sassetti et al. 2003
RVBD_3546	acetyl-CoA acetyltransferase FadA5	-1.68707	0.00741244	-1.56517	0.0618785	-2.71887	0.00262459	-3.96876	0.000132241	Subramaniyam et al. 2019
RVBD_3548c	oxidoreductase	-0.803574	0.0855152	-0.576557	0.256327	-0.625011	0.219632	-1.22697	0.0259407	Zhang et al. 2013
RVBD_3549c	oxidoreductase	-1.25277	0.0251328	-2.10043	0.00146789	-1.83653	0.00376706	-2.98425	0.000132241
RVBD_3550	enoyl-CoA hydratase EchA20	-5.50913	0.000187035	-5.92833	0.000158416	-6.46568	0.000154686	-5.77289	0.000132241
RVBD_3551	coA-transferase	-5.23718	0.000187035	-8.18692	0.000158416	-9.29546	0.000154686	-9.27142	0.000132241	Sassetti et al. 2003; Subramaniyam et al. 2019
RVBD_3552	coA-transferase	-7.61922	0.000187035	-5.5501	0.000158416	-6.79699	0.000154686	-6.59184	0.000132241	Zhang et al. 2013; Subramaniyam et al. 2019
RVBD_3553	oxidoreductase	-3.96096	0.000187035	-2.51904	0.000158416	-5.1074	0.000154686	-3.16328	0.000132241	Zhang et al. 2013; Subramaniyam et al. 2019
RVBD_3556c	acetyl-CoA acetyltransferase FadA6	-3.50073	0.000187035	-2.74803	0.000158416	-3.56182	0.000154686	-7.6579	0.000132241	Sassetti et al. 2003; Zhang et al. 2013; Subramaniyam et al. 2019
RVBD_3557c	transcriptional regulator	-0.808836	0.0662638	-1.4723	0.000158416	-1.29232	0.00262459	-0.679894	0.237497
RVBD_3559c	3-oxoacyl-[acyl-carrier protein] reductase	-4.62684	0.000187035	-1.68549	0.0676423	-7.09043	0.000154686	-6.87502	0.000132241	Zhang et al. 2013; Subramaniyam et al. 2019
RVBD_3560c	acyl-CoA dehydrogenase FadE30	-1.40482	0.0101896	-2.5529	0.000158416	-4.07353	0.000154686	-3.93636	0.000132241	Sassetti et al. 2003; Zhang et al. 2013; Subramaniyam et al. 2019
RVBD_3562	acyl-CoA dehydrogenase FadE31	-1.84809	0.0164272	-0.620457	0.464061	-1.30054	0.208365	-3.8749	0.000132241
RVBD_3563	acyl-CoA dehydrogenase FadE32	-2.1	0.000187035	-1.83268	0.000158416	-2.37477	0.000154686	-2.72889	0.000132241	Sassetti et al. 2003; Subramaniyam et al. 2019
RVBD_3564	acyl-CoA dehydrogenase FadE33	-3.32943	0.000187035	-1.87835	0.036208	-7.83393	0.000154686	-5.60009	0.000132241	Subramaniyam et al. 2019
RVBD_3568c	3,4-DHSA dioxygenase HsaC	-1.44424	0.00741244	-1.135	0.0461176	-0.31169	0.494855	-2.27795	0.0012305	Zhang et al. 2013
RVBD_3569c	4,5-9,10-diseco-3-hydroxy-5,9, 17-trioxoandrosta-1(10),2-diene-4-oate hydrolase HsaD	-3.47969	0.000187035	-6.18821	0.000158416	-3.74897	0.000154686	-2.57055	0.000132241	Zhang et al. 2013; Subramaniyam et al. 2019
RVBD_3570c	oxidoreductase	-0.854567	0.216765	-1.72641	0.000158416	-1.28605	0.0500312	-0.764359	0.30475
RVBD_3574	transcriptional regulator KstR	-2.7274	0.000187035	-2.96878	0.000158416	-2.41262	0.00137425	0.104507	0.491569	Sassetti et al. 2003; Zhang et al. 2013
RVBD_3575c	transcriptional regulator	-0.540492	0.119724	-0.604523	0.102745	-0.478201	0.320628	-1.01939	0.0141196
RVBD_3614c	ESX-1 secretion-associated protein EspD	-4.43613	0.000187035	-4.51721	0.000158416	-4.19784	0.000154686	-2.98278	0.0012305	Sassetti et al. 2003; Subramaniyam et al. 2019
RVBD_3615c	ESX-1 secretion-associated protein EspC	-4.00091	0.000187035	-4.50432	0.000158416	-3.66485	0.000154686	-4.24997	0.000132241	Sassetti et al. 2003; Zhang et al. 2013; Subramaniyam et al. 2019
RVBD_3616c	ESX-1 secretion-associated protein EspA	-3.59007	0.000187035	-3.95521	0.000158416	-4.24285	0.000154686	-6.34592	0.000132241	Sassetti et al. 2003; Zhang et al. 2013; Subramaniyam et al. 2019
RVBD_3620c	ESAT-6 like protein EsxW	0.321525	0.50049	-0.383276	0.415373	-0.898286	0.0273589	0.396318	0.402811
RVBD_3631	transferase	-1.12515	0.103964	-0.999488	0.197795	-2.22176	0.000154686	-4.51872	0.000132241	Sassetti et al. 2003
RVBD_3632	membrane protein	-1.16344	0.0221413	-0.973883	0.0755438	-2.32454	0.000154686	-1.87141	0.000132241
RVBD_3656c	hypothetical protein	0.444563	0.50049	-0.246695	0.499263	-0.0238538	0.499709	-2.53834	0.00761399
RVBD_3679	anion transporter ATPase	0.738449	0.50049	2.66037	0.491624	0.29064	0.494855	-4.21006	0.000132241	Zhang et al. 2013
RVBD_3682	bifunctional membrane-associated penicillin-binding protein 1A/1B PonA2	-1.10031	0.0242552	-1.95517	0.000158416	-0.807763	0.167605	-1.84376	0.000132241	Zhang et al. 2013; Subramaniyam et al. 2019
RVBD_3683	hypothetical protein	-1.20833	0.0565149	-1.39982	0.0611634	-0.343398	0.490686	-2.89073	0.000132241	Sassetti et al. 2003; Zhang et al. 2013
RVBD_3687c	anti-anti-sigma factor RsfB	0.120635	0.50049	-1.61753	0.0431138	1.69903	0.252789	0.603735	0.442993
RVBD_3689	transmembrane protein	0.0272703	0.50049	0.14367	0.499263	0.228625	0.466409	-0.812116	0.0131946
RVBD_3692	methanol dehydrogenase transcriptional regulator MoxR2	-0.433948	0.499722	-0.0437193	0.499263	-0.0175691	0.499709	-1.22019	0.00458561
RVBD_3696c	glycerol kinase GlpK	-1.59893	0.000187035	-1.08307	0.000158416	-2.15306	0.000154686	-1.12992	0.000132241	Subramaniyam et al. 2019
RVBD_3704c	cysteine ligase GshA	-0.0323631	0.50049	-0.501741	0.309192	-0.65809	0.154195	-0.953463	0.0393035
RVBD_3716c	hypothetical protein	-1.48465	0.0392036	-1.68535	0.0213333	-1.18499	0.116036	-1.27347	0.121592
RVBD_3717	N-acetylmuramoyl-L-alanine amidase	-1.65574	0.000187035	-4.50078	0.000158416	-4.93511	0.000154686	-1.9783	0.000132241	Sassetti et al. 2003; Zhang et al. 2013
RVBD_3719	hypothetical protein	-0.48778	0.16085	-0.646645	0.0722581	-0.969299	0.000154686	-0.0948164	0.478415
RVBD_3720	cyclopropane-fatty-acyl-phospholipid synthase	-1.06076	0.000187035	-1.28711	0.000158416	-0.356601	0.46117	-1.18896	0.000132241	Zhang et al. 2013; Subramaniyam et al. 2019
RVBD_3722c	hypothetical protein	0.562869	0.50049	-0.540951	0.499263	-2.59283	0.0362306	-5.21641	0.0012305
RVBD_3723	transmembrane protein	-2.38924	0.000187035	-2.42005	0.000158416	-3.23659	0.000154686	-1.89592	0.000132241	Sassetti et al. 2003; Subramaniyam et al. 2019
RVBD_3746c	PE family protein PE34	-0.673456	0.313148	-1.40517	0.0611634	-1.6935	0.0238337	-1.60858	0.0564282
RVBD_3749c	toxin	-0.050452	0.50049	0.315316	0.494661	-0.0122075	0.503946	-1.37383	0.00661661
RVBD_3755c	hypothetical protein	-1.7567	0.000187035	-2.06498	0.000158416	-1.54519	0.000154686	-1.82663	0.0012305
RVBD_3763	lipoprotein LpqH	-0.0662348	0.50049	-0.348603	0.483735	0.114122	0.495254	-1.63455	0.0404698
RVBD_3779	decaprenol GalNH2-dependent GalNH2 transferase	-1.35835	0.000187035	-1.3434	0.000158416	-2.20016	0.000154686	-3.16106	0.000132241	Subramaniyam et al. 2019
RVBD_3788	hypothetical protein	-0.0199465	0.50049	-0.702242	0.0499422	-0.171009	0.490686	-0.124051	0.469923
RVBD_3794	integral membrane indolylacetylinositol arabinosyltransferase EmbA	0.579721	0.50049	-3.85549	0.00277056	-2.67283	0.0471971	1.26983	0.47263	Sassetti et al. 2003
RVBD_3811	hypothetical protein	-0.0168127	0.50049	-0.710016	0.000158416	-0.265315	0.397101	-0.332824	0.289831
RVBD_3816c	1-acylglycerol-3-phosphate O-acyltransferase	-1.14208	0.0209236	-0.491859	0.47682	-1.13514	0.040978	-1.70404	0.000132241
RVBD_3818	N-acetylmuramic acid hydroxylase	-0.0723566	0.50049	-0.971238	0.152052	-0.697063	0.370569	-3.54169	0.000132241
RVBD_3823c	membrane transporter MmpL8	-1.11503	0.000187035	-0.529815	0.248096	-1.05441	0.000154686	-1.51357	0.000132241	Zhang et al. 2013; Subramaniyam et al. 2019
RVBD_3825c	polyketide synthase Pks2	-0.369754	0.000187035	-0.184131	0.237746	-0.320522	0.0162814	0.0388543	0.472081
RVBD_3830c	transcriptional regulator	-1.08907	0.395899	-0.9297	0.428986	-1.52916	0.14907	-1.78375	0.0393035
RVBD_3848	transmembrane protein	-3.98601	0.000187035	-5.85087	0.000158416	-4.60369	0.000154686	-6.39808	0.000132241
RVBD_3849	ESX-1 secretion-associated regulator EspR	-3.39549	0.000187035	-6.21369	0.000158416	-4.90295	0.000154686	-5.56793	0.000132241	Subramaniyam et al. 2019
RVBD_3855	transcriptional repressor EthR	-0.182478	0.50049	-2.4312	0.000158416	-1.94259	0.000154686	-2.08923	0.000132241	Sassetti et al. 2003
RVBD_3866	ESX-1 secretion-associated protein EspG1	-0.836385	0.0101896	-0.791119	0.0643478	-0.232346	0.490686	-0.729328	0.113774
RVBD_3867	ESX-1 secretion-associated protein EspH	-1.00709	0.102269	-0.948191	0.213731	-2.63095	0.000154686	-2.60067	0.000132241	Subramaniyam et al. 2019
RVBD_3868	ESX-1 secretion system protein EccA1	-2.46	0.000187035	-2.81107	0.000158416	-2.37534	0.000154686	-5.35345	0.000132241	Sassetti et al. 2003; Zhang et al. 2013; Subramaniyam et al. 2019
RVBD_3869	ESX-1 secretion system protein EccB1	-4.61746	0.000187035	-4.74845	0.000158416	-3.85565	0.000154686	-5.91585	0.000132241	Sassetti et al. 2003; Subramaniyam et al. 2019
RVBD_3870	ESX-1 secretion system protein EccCa1	-3.9342	0.000187035	-3.82121	0.000158416	-4.19142	0.000154686	-5.64606	0.000132241	Sassetti et al. 2003; Zhang et al. 2013; Subramaniyam et al. 2019
RVBD_3871	ESX-1 secretion system protein EccCb1	-4.43735	0.000187035	-4.72469	0.000158416	-5.17173	0.000154686	-6.83523	0.000132241	Sassetti et al. 2003; Subramaniyam et al. 2019
RVBD_3873	PPE family protein PPE68	-2.69316	0.000187035	-2.69517	0.000158416	-3.61313	0.000154686	-3.45355	0.000132241	Sassetti et al. 2003; Subramaniyam et al. 2019
RVBD_3874	ESAT-6-like protein EsxB	-4.75534	0.000187035	-6.59243	0.000158416	-3.98504	0.000154686	-2.97881	0.00458561	Subramaniyam et al. 2019
RVBD_3876	ESX-1 secretion-associated protein EspI	-2.19046	0.000187035	-2.08763	0.000158416	-2.55175	0.000154686	-2.33763	0.000132241	Sassetti et al. 2003; Zhang et al. 2013; Subramaniyam et al. 2019
RVBD_3877	ESX-1 secretion system protein EccD1	-4.07577	0.000187035	-3.59484	0.000158416	-4.86001	0.000154686	-4.13897	0.000132241	Sassetti et al. 2003; Subramaniyam et al. 2019
RVBD_3881c	secreted ESX-1 substrate protein B EspB	-1.51309	0.000187035	-1.04854	0.000158416	-1.40685	0.000154686	-1.32419	0.000132241	Subramaniyam et al. 2019
RVBD_3882c	ESX-1 secretion system protein EccE1	-4.30616	0.000187035	-4.12999	0.000158416	-3.96001	0.000154686	-4.80395	0.000132241	Sassetti et al. 2003; Subramaniyam et al. 2019
RVBD_3883c	mycosin MycP1	-3.90179	0.000187035	-4.07892	0.000158416	-4.10478	0.000154686	-7.22499	0.000132241	Subramaniyam et al. 2019
RVBD_3910	integral membrane protein MviN	-1.7009	0.000187035	-1.74688	0.000158416	-1.65523	0.000154686	-2.30402	0.000132241	Sassetti et al. 2003
