# Supplementary material for: Distinct Bacterial Pathways Influence the Efficacy of Antibiotics against Mycobacterium tuberculosis
Source: mSystems. 2020 Aug 4;5(4):e00396-20. doi: 10.1128/mSystems.00396-20 (PMC7406225; doi:10.1128/mSystems.00396-20)
Supplement: TABLE S3 [file mSystems.00396-20-st003.xlsx]

## Sheet: Table S3
Table S3. Whole genome phenotypic profling of antibiotic treated M. tuberculosis mutants in vivo
"Mean TAs hit": average number of transposon insertion sites sequenced across all comparisons
"Mean_hits/TA": average number of unique sequenced templates divided by the 'TA' dinucleotide insertion sites in the gene
"Pval": P value derived from resampling
"Qval": signficance adjusting for multiple tests
Gray shading: low-confidence genes (having an average of 3 or less transposon insertions across all comparisons)
							pretreatment (14dpi) versus 1wk INH treatment (21dpi)					pretreatment (14dpi) versus 2.5wks INH treatment (32dpi)					pretreatment (14dpi) versus 5wks INH treatment (49dpi)					pretreatment (14dpi) versus 1wk EMB treatment (21dpi)					pretreatment (14dpi) versus 2.5wks EMB treatment (32dpi)					pretreatment (14dpi) versus 5wks EMB treatment (49dpi)					pretreatment (14dpi) versus 1wk RIF treatment (21dpi)					pretreatment (14dpi) versus 2.5wks RIF treatment (32dpi)					pretreatment (14dpi) versus 1wk PZA treatment (21dpi)
ORF information							pretreatment	INH treatment				pretreatment	INH treatment				pretreatment	INH treatment				pretreatment	EMB treatment				pretreatment	EMB treatment				pretreatment	EMB treatment				pretreatment	RIF treatment				pretreatment	RIF treatment				pretreatment	PZA treatment
gene	annotation	start	end	strand	TAs	mean TAs hit	mean_hits/TA	mean_hits/TA	log2	Pval	Qval	mean_hits/TA	mean_hits/TA	log2	Pval	Qval	mean_hits/TA	mean_hits/TA	log2	Pval	Qval	mean_hits/TA	mean_hits/TA	log2	Pval	Qval	mean_hits/TA	mean_hits/TA	log2	Pval	Qval	mean_hits/TA	mean_hits/TA	log2	Pval	Qval	mean_hits/TA	mean_hits/TA	log2	Pval	Qval	mean_hits/TA	mean_hits/TA	log2	Pval	Qval	mean_hits/TA	mean_hits/TA	log2
RVBD_0001	chromosomal replication initiator protein DnaA	1	1524	+	31	0.5	0	0	NA	NA	NA	0	0	NA	NA	NA	0	0	NA	NA	NA	0	0.61791	2.96816	NA	NA	0	0.544715	2.87046	NA	NA	0	0.560659	2.89232	NA	NA	0	0.320026	1.86401	NA	NA	0	0	NA	NA	NA	0	0	NA
RVBD_0002	DNA polymerase III DnaN	2052	3260	+	31	0.333333	0	0	NA	NA	NA	0	0.57804	2.91577	NA	NA	0	0	NA	NA	NA	0	0	NA	NA	NA	0	0	NA	NA	NA	0	0	NA	NA	NA	0	0	NA	NA	NA	0	0.279451	1.74681	NA	NA	0	0	NA
RVBD_0003	DNA replication and repair protein RecF	3280	4437	+	35	17.9167	1.54659	1.0789	-0.484491	0.3114	0.51602	1.31111	2.05507	0.659067	0.2153	0.510765	1.27021	3.70879	1.54776	0.0179	0.27855	1.26565	2.30953	0.875518	0.0887	0.521237	1.21687	1.67972	0.477912	0.2355	0.528421	1.47044	1.05299	-0.446108	0.3159	0.50911	1.17136	0.975224	-0.258119	0.3338	0.502246	1.09075	0.692239	-0.644709	0.1598	0.497201	1.14296	1.18386	0.0575687
RVBD_0004	hypothetical protein	4434	4997	+	7	0.166667	0	0	NA	NA	NA	0	0	NA	NA	NA	0	0	NA	NA	NA	0	0	NA	NA	NA	0	0	NA	NA	NA	0	0	NA	NA	NA	0	0.183199	1.42352	NA	NA	0	0	NA	NA	NA	0	0.992434	3.12052
RVBD_0005	DNA gyrase subunit B GyrB	5123	7267	+	42	2.5	9.82761	8.45069	-0.186159	NA	NA	10.2091	29.6356	1.53954	NA	NA	9.14297	2.25848	-1.87707	NA	NA	10.2014	7.88204	-0.337145	NA	NA	10.3179	11.0823	0.125346	NA	NA	6.32707	10.1337	0.692273	0.3198	0.50911	6.29789	5.13312	-0.287284	0.4171	0.502246	9.36117	4.3097	-1.09698	NA	NA	5.69624	26.516	2.2113
RVBD_0006	DNA gyrase subunit A GyrA	7302	9818	+	45	2.41667	20.6087	10.5282	-0.940132	NA	NA	14.2686	7.67436	-0.868539	0.3962	0.510765	18.8933	6.49323	-1.49181	NA	NA	14.037	8.551	-0.692107	0.4204	0.521237	21.4709	27.0289	0.340611	NA	NA	19.6119	16.4666	-0.235694	NA	NA	9.65255	8.48668	-0.182563	0.4191	0.502246	12.813	11.716	-0.126289	0.4612	0.501064	17.8038	7.87149	-1.16052
RVBD_0007	membrane protein	9914	10828	+	10	6.08333	4.91073	3.13482	-0.616685	0.404	0.51602	5.01826	2.68958	-0.862616	0.3154	0.510765	4.52112	0.578053	-2.78069	0.0294	0.339526	5.08843	1.0817	-2.13358	0.0734	0.521237	5.11657	1.26996	-1.9254	0.096	0.528421	4.72097	0.560659	-2.88123	0.0311	0.50911	4.72511	1.33614	-1.79398	0.0339	0.492793	4.71753	0.978623	-2.22815	0.0156	0.278407	4.32349	2.16975	-0.975149
RVBD_0007Ac	membrane protein	11421	11528	-	1	0	0	0	NA	NA	NA	0	0	NA	NA	NA	0	0	NA	NA	NA	0	0	NA	NA	NA	0	0	NA	NA	NA	0	0	NA	NA	NA	0	0	NA	NA	NA	0	0	NA	NA	NA	0	0	NA
RVBD_0007Bc	membrane protein	11555	11692	-	4	3.75	59.5026	50.5158	-0.233518	0.4537	0.51602	60.5067	32.6759	-0.884214	0.2165	0.510765	73.3925	60.6385	-0.272375	0.4253	0.495526	61.1924	50.7628	-0.266875	0.4398	0.521237	62.3706	69.9454	0.167115	0.3768	0.528421	55.9917	37.6824	-0.567464	0.3084	0.50911	56.4486	50.8511	-0.150152	0.4222	0.502246	55.4734	50.2984	-0.140777	0.422	0.497201	53.0855	100.746	0.924251
RVBD_0008c	membrane protein	11874	12311	-	4	3.08333	22.4123	20.3297	-0.131983	0.4436	0.51602	22.8715	52.5624	1.20205	0.0202	0.510765	20.5882	11.0012	-0.885796	0.1665	0.465317	23.0411	29.8796	0.38	0.264	0.521237	23.3434	31.2625	0.426151	0.2473	0.528421	21.2115	33.3173	0.655389	0.1372	0.50911	21.1461	29.8297	0.496329	0.1768	0.502246	20.868	18.0968	-0.203543	0.3498	0.497201	19.8176	15.6505	-0.33638
RVBD_0009	iron-regulated peptidyl-prolyl cis-trans isomerase A PpiA	12468	13016	+	7	6.16667	17.1096	9.50604	-0.837302	0.1274	0.51602	17.6921	21.3848	0.277148	0.3031	0.510765	15.7921	22.6946	0.52626	0.1774	0.466642	17.6892	10.9205	-0.686811	0.1608	0.521237	17.7872	16.2816	-0.122159	0.4308	0.528421	14.0269	12.7157	-0.135599	0.44	0.50911	13.9487	9.60655	-0.535861	0.1526	0.502246	16.276	21.5092	0.402334	0.3157	0.497201	15.0094	8.47531	-0.819742
RVBD_0010c	membrane protein	13133	13558	-	10	5.91667	26.0882	19.0944	-0.445989	0.3548	0.51602	31.2308	22.435	-0.472969	0.3468	0.510765	33.6063	56.1366	0.74155	0.1889	0.46751	37.752	36.0351	-0.0642428	0.5041	0.522826	37.8119	21.9347	-0.780155	0.2555	0.528421	34.8253	14.8651	-1.21972	0.1716	0.50911	24.765	25.48	0.0414875	0.4732	0.502246	24.7486	34.6365	0.484947	0.2291	0.497201	32.1562	27.658	-0.216075
RVBD_0011c	cell division protein, PG complex	13714	13995	-	3	0	0	0	NA	NA	NA	0	0	NA	NA	NA	0	0	NA	NA	NA	0	0	NA	NA	NA	0	0	NA	NA	NA	0	0	NA	NA	NA	0	0	NA	NA	NA	0	0	NA	NA	NA	0	0	NA
RVBD_0012	membrane protein	14089	14877	+	16	12.1667	14.1396	7.40142	-0.926987	0.0502	0.51602	14.4992	8.1947	-0.817075	0.0836	0.510765	13.0377	10.8342	-0.262884	0.3505	0.48933	14.6709	15.0675	0.0412963	0.4494	0.521237	14.6944	10.299	-0.508114	0.1689	0.528421	12.4706	6.32992	-0.970807	0.0461	0.50911	12.4421	8.77394	-0.502685	0.0916	0.502246	13.3997	11.7439	-0.189528	0.3086	0.497201	12.5554	14.867	0.244456
RVBD_0013	anthranilate synthase component II TrpG	14914	15612	+	15	2	0.271663	1.16329	2.05848	0.082	0.51602	0.813562	0	-0.935715	NA	NA	0.244051	0.443627	1.06516	0.2578	0.479502	0.422195	2.78059	2.61812	NA	NA	0.280578	1.08838	1.93511	0.1109	0.528421	0.391518	1.40165	1.83499	NA	NA	0.385731	2.4002	2.45127	NA	NA	0.376792	0.119698	-1.02868	NA	NA	0.365379	47.878	6.77998
RVBD_0014c	transmembrane serine/threonine-protein kinase B PknB	15590	17470	-	24	0.25	0	0	NA	NA	NA	0	0	NA	NA	NA	0	0	NA	NA	NA	0	0	NA	NA	NA	0	0	NA	NA	NA	0	0	NA	NA	NA	0	0.153222	1.306	NA	NA	0	0	NA	NA	NA	0	0	NA
RVBD_0015c	transmembrane serine/threonine-protein kinase A PknA	17467	18762	-	16	2.5	17.0111	6.57094	-1.32448	NA	NA	11.6404	1.74153	-2.61475	0.263	0.510765	15.7673	9.33623	-0.724423	NA	NA	11.6367	9.37362	-0.292473	0.574	0.577323	11.9389	15.9944	0.431108	0.3178	0.528421	16.2352	2.15517	-2.76124	NA	NA	10.8104	6.75342	-0.670893	0.3717	0.502246	15.9149	5.90332	-1.41301	NA	NA	14.6754	3.92773	-1.86344
RVBD_0016c	penicillin-binding protein PbpA	18759	20234	-	37	3.08333	2.24886	5.14248	1.21664	NA	NA	0.927553	3.77249	2.01799	0.0559	0.510765	1.33209	0.443627	-1.17679	0.5245	0.528427	2.2163	2.93567	0.477682	NA	NA	1.13995	1.14678	0.113383	0.2689	0.528421	2.06695	5.37447	1.3952	NA	NA	1.33241	2.78357	1.04638	0.219	0.502246	1.36449	6.31093	2.17517	0.0769	0.472034	1.26439	0.654622	-0.830176
RVBD_0017c	cell division protein RodA	20231	21640	-	27	15	1.89292	1.27568	-0.537274	0.2925	0.51602	1.83199	1.71823	-0.0722491	0.491	0.51334	1.71225	0.512766	-1.65095	0.0658	0.420945	1.7763	1.29807	-0.423638	0.3252	0.521237	1.81595	0.814001	-1.10727	0.1341	0.528421	1.46013	0.99507	-0.519483	0.2957	0.50911	1.72954	1.02557	-0.742492	0.1614	0.502246	1.52718	1.28198	-0.246904	0.3857	0.497201	1.41293	1.26234	-0.153933
RVBD_0018c	phosphoserine/threonine phosphatase PstP	21637	23181	-	25	4.58333	1.64697	0.5289	-1.36362	0.3329	0.51602	1.35279	0.115608	-2.67961	0.3035	0.510765	1.54259	0	-3.65837	0.1907	0.46751	1.71302	1.39042	-0.206594	0.5619	0.566064	1.73809	0.388634	-1.78804	0.3282	0.528421	1.59127	0	-3.7022	0.2087	0.50911	1.0663	0.945488	-0.155358	0.4509	0.502246	1.25399	0.0447003	-3.92051	0.0467	0.424852	1.42631	0.303572	-1.99776
RVBD_0019c	FHA domain-containing protein FhaB	23270	23737	-	13	4.41667	1.06243	0.3526	-1.31716	0.4009	0.51602	1.31128	0.513248	-1.12753	0.4212	0.510765	1.89956	0.237493	-2.26839	0.2469	0.476703	2.11343	0.309193	-2.18312	0.3283	0.521237	0.925704	1.16635	0.387671	0.3977	0.528421	1.47388	0.304438	-1.81364	0.3476	0.50911	1.43925	0.168211	-2.75689	0.1005	0.502246	1.96851	0.159598	-3.15551	0.0784	0.472034	1.08814	7.74194	2.80273
RVBD_0020c	FHA domain-containing protein FhaA	23861	25444	-	52	8.41667	20.2586	7.67674	-1.38954	0.1768	0.51602	18.5515	7.35748	-1.32464	0.2068	0.510765	18.9212	3.01471	-2.62167	0.0284	0.331691	21.1115	10.4315	-1.00969	0.2635	0.521237	21.3962	8.77765	-1.27641	0.2034	0.528421	17.3175	5.82686	-1.55907	0.1485	0.50911	19.5761	9.60714	-1.02448	0.1279	0.502246	15.3528	10.3184	-0.571825	0.2677	0.497201	15.9655	4.05092	-1.97021
RVBD_0021c	nitronate monooxygenase	25913	26881	-	22	21.1667	24.0147	22.422	-0.0978829	0.4232	0.51602	24.6451	27.46	0.156882	0.339	0.510765	22.2322	24.3053	0.129593	0.3641	0.490836	23.7443	27.2974	0.201989	0.292	0.521237	25.0222	28.2249	0.17458	0.3251	0.528421	22.8737	29.5377	0.369605	0.1786	0.50911	22.9029	24.2455	0.0823256	0.3928	0.502246	22.7439	20.0609	-0.180836	0.2854	0.497201	20.3044	22.3768	0.140482
RVBD_0022c	transcriptional regulator WhiB-like WhiB5	27023	27442	-	8	7.33333	47.8388	33.305	-0.519969	0.2505	0.51602	48.8525	54.7871	0.166681	0.371	0.510765	44.0365	40.6679	-0.112945	0.4511	0.495719	43.2655	51.5788	0.254713	0.3178	0.521237	49.651	60.1687	0.278308	0.3046	0.528421	39.8693	44.9626	0.174805	0.3665	0.50911	45.4386	51.3721	0.177222	0.3394	0.502246	45.0741	46.9835	0.0600785	0.4472	0.499679	36.9215	29.086	-0.343284
RVBD_0023	transcriptional regulator	27595	28365	+	12	1.08333	0.0714656	0	1.22214	NA	NA	0.0741287	0	1.20433	NA	NA	0.0631192	0	1.27945	NA	NA	0.0694896	0	1.23551	NA	NA	0.0721658	0	1.21744	NA	NA	0.0650322	0	1.26611	NA	NA	0.062218	0	-0.0361528	NA	NA	0.063959	0	-0.0483486	NA	NA	0.059201	0	0.307157
RVBD_0024	secreted protein	28362	29207	+	12	10.25	15.4398	24.0361	0.640057	0.0901	0.51602	17.3942	23.9445	0.462908	0.1789	0.510765	15.5808	15.3672	-0.0165448	0.5053	0.514442	17.387	22.7796	0.391714	0.2136	0.521237	16.0696	16.0274	-0.000876827	0.5154	0.531451	16.0657	21.9112	0.449691	0.1821	0.50911	15.9981	18.1344	0.181136	0.3361	0.502246	15.8987	17.4461	0.134349	0.3697	0.497201	13.5394	20.8662	0.624193
RVBD_0025	hypothetical protein	29245	29607	+	7	7	13.7439	11.028	-0.310446	0.3542	0.51602	14.1783	12.2776	-0.201359	0.425	0.510765	12.6718	12.3831	-0.0272781	0.5099	0.517593	14.2679	16.7347	0.234152	0.3423	0.521237	14.2667	18.0763	0.345081	0.2741	0.528421	13.1518	16.0736	0.293589	0.3049	0.50911	13.1024	18.0377	0.461224	0.1843	0.502246	13.1165	18.9358	0.529671	0.1535	0.497201	12.2093	14.8031	0.278993
RVBD_0026	hypothetical protein	29722	31068	+	14	10.3333	19.6276	21.7564	0.150614	0.3773	0.51602	20.1009	24.241	0.271962	0.2886	0.510765	22.25	20.5653	-0.110729	0.4387	0.495719	22.2808	20.9552	-0.0859826	0.452	0.521237	22.5744	27.2669	0.274196	0.2782	0.528421	18.5954	12.97	-0.515732	0.2019	0.50911	17.1135	16.5418	-0.0485677	0.4568	0.502246	18.437	11.0975	-0.731026	0.046	0.423073	21.2155	21.3269	0.00835947
RVBD_0027	hypothetical protein	31189	31506	+	5	2.5	9.76183	12.9329	0.417275	0.2764	0.51602	14.9849	5.28174	-1.44456	NA	NA	13.4947	4.99426	-1.3712	NA	NA	15.1534	21.0144	0.482011	NA	NA	10.1865	11.9977	0.249274	0.3856	0.528421	9.31361	5.33523	-0.766769	0.2457	0.50911	9.32913	9.32068	0.0016285	0.4953	0.504073	13.9115	9.37874	-0.560901	NA	NA	8.6852	10.279	0.246831
RVBD_0028	hypothetical protein	31514	31819	+	5	4.5	15.2123	14.6469	-0.0475351	0.4848	0.516034	15.697	7.50306	-1.04846	0.1719	0.510765	17.6096	9.88407	-0.817978	0.2046	0.46751	15.7519	17.6794	0.172061	0.4031	0.521237	15.8586	17.6521	0.160135	0.4073	0.528421	18.1332	18.3235	0.0220254	0.4693	0.50911	14.4862	21.745	0.585814	0.1581	0.502246	14.4142	13.5123	-0.0918142	0.438	0.498885	16.8078	23.0106	0.454021
RVBD_0029	hypothetical protein	32057	33154	+	18	15.6667	36.7501	34.2821	-0.0992627	0.4192	0.51602	35.3428	27.9184	-0.338952	0.2589	0.510765	33.9782	44.7122	0.396732	0.171	0.465317	35.576	31.0043	-0.197344	0.3439	0.521237	35.9251	34.8498	-0.0429085	0.4899	0.528421	32.7075	28.8135	-0.181708	0.3612	0.50911	32.7629	28.2118	-0.215521	0.267	0.502246	32.5396	30.444	-0.0958438	0.3961	0.497201	32.5546	33.3397	0.0346802
RVBD_0030	hypothetical protein	33224	33553	+	5	3.25	10.1168	3.22224	-1.58464	0.3351	0.51602	15.4491	15.2371	-0.00311507	NA	NA	14.2339	4.77913	-1.50817	NA	NA	7.88098	9.0408	0.211362	0.404	0.521237	7.96387	10.1307	0.358424	0.3591	0.528421	7.14484	4.55759	-0.616786	0.5074	0.52037	7.26862	6.0679	-0.255716	0.4119	0.502246	7.11965	8.7398	0.296805	0.3846	0.497201	9.0913	2.75939	-1.68475
RVBD_0031	transposase	33582	33794	+	1	0	0	0	NA	NA	NA	0	0	NA	NA	NA	0	0	NA	NA	NA	0	0	NA	NA	NA	0	0	NA	NA	NA	0	0	NA	NA	NA	0	0	NA	NA	NA	0	0	NA	NA	NA	0	0	NA
RVBD_0032	8-amino-7-oxononanoate synthase BioF2	34295	36610	+	57	35.4167	31.2835	30.5637	-0.0331088	0.4934	0.517634	33.9055	30.6529	-0.144983	0.3727	0.510765	29.6908	25.9168	-0.195534	0.3243	0.48933	33.2153	34.1472	0.0403462	0.4413	0.521237	33.5498	36.5807	0.125169	0.3534	0.528421	31.525	33.0642	0.0692241	0.4123	0.50911	29.7651	33.3678	0.164881	0.2776	0.502246	27.2293	28.3133	0.0563836	0.4164	0.497201	27.6013	46.84	0.763009
RVBD_0033	acyl carrier protein AcpA	36607	36870	+	3	3	25.0382	17.3086	-0.521556	0.3775	0.51602	25.5888	36.2259	0.505447	0.2881	0.510765	23.2491	21.9125	-0.0774401	0.5033	0.513352	25.7804	24.5201	-0.065202	0.5104	0.52518	26.3148	18.2476	-0.517656	0.3852	0.528421	23.761	13.7631	-0.773315	0.3019	0.50911	23.8593	19.2142	-0.310257	0.3433	0.502246	23.3821	16.6913	-0.483494	0.2929	0.497201	21.9631	9.19094	-1.2469
RVBD_0034	hypothetical protein	36867	37262	+	5	5	29.5682	29.609	0.00546216	0.4745	0.51602	30.2457	32.0627	0.0872975	0.4341	0.510765	27.1176	63.239	1.22235	0.0881	0.43958	30.4892	23.7974	-0.352799	0.3344	0.521237	30.6512	29.5079	-0.0513081	0.4984	0.52913	28.2317	25.7598	-0.128065	0.4432	0.50911	28.1209	16.5122	-0.766081	0.0735	0.502246	28.124	28.7391	0.031754	0.4708	0.501064	25.9635	39.8355	0.617792
RVBD_0035	fatty-acid-CoA ligase FadD34	37259	38947	+	25	22	46.8284	41.893	-0.160094	0.3284	0.51602	48.0258	45.088	-0.0905331	0.4071	0.510765	43.1964	37.0422	-0.221072	0.2771	0.483126	48.3759	40.2499	-0.264682	0.228	0.521237	48.694	41.8934	-0.216432	0.2706	0.528421	44.4936	33.9748	-0.388378	0.1404	0.50911	44.4623	36.7049	-0.276465	0.133	0.502246	44.2355	36.0945	-0.293277	0.1215	0.497201	41.4841	34.819	-0.252438
RVBD_0036c	hypothetical protein	39056	39829	-	4	4	57.2148	52.4827	-0.122015	0.4547	0.51602	58.6224	32.3646	-0.852352	0.1786	0.510765	52.9813	56.1723	0.0866104	0.4354	0.495719	59.0502	42.1172	-0.484131	0.2925	0.521237	59.7027	44.9849	-0.405214	0.3279	0.528421	54.2068	36.671	-0.559873	0.2623	0.50911	54.3453	50.8859	-0.0944193	0.4255	0.502246	53.7915	34.555	-0.637355	0.1408	0.497201	50.647	20.9581	-1.26969
RVBD_0037c	integral membrane protein	39877	41202	-	20	17.6667	39.6821	41.0624	0.050016	0.4369	0.51602	43.0718	45.3606	0.0753502	0.4118	0.510765	34.8693	31.287	-0.155494	0.4178	0.495526	41.0542	37.7577	-0.119976	0.4339	0.521237	43.9288	34.5419	-0.345869	0.2765	0.528421	39.8637	29.5188	-0.432312	0.2269	0.50911	37.8033	32.9076	-0.199905	0.3032	0.502246	37.3624	33.9307	-0.13883	0.3643	0.497201	35.2936	46.1396	0.386707
RVBD_0038	transcriptional regulator	41304	41912	+	7	6	19.1351	14.5929	-0.384534	0.3333	0.51602	19.6191	24.7064	0.335735	0.286	0.510765	17.6687	11.0056	-0.67402	0.2127	0.46751	19.8509	27.5082	0.473293	0.212	0.521237	19.8859	20.8851	0.0747462	0.4296	0.528421	18.3358	15.0111	-0.282518	0.3847	0.50911	18.2902	14.2442	-0.359197	0.2338	0.502246	18.1887	27.9398	0.619113	0.1061	0.497201	16.8387	53.202	1.65879
RVBD_0039c	transmembrane protein	42004	42351	-	4	2.66667	93.2168	147.906	0.667349	NA	NA	95.3502	123.343	0.373209	NA	NA	57.4356	60.894	0.0871015	0.4366	0.495719	96.4162	90.0988	-0.0948392	NA	NA	65.0128	76.6897	0.240386	0.3407	0.528421	44.4159	57.2164	0.367341	0.2796	0.50911	59.2363	70.6215	0.253828	0.291	0.502246	58.3326	51.0084	-0.192861	0.3361	0.497201	55.0302	51.2577	-0.101358
RVBD_0040c	secreted proline rich protein Mtc28	42433	43365	-	9	7.08333	4.85472	4.82352	0.00585167	0.4779	0.51602	4.97154	3.5372	-0.468152	0.2979	0.510765	4.455	14.2039	1.67343	0.0026	0.103167	5.00625	4.01828	-0.297601	0.3611	0.521237	5.03028	4.05604	-0.291223	0.3548	0.528421	4.61691	5.45409	0.252819	0.3394	0.50911	4.58237	7.82507	0.770857	0.1449	0.502246	4.54898	2.23917	-1.01074	0.0664	0.462444	4.2768	8.38267	0.970144
RVBD_0041	leucyl-tRNA synthetase LeuS	43562	46471	+	72	2.41667	0.145511	0.324276	1.34598	0.2614	0.51602	0.217575	0	-0.209158	NA	NA	0.13271	0.206134	1.04778	0.255	0.478591	0.224493	0	-0.243287	NA	NA	0.152021	0.181572	0.802677	0.551	0.555238	0.205746	0	-0.148869	NA	NA	0.137523	0.153222	0.248141	0.3706	0.502246	0.133136	0.0636614	-0.471885	0.1909	0.497201	0.196426	0	-1.09952
RVBD_0042c	transcriptional regulator MarR-family	46581	47207	-	5	4	6.03466	5.37179	-0.143196	0.47	0.51602	6.20715	4.45043	-0.448303	0.3838	0.510765	5.65743	0.17812	-4.23127	0.0345	0.360238	6.30207	1.85432	-1.67897	0.1987	0.521237	6.41724	3.53908	-0.81651	0.3183	0.528421	5.75399	3.84163	-0.545575	0.3603	0.50911	5.81911	5.5743	-0.0579517	0.5071	0.508548	5.64196	4.03454	-0.475124	0.3193	0.497201	5.48211	7.233	0.402907
RVBD_0043c	transcriptional regulator GntR-family	47366	48100	-	10	8.25	9.27162	6.4761	-0.506616	0.2001	0.51602	8.44801	8.2817	-0.0217474	0.5014	0.517956	8.5617	10.0726	0.240379	0.3386	0.48933	9.6532	12.4793	0.374994	0.2127	0.521237	8.56293	5.26314	-0.689704	0.1422	0.528421	8.88824	7.36902	-0.261136	0.3357	0.50911	7.89874	6.07515	-0.37633	0.2033	0.502246	8.85232	12.7418	0.525362	0.0937	0.490037	8.25374	10.2104	0.308215
RVBD_0044c	oxidoreductase	48233	49027	-	20	17.6667	30.354	32.1032	0.0817003	0.4208	0.51602	31.2298	24.1298	-0.370814	0.2424	0.510765	28.0537	22.3913	-0.323869	0.2846	0.484951	31.358	25.0512	-0.322721	0.2767	0.521237	31.7169	30.8873	-0.0373017	0.4841	0.528421	30.6455	24.3004	-0.333346	0.2724	0.50911	28.8795	25.5773	-0.17495	0.3164	0.502246	28.599	27.7362	-0.0440184	0.4557	0.500913	28.3381	23.2537	-0.284802
RVBD_0045c	hydrolase	49043	49939	-	7	6	49.5519	42.268	-0.227224	0.326	0.51602	50.8799	80.4475	0.661768	0.0473	0.510765	45.9067	46.1374	0.00908646	0.4533	0.495719	51.4954	43.1196	-0.253982	0.3123	0.521237	51.8315	51.0285	-0.020834	0.5268	0.53618	47.4384	55.691	0.232822	0.2795	0.50911	47.4662	54.4961	0.199411	0.2642	0.502246	46.8974	38.2622	-0.293065	0.2133	0.497201	44.0289	67.8288	0.623553
RVBD_0046c	myo-inositol-1-phosphate synthase Ino1	50021	51124	-	16	1.08333	0.180309	0	0.629652	NA	NA	0.185911	0	0.60486	NA	NA	0.16821	0	0.6847	NA	NA	0.186807	0	0.600931	NA	NA	0.191577	0	0.580204	NA	NA	0.17645	0	0.646982	NA	NA	0.175904	0	-0.672477	NA	NA	0.171792	0	-0.653744	NA	NA	0.076227	0.248109	1.33736
RVBD_0047c	hypothetical protein	51185	51727	-	7	3.33333	40.0624	24.0979	-0.727162	0.437	0.51602	53.6339	89.1324	0.73422	0.2448	0.510765	49.4129	11.9959	-2.02383	0.1583	0.462801	54.9989	73.0638	0.411793	0.3028	0.521237	41.9667	52.9464	0.337464	0.3338	0.528421	49.9753	337.964	2.75692	0.0458	0.50911	38.0228	55.8514	0.554666	0.2701	0.502246	49.4059	49.1656	-0.00646986	0.4984	0.503226	36.1072	30.0937	-0.261257
RVBD_0048c	membrane protein	51828	52697	-	16	13.3333	71.1508	76.0408	0.0964007	0.38	0.51602	72.9504	81.0359	0.152111	0.326	0.510765	61.0772	54.9157	-0.152719	0.3481	0.48933	73.5691	82.2145	0.160751	0.2981	0.521237	74.2651	84.1719	0.181101	0.2863	0.528421	62.878	66.118	0.0730338	0.4081	0.50911	67.741	74.7833	0.142748	0.2892	0.502246	67.0594	62.771	-0.0952226	0.3632	0.497201	58.5058	61.5057	0.0723082
RVBD_0049	hypothetical protein	52831	53244	+	8	4.91667	11.7282	15.3448	0.393633	0.3309	0.51602	15.0144	20.5505	0.458154	0.2922	0.510765	13.5847	22.0131	0.700759	0.2567	0.478895	10.0002	13.7033	0.459808	0.3027	0.521237	12.3537	12.4897	0.0239646	0.415	0.528421	11.02	8.05779	-0.437617	0.437	0.50911	7.90533	3.54762	-1.14812	0.1472	0.502246	13.5395	3.30927	-2.01475	0.0431	0.412137	12.9475	7.27837	-0.822622
RVBD_0050	bifunctional penicillin-binding protein 1A/1B PonA1	53663	55696	+	37	20.9167	3.83461	3.07729	-0.308431	0.3186	0.51602	3.9254	3.32436	-0.231577	0.3791	0.510765	3.49634	1.45456	-1.24362	0.0482	0.384482	3.72641	4.3856	0.240167	0.3157	0.521237	3.44982	3.68284	0.100196	0.4197	0.528421	3.62118	3.22794	-0.157559	0.4111	0.50911	3.25518	2.48726	-0.385792	0.1944	0.502246	3.39604	1.82913	-0.888093	0.0486	0.428716	3.04013	2.24687	-0.432021
RVBD_0051	transmembrane protein	55693	57375	+	34	20.3333	23.3936	14.422	-0.695967	0.1303	0.51602	25.1217	22.8218	-0.137408	0.4267	0.510765	22.6865	16.059	-0.496752	0.2143	0.46751	25.2296	13.7183	-0.876903	0.0758	0.521237	24.4951	25.9298	0.0830008	0.4207	0.528421	25.6623	34.4568	0.425815	0.1846	0.50911	24.4294	15.9338	-0.616048	0.0637	0.502246	26.7839	11.8158	-1.17972	0.0033	0.119141	21.6194	9.55785	-1.17623
RVBD_0052	hypothetical protein	57332	57970	+	8	7	30.6919	16.5121	-0.88907	0.1257	0.51602	31.3653	21.2187	-0.559928	0.2394	0.510765	28.3804	20.0057	-0.500377	0.2729	0.481797	31.5854	22.3419	-0.495831	0.2627	0.521237	32.1021	19.9986	-0.678543	0.1926	0.528421	28.993	14.645	-0.979288	0.1045	0.50911	29.0764	33.6405	0.210567	0.3255	0.502246	28.6452	35.0699	0.292087	0.2864	0.497201	27.1877	28.6639	0.0769931
RVBD_0053	30S ribosomal protein S6 RpsF	58189	58479	+	6	0.166667	0	0	NA	NA	NA	0	0	NA	NA	NA	0	0	NA	NA	NA	0	0	NA	NA	NA	0	0	NA	NA	NA	0	0	NA	NA	NA	0	0.153222	1.306	NA	NA	0	0	NA	NA	NA	0	0	NA
RVBD_0054	single-strand DNA-binding protein Ssb	58583	59077	+	5	0	0	0	NA	NA	NA	0	0	NA	NA	NA	0	0	NA	NA	NA	0	0	NA	NA	NA	0	0	NA	NA	NA	0	0	NA	NA	NA	0	0	NA	NA	NA	0	0	NA	NA	NA	0	0	NA
RVBD_0055	30S ribosomal protein S18 RpsR1	59119	59373	+	4	1.08333	0.247303	0.571386	1.36572	NA	NA	0.491886	0	-0.344245	NA	NA	0.462233	0.712478	1.00274	NA	NA	0.502569	3.70984	2.70544	NA	NA	0.526452	1.1659	1.31556	NA	NA	0.451444	31.9688	5.77172	NA	NA	0.466243	0.795718	0.709057	NA	NA	0.444637	0.190984	-0.587464	NA	NA	0.447801	0.496217	0.337272
RVBD_0056	50S ribosomal protein L9 RplI	59406	59864	+	7	4.66667	1.38885	2.6067	0.933267	0.2386	0.51602	1.80996	0.393035	-1.83302	0.3516	0.510765	1.61329	6.44931	1.99525	0.0909	0.440965	1.46547	2.22505	0.638043	0.2735	0.521237	1.46292	2.00623	0.497913	0.2844	0.528421	1.35487	3.79678	1.49402	0.1189	0.50911	1.6806	4.84709	1.51261	0.0494	0.502246	1.65172	0.968984	-0.727702	0.3639	0.497201	1.2539	1.88378	0.592494
RVBD_0057	hypothetical protein	59893	60414	+	15	11	12.7242	11.1494	-0.186209	0.4279	0.51602	13.0267	6.28625	-1.04225	0.1243	0.510765	11.6727	16.7672	0.524805	0.2624	0.480913	13.0659	10.5074	-0.309606	0.3511	0.521237	13.1804	11.6288	-0.17648	0.4304	0.528421	12.0261	13.1849	0.136118	0.3982	0.50911	11.9633	9.21735	-0.37491	0.2496	0.502246	11.9097	9.34717	-0.348306	0.2746	0.497201	11.2117	12.5566	0.164379
RVBD_0058	replicative DNA helicase DnaB	60393	63017	+	39	0.0833333	0	0	NA	NA	NA	0	0	NA	NA	NA	0	0	NA	NA	NA	0	0	NA	NA	NA	0	0	NA	NA	NA	0	0	NA	NA	NA	0	0	NA	NA	NA	0	0	NA	NA	NA	0	0	NA
RVBD_0059	hypothetical protein	63197	63889	+	20	19.0833	33.4828	37.8479	0.177472	0.2962	0.51602	34.3449	44.8213	0.384621	0.1481	0.510765	30.8385	38.9774	0.338531	0.1984	0.46751	34.5614	33.4283	-0.0472678	0.4676	0.521237	34.8697	34.6007	-0.0103874	0.4989	0.529313	31.8747	35.9565	0.174558	0.3206	0.50911	30.2014	30.8359	0.0301244	0.4574	0.502246	31.5671	35.6783	0.176708	0.2695	0.497201	29.5925	35.5539	0.264943
RVBD_0060	hypothetical protein	63906	64964	+	23	2.33333	6.24818	23.3873	1.90316	NA	NA	6.37659	19.3945	1.6072	NA	NA	3.80051	8.9846	1.24981	0.2344	0.474257	6.41719	25.4941	1.98826	NA	NA	6.4038	16.3671	1.35967	NA	NA	5.89881	13.1362	1.16489	NA	NA	5.90623	32.3738	2.44162	NA	NA	4.02031	28.018	2.78742	0.1757	0.497201	5.54452	37.6737	2.75074
RVBD_0061Ac	hypothetical protein	65009	65347	-	6	5.33333	30.5	25.7486	-0.240781	0.4293	0.51602	37.5578	22.9107	-0.707906	0.2565	0.510765	33.7342	28.2064	-0.254307	0.4174	0.495526	37.5091	17.4927	-1.09336	0.15	0.521237	31.8115	21.6959	-0.547671	0.3225	0.528421	28.7716	16.8456	-0.766351	0.2353	0.50911	34.4632	19.6708	-0.807267	0.1061	0.502246	34.1383	31.3264	-0.123375	0.4315	0.497201	26.8271	18.2993	-0.549903
RVBD_0062	cellulase CelA1	65549	66691	+	21	19.4167	21.6528	18.7295	-0.207719	0.2883	0.51602	22.2111	19.8969	-0.15732	0.345	0.510765	19.9371	18.3163	-0.120796	0.3889	0.493274	22.3441	19.6834	-0.181473	0.3177	0.521237	21.3988	21.8227	0.0294698	0.4559	0.528421	19.5729	16.7442	-0.223572	0.2774	0.50911	20.5422	20.8464	0.0214045	0.468	0.502246	20.4197	17.4065	-0.229997	0.2533	0.497201	18.1669	17.214	-0.0772521
RVBD_0063	oxidoreductase	66920	68359	+	23	19.25	23.349	24.1963	0.0525313	0.4323	0.51602	22.7548	22.1552	-0.0373511	0.4708	0.510765	21.4784	22.0639	0.0400125	0.4337	0.495719	24.0027	23.4093	-0.0349451	0.4819	0.521237	24.3115	26.8677	0.1452	0.3224	0.528421	22.1745	19.7629	-0.164672	0.3441	0.50911	22.0936	22.016	-0.0048836	0.5015	0.505338	21.9551	28.2325	0.362845	0.1426	0.497201	19.479	22.5108	0.208968
RVBD_0064	transmembrane protein	68617	71556	+	68	46.5833	17.6543	21.7782	0.303323	0.1503	0.51602	18.4948	24.6539	0.415095	0.088	0.510765	16.6435	27.3999	0.719512	0.0176	0.277918	18.6015	19.6666	0.0808888	0.3883	0.521237	18.3804	20.6876	0.171097	0.2837	0.528421	17.1077	18.6689	0.126567	0.3272	0.50911	16.0487	18.811	0.229172	0.1917	0.502246	16.9681	20.3755	0.264052	0.1856	0.497201	15.2887	12.8025	-0.255731
RVBD_0064A	antitoxin VapB1	71586	71825	+	4	3	61.4883	48.3238	-0.343729	0.3108	0.51602	63.1194	60.2452	-0.0643388	0.4715	0.510765	56.5908	103.548	0.872762	0.1628	0.465317	63.1152	61.6061	-0.0321041	0.4852	0.521237	63.8566	57.0992	-0.158237	0.4185	0.528421	58.0399	48.63	-0.251444	0.3615	0.50911	57.909	57.9885	0.00244958	0.5043	0.507128	57.7248	35.5226	-0.698937	0.0909	0.486589	54.2124	53.1263	-0.0282033
RVBD_0065	toxin VapC1	71818	72219	+	8	6.25	29.3482	20.8313	-0.48993	0.3009	0.51602	30.1725	16.0295	-0.906166	0.1756	0.510765	27.1492	12.1596	-1.15023	0.123	0.451928	26.054	19.9136	-0.383715	0.343	0.521237	30.6033	13.2586	-1.19884	0.1126	0.528421	27.9421	11.0442	-1.32953	0.0908	0.50911	23.9629	10.1197	-1.24081	0.0353	0.492793	27.7696	12.3651	-1.16458	0.0555	0.441009	26.0842	44.4141	0.767881
RVBD_0066c	isocitrate dehydrogenase Icd2	72271	74508	-	38	2.08333	0.271663	0	0.270486	NA	NA	0.271187	0	0.272142	NA	NA	0.122026	0.309201	1.53138	NA	NA	0.281463	0	0.236774	NA	NA	0.280578	0	0.239788	NA	NA	0.261012	0	0.308041	NA	NA	0.0514309	0.307409	2.11852	0.0627	0.502246	0.0502389	0.195166	1.57722	0.0716	0.468893	0.0811953	0.246358	1.35582
RVBD_0067c	transcriptional regulator TetR-family	74626	75195	-	12	5.83333	22.5401	18.8517	-0.251995	0.463	0.51602	23.0333	13.0275	-0.812924	0.3325	0.510765	17.1667	21.7379	0.34412	0.3455	0.48933	16.3653	18.0592	0.145986	0.4202	0.521237	16.7366	20.3767	0.287202	0.3717	0.528421	21.226	19.876	-0.0895004	0.4926	0.513723	17.5559	15.9807	-0.134567	0.441	0.502246	17.4169	10.3862	-0.743158	0.2385	0.497201	16.2989	7.3401	-1.14484
RVBD_0068	oxidoreductase	75298	76209	+	12	10.0833	18.4632	22.3512	0.277809	0.3206	0.51602	19.0295	20.157	0.085538	0.4213	0.510765	17.1198	18.9886	0.152054	0.3983	0.494729	19.2786	20.4286	0.0860453	0.4178	0.521237	19.2242	23.2331	0.275288	0.3123	0.528421	17.709	16.5897	-0.0910216	0.474	0.50911	16.0776	18.8815	0.232144	0.325	0.502246	17.5577	22.9705	0.387757	0.2436	0.497201	16.4916	10.3821	-0.665414
RVBD_0069c	l-serine dehydratase SdaA	76234	77619	-	12	6.91667	15.5136	8.85213	-0.800948	0.2047	0.51602	18.3236	7.72821	-1.23383	0.1086	0.510765	19.196	5.52527	-1.77688	0.0449	0.383386	21.4754	18.0816	-0.24313	0.4146	0.521237	16.2613	14.2324	-0.187527	0.4344	0.528421	19.8565	19.2882	-0.0374065	0.5044	0.519348	16.9965	17.4149	0.0357226	0.4693	0.502246	13.0943	6.7081	-0.96194	0.068	0.467157	15.6439	10.7432	-0.539273
RVBD_0070c	serine hydroxymethyltransferase GlyA2	77616	78893	-	18	14	18.6851	18.8296	0.0130639	0.4739	0.51602	19.0624	19.6758	0.0475383	0.4511	0.510765	17.3312	7.27281	-1.24657	0.0652	0.41866	19.3696	17.0419	-0.182454	0.4008	0.521237	19.5124	22.9693	0.236801	0.3206	0.528421	17.7609	14.0334	-0.336993	0.319	0.50911	17.8611	20.4873	0.198088	0.3611	0.502246	17.6265	15.0902	-0.223612	0.325	0.497201	16.6154	38.2827	1.20396
RVBD_0071	RNA-directed DNA polymerase	79483	80190	+	8	6	39.4512	30.9668	-0.34634	0.2786	0.51602	40.3132	53.6253	0.413051	0.194	0.510765	36.4334	64.0704	0.81533	0.0465	0.383386	40.7526	50.4822	0.310421	0.2478	0.521237	41.0344	50.6914	0.30644	0.2552	0.528421	37.3622	39.0757	0.0668449	0.4361	0.50911	37.4589	37.4002	-0.00189426	0.5056	0.50785	37.1811	45.4748	0.290633	0.2958	0.497201	35.0781	43.2206	0.301562
RVBD_0072	glutamine-transport ABC transporter transmembrane protein	80621	81670	+	16	14	48.8808	45.0143	-0.118042	0.4385	0.51602	50.1086	43.742	-0.195157	0.3841	0.510765	45.2243	37.305	-0.276676	0.3247	0.48933	50.5775	46.9593	-0.106281	0.442	0.521237	51.045	38.3011	-0.413329	0.2544	0.528421	46.5501	37.6888	-0.303598	0.327	0.50911	46.6267	41.6116	-0.16399	0.3321	0.502246	46.184	39.1883	-0.236761	0.3145	0.497201	43.3122	38.6543	-0.163815
RVBD_0073	glutamine-transport ABC transporter ATP-binding protein	81673	82665	+	15	14.6667	33.1849	34.781	0.0687394	0.4103	0.51602	36.5984	32.1304	-0.186641	0.4062	0.510765	33.0273	32.0033	-0.0442766	0.5043	0.513931	34.5217	30.0422	-0.199314	0.403	0.521237	34.752	31.8038	-0.126783	0.4514	0.528421	31.7826	26.5483	-0.25824	0.3616	0.50911	34.0951	24.7527	-0.461578	0.1215	0.502246	31.4328	26.6443	-0.238157	0.272	0.497201	29.4781	24.3496	-0.275223
RVBD_0074	hypothetical protein	82745	83980	+	19	17.0833	21.1003	14.1623	-0.572785	0.1368	0.51602	21.4538	15.9215	-0.428164	0.2071	0.510765	19.3853	23.2694	0.264667	0.283	0.484951	21.6451	19.417	-0.155097	0.4027	0.521237	22.003	17.2071	-0.35278	0.2534	0.528421	19.9079	19.9039	0.00123199	0.4777	0.50911	19.9183	16.7513	-0.24941	0.248	0.502246	19.6437	16.8067	-0.224639	0.2779	0.497201	18.6666	13.514	-0.465081
RVBD_0075	cystathionine beta-lyase	83993	85165	+	24	20.6667	32.0641	29.7281	-0.108285	0.397	0.51602	32.8141	34.1451	0.0580719	0.4278	0.510765	29.4329	38.9969	0.406476	0.1275	0.451928	32.9561	34.5873	0.0703912	0.4078	0.521237	33.2667	28.8313	-0.205547	0.3024	0.528421	30.3442	36.2031	0.255315	0.2208	0.50911	30.2388	33.462	0.146209	0.3077	0.502246	31.6114	27.1971	-0.216786	0.2424	0.497201	29.7252	25.2827	-0.23317
RVBD_0076c	membrane protein	85180	85569	-	3	3	29.672	24.4632	-0.271006	0.4529	0.51602	30.3256	48.226	0.671988	0.1737	0.510765	27.6141	10.5843	-1.36342	0.147	0.453152	30.8758	27.0915	-0.182015	0.4818	0.521237	31.2276	34.3185	0.140958	0.4118	0.528421	28.2923	17.3318	-0.695606	0.306	0.50911	28.4956	33.7276	0.243631	0.3469	0.502246	27.8655	40.4484	0.537515	0.1812	0.497201	26.6221	39.3505	0.564232
RVBD_0077c	oxidoreductase	85633	86463	-	14	11	21.393	24.8038	0.215188	0.2918	0.51602	21.9212	25.4112	0.214863	0.2948	0.510765	19.6943	42.3803	1.10621	0.0054	0.15767	22.0019	28.2975	0.364511	0.1755	0.521237	22.2908	25.475	0.194365	0.3076	0.528421	20.2439	33.8554	0.742909	0.0228	0.496338	20.2312	23.3623	0.2078	0.2514	0.502246	20.0923	30.2556	0.590494	0.0555	0.441009	18.9472	20.7267	0.130099
RVBD_0078	transcriptional regulator	86525	87130	+	8	6.41667	3.14946	2.12439	-0.529665	0.4237	0.51602	3.80331	2.32327	-0.669261	0.3842	0.510765	3.37516	3.37654	0.0256248	0.4201	0.495526	3.7613	2.88469	-0.350832	0.4817	0.521237	3.25561	2.122	-0.578757	0.4067	0.528421	3.4802	4.51928	0.393448	0.3873	0.50911	2.94993	2.74933	-0.0966271	0.45	0.502246	3.455	2.98545	-0.204627	0.4223	0.497201	2.73026	2.21007	-0.292562
RVBD_0078A	hypothetical protein	87205	87798	-	10	10	9.57906	15.3035	0.678462	0.1406	0.51602	9.83574	14.9029	0.602229	0.2062	0.510765	8.85131	4.58545	-0.935508	0.1925	0.46751	9.94803	14.4344	0.539947	0.1943	0.521237	9.97434	13.6177	0.452411	0.2388	0.528421	9.19617	15.3757	0.743994	0.1179	0.50911	9.18771	12.8853	0.487949	0.1951	0.502246	9.15279	14.3762	0.651155	0.1127	0.497201	8.45085	17.231	1.02749
RVBD_0078Bc	hypothetical protein	87795	88001	-	2	2	24.0814	23.947	0.00263962	NA	NA	24.5785	22.8166	-0.0957764	NA	NA	22.4196	16.9383	-0.387923	NA	NA	25.0372	42.6503	0.772804	NA	NA	25.2124	28.6981	0.195254	NA	NA	23.0486	32.4846	0.501674	NA	NA	23.2243	28.6567	0.303831	NA	NA	22.9206	33.91	0.564827	NA	NA	21.2655	8.58403	-1.29277
RVBD_0079	hypothetical protein	88201	89022	+	14	11.5833	35.4663	26.1355	-0.438461	0.2207	0.51602	36.3568	31.5404	-0.203464	0.3627	0.510765	32.6105	21.662	-0.587725	0.1522	0.458707	33.525	24.3369	-0.460135	0.2104	0.521237	33.7731	26.477	-0.349375	0.2689	0.528421	33.7642	27.4586	-0.296402	0.2933	0.50911	30.8073	38.4774	0.320806	0.1982	0.502246	30.6325	108.808	1.82831	0.0002	0.0179486	28.6211	32.5512	0.185957
RVBD_0080	hypothetical protein	89019	89477	+	4	4	45.728	57.2215	0.325501	0.3138	0.51602	47.2226	52.4554	0.153959	0.4069	0.510765	42.4703	46.2349	0.125212	0.419	0.495526	47.6372	48.0584	0.0153682	0.4706	0.521237	47.8395	55.0516	0.20478	0.3734	0.528421	44.0057	43.9086	-0.000258696	0.5153	0.523601	43.9277	39.9709	-0.135548	0.4185	0.502246	43.5021	27.3573	-0.667708	0.1543	0.497201	40.403	61.4258	0.604576
RVBD_0081	ArsR family transcriptional regulator	89572	89916	+	5	4	39.1068	31.6718	-0.299857	0.3268	0.51602	40.125	12.9916	-1.61439	0.0327	0.510765	36.1545	14.1928	-1.33779	0.0552	0.402765	40.2424	34.8465	-0.203818	0.3914	0.521237	40.8726	33.7535	-0.272024	0.361	0.528421	37.0392	35.7925	-0.0457588	0.4848	0.511534	37.0667	23.7427	-0.640992	0.1012	0.502246	36.6721	43.9191	0.260401	0.2821	0.497201	34.4888	18.7486	-0.876037
RVBD_0082	oxidoreductase	89921	90400	+	7	4.25	31.6204	29.9078	-0.0759463	0.4864	0.516277	25.9731	16.3991	-0.656212	0.236	0.510765	29.4276	54.71	0.896178	0.1422	0.453152	32.8162	23.6449	-0.46684	0.2934	0.521237	33.1709	30.216	-0.130203	0.4592	0.528421	30.1432	20.4186	-0.554849	0.2542	0.50911	24.2443	22.0085	-0.138661	0.3993	0.502246	29.8857	33.9049	0.182442	0.3563	0.497201	28.0996	36.0862	0.361563
RVBD_0083	oxidoreductase	90397	92319	+	23	19.0833	28.6412	22.0809	-0.373958	0.1937	0.51602	29.4412	26.4912	-0.151262	0.3709	0.510765	26.5415	26.46	-0.00341257	0.5089	0.516917	28.1568	21.2027	-0.407899	0.1804	0.521237	29.8783	27.482	-0.119594	0.3977	0.528421	27.2317	25.917	-0.070327	0.4409	0.50911	27.2587	19.1499	-0.508987	0.0443	0.502246	27.0252	23.4222	-0.206182	0.2664	0.497201	25.3699	18.5498	-0.451115
RVBD_0084	formate hydrogenlyase HycD	92325	93275	+	9	6.91667	13.7104	7.47409	-0.863721	0.1563	0.51602	16.4028	9.09723	-0.839382	0.1579	0.510765	14.7537	14.6217	-0.00708949	0.5365	0.539288	14.1439	11.0819	-0.344785	0.3522	0.521237	12.4329	15.4194	0.314344	0.2983	0.528421	12.9788	16.4481	0.345754	0.3027	0.50911	12.9762	7.75793	-0.73909	0.1088	0.502246	12.9582	12.4921	-0.0518262	0.4698	0.501064	12.1384	14.6145	0.268916
RVBD_0085	hydrogenase HycP	93286	93948	+	4	2.16667	5.66135	3.98799	-0.435853	NA	NA	5.80053	11.791	1.03605	NA	NA	5.30635	14.4177	1.44756	NA	NA	5.94192	11.2829	0.939517	NA	NA	5.87184	12.5939	1.11176	NA	NA	5.38785	6.36908	0.277921	NA	NA	5.46135	9.35412	0.772938	NA	NA	5.45074	15.8454	1.52984	NA	NA	5.10687	8.17862	0.681261
RVBD_0086	hydrogenase HycQ	93948	95414	+	15	10.25	5.89886	5.08359	-0.203957	0.4604	0.51602	6.10442	4.86665	-0.315552	0.413	0.510765	6.07152	8.02264	0.408208	0.2657	0.480913	5.58709	6.71493	0.27166	0.3153	0.521237	5.61866	5.45706	-0.0334658	0.5504	0.55499	6.29848	4.03575	-0.626074	0.2758	0.50911	5.13537	6.28772	0.292592	0.3135	0.502246	5.58737	11.6904	1.06387	0.0829	0.475735	4.78636	7.77275	0.6998
RVBD_0087	formate hydrogenase HycE	95411	96889	+	25	8.25	7.50808	7.346	-0.0214407	0.5101	0.522754	7.72408	5.01996	-0.605111	0.2827	0.510765	5.3714	4.42274	-0.266605	0.425	0.495526	6.03988	9.16802	0.607018	0.2033	0.521237	6.06968	5.8401	-0.0457365	0.5073	0.529313	5.59317	4.04447	-0.452122	0.3517	0.50911	5.56263	3.72488	-0.574102	0.2118	0.502246	4.99749	8.26606	0.725365	0.1922	0.497201	6.6072	23.9827	1.85758
RVBD_0088	polyketide cyclase/dehydrase	96924	97598	+	14	4.91667	5.75992	9.41305	0.714416	0.1827	0.51602	10.3225	10.7263	0.0670897	0.4472	0.510765	12.5907	28.441	1.1786	0.0615	0.411775	10.5645	19.2392	0.869301	0.1311	0.521237	6.01236	9.92101	0.728016	0.1738	0.528421	7.68996	10.5076	0.458705	0.2922	0.50911	4.8636	6.37591	0.390964	0.276	0.502246	9.61908	16.9569	0.816806	0.2429	0.497201	6.05024	8.94361	0.564905
RVBD_0089	methyltransferase	97755	98348	+	10	9	29.4922	26.4535	-0.154628	0.4375	0.51602	30.3072	33.5785	0.149505	0.3782	0.510765	27.2297	25.7096	-0.0805996	0.4714	0.498798	30.406	26.5135	-0.195366	0.4049	0.521237	30.707	22.3215	-0.457297	0.271	0.528421	27.9476	26.1207	-0.095282	0.4719	0.50911	27.908	20.942	-0.413567	0.2218	0.502246	27.7128	22.7623	-0.283324	0.289	0.497201	26.0894	19.3435	-0.430423
RVBD_0090	membrane protein	98477	99247	+	12	9.08333	36.5143	34.8901	-0.0639755	0.4531	0.51602	33.9396	25.4388	-0.413715	0.2251	0.510765	33.7065	28.7626	-0.226728	0.3343	0.48933	37.8205	28.161	-0.423233	0.2048	0.521237	37.9429	22.8471	-0.728916	0.0865	0.528421	34.9221	22.5111	-0.630604	0.1154	0.50911	34.7437	29.882	-0.217061	0.2637	0.502246	34.7001	32.6859	-0.0859515	0.4131	0.497201	32.1803	38.6098	0.263115
RVBD_0090A	membrane protein	99376	99570	+	2	2	7.62682	4.13452	-0.812112	NA	NA	7.84676	1.9882	-1.82283	NA	NA	7.14038	2.3996	-1.44459	NA	NA	7.96367	1.54477	-2.16251	NA	NA	7.99903	6.76757	-0.201679	NA	NA	7.39495	7.86716	0.120567	NA	NA	7.42192	1.37974	-2.34027	NA	NA	7.33632	11.1806	0.606734	NA	NA	6.60614	8.84358	0.425557
RVBD_0091	bifunctional MTA/SAH nucleosidase Mtn	99681	100448	+	11	8.5	35.1048	37.7536	0.106416	0.405	0.51602	40.5596	34.7423	-0.221391	0.3575	0.510765	36.4498	27.5905	-0.399179	0.2612	0.480913	40.7345	34.3844	-0.242509	0.3372	0.521237	36.6916	38.1442	0.057488	0.4417	0.528421	37.6924	33.1091	-0.185005	0.3807	0.50911	37.5847	38.8545	0.0481781	0.4439	0.502246	33.0584	35.01	0.0829722	0.4158	0.497201	30.8045	23.9048	-0.364907
RVBD_0092	cation transporter P-type ATPase CtpA	100580	102865	+	30	25.0833	10.4864	12.1957	0.219429	0.2562	0.51602	10.7371	12.5235	0.223571	0.2533	0.510765	9.6694	15.0129	0.635777	0.0407	0.373941	10.432	11.6619	0.162411	0.3048	0.521237	10.9173	16.166	0.567384	0.0352	0.528421	9.99656	14.6762	0.555112	0.0676	0.50911	9.99549	11.4851	0.200597	0.2282	0.502246	9.93531	10.401	0.0663675	0.393	0.497201	9.29242	19.8292	1.09334
RVBD_0093c	membrane protein	102812	103660	-	8	5.08333	5.06021	4.36715	-0.187965	0.4734	0.51602	4.33932	6.80043	0.657833	0.2369	0.510765	5.86888	3.00451	-0.915899	0.2756	0.483002	4.38764	9.42872	1.1085	0.1374	0.521237	5.31781	5.84857	0.153982	0.4158	0.528421	6.09375	9.83396	0.700233	0.2043	0.50911	4.07006	3.49447	-0.214696	0.4015	0.502246	4.82889	7.02681	0.540858	0.2596	0.497201	4.48008	13.4924	1.58672
RVBD_0094c	hypothetical protein	103707	104660	-	14	14	20.7375	25.784	0.315524	0.16	0.51602	21.2875	23.762	0.160126	0.2899	0.510765	19.0957	20.3072	0.0905094	0.3868	0.493162	21.4242	25.5863	0.257453	0.1953	0.521237	21.5716	27.8745	0.370975	0.1104	0.528421	19.7599	20.3715	0.0457543	0.4387	0.50911	19.684	22.0369	0.163083	0.2501	0.502246	19.5579	23.2374	0.248832	0.1762	0.497201	18.3238	14.523	-0.33441
RVBD_0095c	hypothetical protein	104802	105212	-	9	3.16667	9.80338	18.8577	0.949509	0.1736	0.51602	10.0693	4.06109	-1.25881	0.2334	0.510765	9.04515	25.1797	1.47899	0.0874	0.43958	10.1825	24.9325	1.29482	0.0928	0.521237	10.2739	26.5989	1.37472	0.0716	0.528421	7.03367	10.9642	0.649504	0.2657	0.50911	9.36152	18.2326	0.959651	0.1427	0.502246	6.91724	11.8236	0.772055	0.1643	0.497201	8.78945	19.7276	1.16466
RVBD_0096	PPE family protein PPE1	105321	106712	+	34	24.4167	8.93741	15.2913	0.77567	0.0477	0.51602	9.21415	30.6249	1.73283	1e-05	0.00164	10.1069	83.1709	3.04021	1e-05	0.000754878	9.53267	7.08507	-0.42502	0.2442	0.521237	9.67943	7.20218	-0.423461	0.2425	0.528421	9.53482	5.70919	-0.735565	0.126	0.50911	9.50258	4.16549	-1.18785	0.0046	0.191263	8.41316	5.68189	-0.565305	0.1047	0.497201	9.22453	5.92522	-0.636935
RVBD_0097	oxidoreductase	106731	107600	+	26	19.25	4.90518	14.2639	1.54038	0.0014	0.15615	5.89527	22.2155	1.91381	0.0004	0.03895	5.29748	39.8775	2.9111	1e-05	0.000754878	5.92864	7.45014	0.332826	0.281	0.521237	4.9331	4.51372	-0.123063	0.4892	0.528421	6.10499	2.67665	-1.17578	0.0926	0.50911	5.77882	3.15962	-0.867938	0.0773	0.502246	5.15444	2.88208	-0.835705	0.0909	0.486589	5.34692	3.02622	-0.816726
RVBD_0098	fatty-acyl-CoA thioesterase type III FcoT	107597	108148	+	11	8.08333	4.82123	14.7253	1.6116	0.0087	0.50315	4.93197	22.2473	2.17223	0.002	0.1722	4.40828	37.858	3.09886	1e-05	0.000754878	4.36624	4.97911	0.200269	0.3847	0.521237	4.9995	5.35642	0.111078	0.4135	0.528421	4.53858	1.68422	-1.38326	0.1723	0.50911	4.52568	1.92621	-1.21945	0.08	0.502246	5.18538	2.77317	-0.893795	0.1451	0.497201	4.21939	6.86963	0.70365
RVBD_0099	fatty-acid-CoA ligase FadD10	108153	109775	+	32	13	3.20864	8.73563	1.44609	0.0173	0.51602	3.49243	11.4519	1.71355	0.0065	0.3895	3.63457	28.6766	2.9776	1e-05	0.000754878	4.03019	4.32676	0.111279	0.3999	0.521237	3.83786	3.63216	-0.0691871	0.539	0.545594	4.03267	2.71079	-0.55527	0.3681	0.50911	4.40266	1.82912	-1.25721	0.0513	0.502246	4.34582	2.26214	-0.934696	0.1192	0.497201	3.20624	2.11324	-0.59387
RVBD_0100	hypothetical protein	109780	110016	+	3	2	15.3609	16.1176	0.0848808	NA	NA	16.1051	40.3198	1.3265	NA	NA	14.1719	32.4322	1.19822	NA	NA	15.835	12.8258	-0.282716	NA	NA	16.052	5.55872	-1.47287	NA	NA	14.6568	8.52426	-0.747239	NA	NA	14.4601	2.63701	-2.40851	NA	NA	14.4187	8.6084	-0.734588	NA	NA	13.5304	9.18155	-0.547478
RVBD_0101	peptide synthetase Nrp	109998	117536	+	122	77.75	9.44005	16.099	0.770392	0.0007	0.0950478	10.1493	30.3626	1.58096	1e-05	0.00164	8.50054	44.5665	2.39023	1e-05	0.000754878	9.71841	8.09446	-0.262926	0.1736	0.521237	9.86548	7.5373	-0.387395	0.0869	0.528421	8.9405	3.94468	-1.17843	0.0001	0.0077825	9.07739	5.8357	-0.63703	0.0017	0.10744	8.95998	10.6205	0.245339	0.1197	0.497201	8.45285	5.99746	-0.494628
RVBD_0102	membrane protein	117711	119696	+	42	1.25	0.0710311	0	1.22507	NA	NA	0.076222	0	1.19048	NA	NA	0.0677224	0	1.24756	NA	NA	0.0764932	0	1.18869	NA	NA	0.076223	0	1.19047	NA	NA	0.0705795	0	1.22812	NA	NA	0.0705108	0	-0.0933431	NA	NA	0.0691553	0	-0.0841489	NA	NA	0.0651101	0	0.265572
RVBD_0103c	cation-transporter P-type ATPase CtpB	119912	122170	-	30	26	43.9568	33.9891	-0.370379	0.1412	0.51602	45.2233	37.8261	-0.257126	0.2223	0.510765	40.489	35.7811	-0.177753	0.3204	0.48933	45.2852	37.434	-0.274124	0.2165	0.521237	45.7034	44.4731	-0.0389184	0.4691	0.528421	41.7751	33.878	-0.301666	0.1881	0.50911	41.5861	31.9118	-0.381856	0.0497	0.502246	41.3994	41.4397	0.00148052	0.4907	0.501702	38.6768	25.28	-0.613128
RVBD_0104	hypothetical protein	122314	123828	+	27	22.8333	31.1472	34.4888	0.147673	0.3371	0.51602	30.5262	31.5998	0.0505637	0.4357	0.510765	27.4418	36.8638	0.426356	0.1374	0.451928	32.0931	30.0931	-0.0920345	0.4172	0.521237	30.9893	29.958	-0.0480756	0.4634	0.528421	28.2516	29.5164	0.0639299	0.4242	0.50911	27.0162	29.6747	0.135495	0.3214	0.502246	26.8149	28.001	0.0625537	0.411	0.497201	27.5222	19.7495	-0.478288
RVBD_0105c	50S ribosomal protein L28 RpmB1	123977	124261	-	5	3.25	25.1501	20.2242	-0.305367	0.4213	0.51602	19.4189	28.8106	0.572733	0.2779	0.510765	23.4355	20.4073	-0.190808	0.4648	0.496924	26.3813	35.0254	0.413129	0.3028	0.521237	26.1583	44.2816	0.76223	0.2107	0.528421	24.1048	40.7405	0.760187	0.204	0.50911	18.1859	15.5144	-0.227395	0.3983	0.502246	24.1846	37.1876	0.620478	0.2435	0.497201	16.9901	53.2949	1.64796
RVBD_0106	hypothetical protein	124371	125567	+	12	10	17.7132	21.5012	0.281777	0.289	0.51602	18.1953	15.6328	-0.215517	0.4121	0.510765	16.3502	17.2503	0.0802239	0.424	0.495526	18.2423	18.7597	0.0430595	0.4339	0.521237	18.4798	17.6617	-0.0623623	0.5044	0.529313	16.7702	14.6516	-0.191157	0.4133	0.50911	16.7465	19.9822	0.255067	0.2739	0.502246	16.5809	21.1404	0.350601	0.2415	0.497201	15.6803	15.1646	-0.0471837
RVBD_0107c	cation-transporter P-type ATPase CtpI	125640	130538	-	65	37.5833	24.3438	29.6885	0.286766	0.1689	0.51602	24.9561	27.3999	0.135251	0.3305	0.510765	22.4806	16.7059	-0.427431	0.1212	0.451928	24.4959	22.7517	-0.105966	0.3867	0.521237	26.8121	30.3949	0.181391	0.2614	0.528421	23.8021	30.9623	0.379821	0.1252	0.50911	23.1683	22.9579	-0.0130614	0.4854	0.502291	22.3705	24.119	0.108643	0.3296	0.497201	22.6887	25.3797	0.161841
RVBD_0108c	hypothetical protein	130892	131101	-	2	2	49.1722	78.7944	0.682724	NA	NA	50.4602	116.991	1.21422	NA	NA	45.5688	55.2723	0.282762	NA	NA	51.1757	48.0643	-0.0850229	NA	NA	51.0504	64.0491	0.330861	NA	NA	46.881	86.4065	0.884107	NA	NA	46.9187	72.0269	0.618178	NA	NA	46.6233	56.9823	0.289783	NA	NA	43.8313	32.0564	-0.448083
RVBD_0109	PE-PGRS family protein PE_PGRS1	131380	132870	+	27	18.0833	9.31592	8.87718	-0.0663176	0.4911	0.516921	10.1077	6.97458	-0.530398	0.2642	0.510765	9.64605	7.78788	-0.304265	0.3569	0.489984	9.0541	7.93877	-0.186079	0.4253	0.521237	9.65047	8.2347	-0.225211	0.4023	0.528421	8.34331	7.30839	-0.187179	0.4161	0.50911	8.31253	8.76964	0.0776574	0.4259	0.502246	8.74806	11.1978	0.356298	0.2411	0.497201	8.13714	8.27345	0.0249807
RVBD_0110	integral membrane protein	133018	133767	+	13	12.1667	68.3265	62.0361	-0.138619	0.3544	0.51602	69.977	55.8983	-0.323248	0.1868	0.510765	63.2384	41.338	-0.61215	0.07	0.427928	70.671	59.8624	-0.238706	0.2435	0.521237	71.2733	60.5837	-0.233682	0.247	0.528421	64.9488	49.7203	-0.384523	0.1478	0.50911	60.1101	54.1481	-0.150552	0.2794	0.502246	64.5465	56.4091	-0.194249	0.232	0.497201	60.5635	51.7022	-0.227926
RVBD_0111	transmembrane acyltransferase	133948	136005	+	42	30.8333	16.6228	11.321	-0.552456	0.0833	0.51602	16.0206	9.0271	-0.825498	0.0249	0.510765	15.3026	6.24619	-1.28933	0.0019	0.0840071	16.5868	9.89046	-0.743975	0.036	0.521237	16.7531	8.36696	-0.999271	0.012	0.528421	15.8318	5.30705	-1.57276	0.0004	0.0254122	14.7734	8.51312	-0.79462	0.0063	0.24278	15.1523	7.9389	-0.931789	0.0013	0.0716368	14.1706	11.6943	-0.276576
RVBD_0112	GDP-mannose 4,6-dehydratase Gca	136287	137243	+	31	14.4167	6.62699	8.33871	0.335418	0.2826	0.51602	6.34623	10.7236	0.759127	0.1055	0.510765	6.12233	15.7267	1.36193	0.0132	0.253566	5.994	8.76915	0.551903	0.1834	0.521237	6.40175	6.53792	0.0355578	0.453	0.528421	6.28144	5.2633	-0.247712	0.3824	0.50911	6.28379	5.25729	-0.255742	0.3292	0.502246	6.28473	14.6044	1.21555	0.04	0.40529	5.47458	4.07216	-0.423569
RVBD_0113	sedoheptulose-7-phosphate isomerase GmhA	137317	137907	+	12	5.33333	28.5059	18.4912	-0.619893	0.3282	0.51602	34.0935	16.8976	-1.00659	0.2533	0.510765	36.6086	15.3226	-1.24826	0.1834	0.466642	40.9278	13.5986	-1.58006	0.1415	0.521237	34.4139	20.0639	-0.77341	0.2897	0.528421	37.6548	8.41212	-2.14634	0.0975	0.50911	37.4783	25.1944	-0.571764	0.2337	0.502246	37.4482	24.7906	-0.593879	0.2359	0.497201	35.1464	34.7522	-0.0153726
RVBD_0114	d-alpha,beta-d-heptose-1,7-biphosphate phosphatase GmhB	137939	138511	+	9	7.91667	23.8245	26.2923	0.144535	0.3824	0.51602	24.3362	19.5112	-0.315249	0.3253	0.510765	24.9299	21.8451	-0.18704	0.3897	0.493503	24.3986	22.6377	-0.105148	0.4448	0.521237	24.7187	30.5569	0.307801	0.2634	0.528421	20.038	16.4116	-0.284286	0.3366	0.50911	22.3836	18.8389	-0.247964	0.2815	0.502246	22.1983	16.4521	-0.431146	0.1624	0.497201	23.8221	28.5466	0.261584
RVBD_0115	d-alpha-d-heptose-7-phosphate kinase HddA	138511	139671	+	18	17	19.2784	26.0944	0.437754	0.1413	0.51602	19.7365	27.0212	0.454178	0.1606	0.510765	17.7143	23.8663	0.431154	0.1659	0.465317	19.8708	25.2198	0.344978	0.1981	0.521237	20.0045	21.5388	0.10798	0.3771	0.528421	18.3191	24.3528	0.411821	0.1721	0.50911	18.2701	18.5517	0.0223173	0.473	0.502246	18.2197	16.4372	-0.148165	0.3399	0.497201	17.0234	17.8565	0.0693992
RVBD_0115A	d-alpha-d-heptose-7-phosphate kinase HddA	139954	140142	+	3	3	8.52035	8.65286	0.0417487	0.4758	0.51602	8.77847	6.13399	-0.486273	0.3495	0.510765	7.92879	19.6178	1.31056	0.2075	0.46751	8.96776	17.308	0.954803	0.109	0.521237	8.88824	5.96219	-0.543988	0.3479	0.528421	8.21525	13.9298	0.770614	0.1622	0.50911	8.24223	7.66845	-0.0999222	0.4738	0.502246	8.18415	16.6049	1.01812	0.2637	0.497201	7.70605	14.0407	0.865202
RVBD_0116c	l,d-transpeptidase LdtA	140265	141020	-	17	17	22.8816	24.1298	0.0778579	0.4185	0.51602	23.4955	21.6591	-0.115971	0.4183	0.510765	21.087	24.8463	0.237811	0.2816	0.484951	23.6063	22.363	-0.0766749	0.4471	0.521237	23.8062	23.5279	-0.0156706	0.4983	0.52913	21.7283	20.8508	-0.0579925	0.4717	0.50911	21.67	19.9204	-0.121159	0.3651	0.502246	21.5304	18.6879	-0.203923	0.2693	0.497201	20.2456	16.45	-0.298827
RVBD_0117	oxidative stress response regulatory protein OxyS	141198	142142	+	17	11	19.6594	17.6968	-0.148982	0.4308	0.51602	20.1234	22.56	0.166864	0.3676	0.510765	18.1228	16.4706	-0.134971	0.4438	0.495719	20.3186	20.5125	0.0159769	0.4737	0.521237	20.4695	25.3603	0.310768	0.2651	0.528421	18.752	18.896	0.013506	0.4768	0.50911	18.6908	17.5234	-0.0925533	0.4169	0.502246	18.4924	20.0461	0.116683	0.3985	0.497201	17.3122	22.624	0.38643
RVBD_0118c	oxalyl-CoA decarboxylase OxcA	142126	143874	-	26	14.4167	19.2882	12.865	-0.581032	0.1839	0.51602	18.5069	16.3867	-0.173348	0.4087	0.510765	17.7897	14.6388	-0.278555	0.327	0.48933	18.5926	13.8472	-0.422406	0.2493	0.521237	17.562	14.2515	-0.298915	0.3124	0.528421	17.1628	10.2163	-0.744519	0.1362	0.50911	18.3344	15.636	-0.229162	0.2909	0.502246	17.0359	14.4917	-0.23283	0.3054	0.497201	18.2901	19.4631	0.0902305
RVBD_0119	fatty-acid-CoA ligase FadD7	144047	145624	+	13	1.5	0.0710311	0	1.22507	NA	NA	0.076222	0	1.19048	NA	NA	0.0338612	1.99632	4.41513	NA	NA	0.0382466	0.463551	2.70178	NA	NA	0.076223	0	1.19047	NA	NA	0.0705795	0	1.22812	NA	NA	0.0352554	0.0766109	0.727232	NA	NA	0.0345777	0.119698	1.05137	NA	NA	0.0651101	0	0.265572
RVBD_0120c	elongation factor G FusA2	145625	147769	-	27	13	11.1936	7.91738	-0.493533	0.3185	0.51602	9.81835	16.1531	0.719945	0.1656	0.510765	8.92668	2.52925	-1.80083	0.0512	0.393004	10.7309	7.63121	-0.486011	0.319	0.521237	10.8348	8.24334	-0.389114	0.3677	0.528421	10.6179	9.39795	-0.171312	0.4518	0.50911	9.88958	9.56946	-0.0467565	0.4752	0.502246	9.74402	8.35113	-0.221517	0.3654	0.497201	8.62793	7.46681	-0.206781
RVBD_0121c	hypothetical protein	147906	148340	-	10	5.58333	18.1596	17.8385	-0.020905	0.513	0.523733	22.4808	17.0668	-0.390909	0.3616	0.510765	16.906	9.93687	-0.75665	0.2444	0.475929	22.6742	18.237	-0.308113	0.3834	0.521237	18.9584	14.2955	-0.400703	0.3634	0.528421	17.3589	13.2768	-0.379723	0.3773	0.50911	17.4034	12.6651	-0.456696	0.2594	0.502246	17.2885	14.9526	-0.208191	0.3878	0.497201	19.3254	5.41008	-1.82564
RVBD_0122	hypothetical protein	148489	148857	+	9	5.25	9.94375	8.78177	-0.169103	0.4796	0.51602	12.3244	9.31279	-0.39216	0.4158	0.510765	11.1003	10.0796	-0.128635	0.4711	0.498651	12.3935	10.2603	-0.261846	0.4634	0.521237	12.5157	8.16759	-0.601493	0.3715	0.528421	11.3819	6.8665	-0.71185	0.3328	0.50911	9.51218	10.2304	0.106098	0.4391	0.502246	11.2935	10.6822	-0.0785357	0.491	0.501702	8.86976	5.65148	-0.643537
RVBD_0123	hypothetical protein	148854	149222	+	8	0	0	0	NA	NA	NA	0	0	NA	NA	NA	0	0	NA	NA	NA	0	0	NA	NA	NA	0	0	NA	NA	NA	0	0	NA	NA	NA	0	0	NA	NA	NA	0	0	NA	NA	NA	0	0	NA
RVBD_0124	PE-PGRS family protein PE_PGRS2	149531	150994	+	13	8.75	12.5599	18.7744	0.582383	0.1542	0.51602	14.4868	22.1668	0.615938	0.119	0.510765	13.0086	14.9371	0.203484	0.3532	0.48933	14.576	13.9859	-0.0549616	0.4926	0.521237	13.0513	14.5684	0.16238	0.3744	0.528421	10.7518	11.0901	0.0492636	0.4423	0.50911	13.3976	13.1854	-0.0222226	0.4869	0.502291	10.6613	6.16135	-0.788321	0.0724	0.468893	11.0737	3.2362	-1.7645
RVBD_0125	serine protease PepA	151146	152213	+	10	9.16667	17.8842	13.5583	-0.394889	0.2789	0.51602	18.3203	10.3772	-0.813573	0.1215	0.510765	16.3454	8.22278	-0.982871	0.0926	0.441241	16.3785	12.2704	-0.412015	0.2753	0.521237	18.5087	15.7657	-0.227581	0.3769	0.528421	16.737	7.98104	-1.05975	0.0681	0.50911	14.9678	9.97343	-0.584185	0.0993	0.502246	16.6007	13.4766	-0.299791	0.2633	0.497201	15.707	7.43092	-1.07587
RVBD_0126	trehalose synthase TreS	152322	154127	+	31	6.25	1.08545	0.0810689	-2.75429	0.1537	0.51602	1.12256	1.31382	0.285416	0.3978	0.510765	1.00122	0.103067	-2.45918	0.2033	0.46751	1.12684	0.566695	-0.823878	0.2981	0.521237	1.34712	0.824406	-0.57356	0.3174	0.528421	0.887896	0.508117	-0.648253	0.3355	0.50911	1.03041	1.07418	0.071142	0.4573	0.502246	0.88693	0.419943	-1.01649	0.2037	0.497201	0.964672	2.6727	1.45733
RVBD_0127	maltokinase Mak	154230	155597	+	30	1.33333	9.16871	0.243207	-4.22765	NA	NA	19.671	0	-5.30844	NA	NA	17.4817	0	-5.13952	NA	NA	19.7425	0	-5.31363	NA	NA	19.6771	0	-5.30888	NA	NA	18.2142	0	-5.19826	NA	NA	18.199	1.64879	-3.31048	NA	NA	8.92351	0.247931	-4.69224	NA	NA	8.40396	0.248109	-4.50561
RVBD_0128	transmembrane protein	155665	156444	+	19	18	42.2937	34.5506	-0.290846	0.236	0.51602	43.4423	44.2965	0.0287334	0.4574	0.510765	39.007	26.0732	-0.579922	0.0861	0.439258	43.648	47.5946	0.125462	0.3503	0.521237	44.0633	45.6192	0.0506822	0.4296	0.528421	40.2815	40.1742	-0.00313643	0.51	0.521389	40.165	37.8764	-0.0844987	0.3782	0.502246	39.8769	45.6536	0.195239	0.2381	0.497201	37.2522	28.8843	-0.366655
RVBD_0129c	6-O-acylglucoside esterase/glucoside 6-O-acyltransferase FbpC	156576	157598	-	28	18.9167	18.3306	12.1304	-0.592954	0.1582	0.51602	19.9417	17.3404	-0.199809	0.376	0.510765	15.9456	9.1294	-0.801095	0.0927	0.441241	16.9263	16.6267	-0.0242026	0.5099	0.525147	16.3645	9.39949	-0.796865	0.092	0.528421	14.921	7.09036	-1.06924	0.0373	0.50911	16.3877	10.7718	-0.604608	0.0616	0.502246	18.1966	12.4192	-0.5504	0.0988	0.497201	15.2087	16.4301	0.111892
RVBD_0130	3-hydroxyl-thioester dehydratase	157845	158300	+	4	4	12.2308	20.0191	0.715634	0.1944	0.51602	12.5418	12.1142	-0.0393418	0.5144	0.524156	11.2631	6.90308	-0.684963	0.3367	0.48933	12.6149	15.6865	0.321765	0.3362	0.521237	12.6376	11.9751	-0.0667697	0.5071	0.529313	11.649	15.0184	0.374059	0.3142	0.50911	11.585	10.9224	-0.0828315	0.4621	0.502246	11.5768	3.87764	-1.56395	0.0645	0.460915	10.6639	6.77747	-0.645495
RVBD_0131c	acyl-CoA dehydrogenase FadE1	158313	159656	-	18	15	16.0743	16.3373	0.0253636	0.4616	0.51602	18.7739	17.3439	-0.112118	0.4451	0.510765	17.0537	11.6188	-0.550059	0.2149	0.46751	17.7619	13.4134	-0.4023	0.2654	0.521237	19.281	12.5875	-0.611864	0.1783	0.528421	15.2969	13.1825	-0.212044	0.3723	0.50911	15.3939	10.3604	-0.570376	0.0995	0.502246	15.1446	10.943	-0.468005	0.152	0.497201	13.4646	12.0362	-0.160927
RVBD_0132c	F420-dependent glucose-6-phosphate dehydrogenase Fgd2	159698	160780	-	15	12.25	37.8691	32.7142	-0.209825	0.3072	0.51602	42.2148	38.3054	-0.139038	0.3654	0.510765	38.0802	17.1291	-1.14954	0.0051	0.15475	39.3753	27.7212	-0.504703	0.1015	0.521237	42.8835	38.8564	-0.141124	0.3591	0.528421	39.2228	41.2213	0.0727188	0.4069	0.50911	39.2916	41.868	0.0917629	0.3596	0.502246	38.9179	35.6242	-0.127341	0.359	0.497201	36.4991	29.1041	-0.326076
RVBD_0133	N-acetyltransferase	160867	161472	+	7	7	56.2007	39.4329	-0.509103	0.1632	0.51602	57.682	30.2477	-0.928405	0.0447	0.510765	52.0698	36.0359	-0.52872	0.1697	0.465317	58.4747	41.108	-0.50639	0.157	0.521237	58.6186	43.5976	-0.425251	0.1935	0.528421	53.8535	44.0476	-0.288185	0.2924	0.50911	53.9088	46.5147	-0.212493	0.3092	0.502246	53.4723	58.607	0.132433	0.3466	0.497201	49.8872	40.2343	-0.309554
RVBD_0134	epoxide hydrolase EphF	161769	162671	+	12	12	38.5036	41.5216	0.109869	0.378	0.51602	39.4785	50.237	0.348445	0.159	0.510765	35.5864	52.5851	0.563989	0.122	0.451928	39.8855	37.7084	-0.0798135	0.4284	0.521237	40.1538	41.9955	0.0657004	0.4195	0.528421	36.7088	38.2773	0.0614651	0.4232	0.50911	36.7197	38.6184	0.072889	0.3951	0.502246	36.397	32.4351	-0.165997	0.2918	0.497201	34.1655	32.2272	-0.0838326
RVBD_0135c	transcriptional regulator	162642	163247	-	11	5.58333	2.63395	4.82383	0.881773	0.1236	0.51602	4.29288	17.6359	2.03709	0.0124	0.510765	3.92968	4.60302	0.248722	0.3545	0.48933	3.64194	4.94502	0.455977	0.2634	0.521237	4.42108	9.73554	1.14431	0.0679	0.528421	3.34141	4.61684	0.482011	0.275	0.50911	4.05273	4.71944	0.221762	0.3571	0.502246	3.98517	6.35324	0.671599	0.2083	0.497201	3.10897	6.54537	1.07219
RVBD_0136	cytochrome P450 138 Cyp138	163364	164689	+	23	19.5	64.95	58.1796	-0.158332	0.3323	0.51602	66.655	56.7045	-0.232744	0.2721	0.510765	59.8866	66.5277	0.152111	0.3112	0.48933	63.553	60.8709	-0.0617774	0.4458	0.521237	64.2532	56.0673	-0.196127	0.299	0.528421	58.5534	53.9405	-0.11789	0.3889	0.50911	55.6765	51.8896	-0.101534	0.3533	0.502246	61.1491	56.0623	-0.125208	0.3221	0.497201	57.2695	56.9343	-0.00832465
RVBD_0137c	peptide methionine sulfoxide reductase MsrA	164710	165258	-	11	9.33333	23.4109	20.231	-0.207633	0.4329	0.51602	23.8263	37.7398	0.664691	0.1207	0.510765	19.4029	7.47451	-1.36767	0.0394	0.3714	21.6578	27.0149	0.320589	0.2699	0.521237	24.3715	17.4993	-0.474262	0.2773	0.528421	19.8287	14.243	-0.473323	0.2814	0.50911	22.0973	17.7389	-0.316182	0.2739	0.502246	21.8467	12.3357	-0.823027	0.0441	0.417223	18.7553	16.8858	-0.15045
RVBD_0138	hypothetical protein	165321	165824	+	6	6	61.2862	66.094	0.110213	0.3983	0.51602	62.6487	85.5566	0.450452	0.1626	0.510765	56.3105	105.435	0.905409	0.0717	0.432576	63.0439	59.2876	-0.0871433	0.44	0.521237	63.5141	65.1307	0.0375652	0.4697	0.528421	58.123	75.391	0.376287	0.2162	0.50911	58.0023	73.0732	0.333297	0.1684	0.502246	57.8986	55.7572	-0.0541011	0.4491	0.499679	53.8904	36.1466	-0.575141
RVBD_0139	oxidoreductase	165825	166847	+	12	11	71.1145	61.6347	-0.205599	0.277	0.51602	72.7993	70.2358	-0.0510432	0.4573	0.510765	65.5987	56.6625	-0.210401	0.28	0.484405	73.3595	71.5054	-0.03627	0.4648	0.521237	74.18	69.8379	-0.0863339	0.4117	0.528421	67.6034	67.4236	-0.00314775	0.5103	0.521525	67.5742	59.7582	-0.177176	0.227	0.502246	66.9133	62.7851	-0.0917317	0.36	0.497201	62.8142	75.0044	0.256024
RVBD_0140	hypothetical protein	166908	167288	+	15	11.0833	37.1217	33.6269	-0.141321	0.4029	0.51602	41.5933	32.4325	-0.357338	0.2566	0.510765	37.3587	49.5553	0.408416	0.2102	0.46751	41.8386	31.2172	-0.420841	0.2263	0.521237	42.1028	27.9522	-0.589054	0.1503	0.528421	38.5258	31.552	-0.286503	0.3005	0.50911	38.4709	34.2533	-0.167248	0.3397	0.502246	38.3313	34.6886	-0.143793	0.3682	0.497201	35.8042	25.219	-0.504845
RVBD_0141c	hypothetical protein	167269	167679	-	9	5.16667	43.1055	53.5528	0.314824	0.3086	0.51602	44.1957	37.1692	-0.246855	0.3735	0.510765	39.7878	68.2534	0.779651	0.1469	0.453152	44.6054	34.123	-0.383176	0.3212	0.521237	37.5657	36.3694	-0.0443024	0.4915	0.528661	41.096	50.427	0.297054	0.3185	0.50911	41.0486	35.5344	-0.207498	0.3665	0.502246	33.7542	31.1472	-0.115441	0.4266	0.497201	38.3015	21.2047	-0.850694
RVBD_0142	hypothetical protein	167709	168635	+	6	5	12.9286	12.5594	-0.0335488	0.4897	0.516598	13.3316	9.44109	-0.485715	0.2587	0.510765	11.8517	11.1174	-0.0828256	0.4694	0.498044	13.2187	12.7353	-0.0455708	0.4877	0.521237	13.4689	8.67984	-0.620425	0.2064	0.528421	12.2722	5.92594	-1.02949	0.1149	0.50911	12.1401	12.654	0.0609706	0.4476	0.502246	12.0586	15.5612	0.368179	0.2506	0.497201	11.2414	14.7294	0.391107
RVBD_0143c	CIC family chloride channel protein	168702	170180	-	27	24.5833	31.6942	28.4145	-0.156807	0.3456	0.51602	32.5499	24.7149	-0.396322	0.1565	0.510765	29.2954	23.9021	-0.292571	0.2265	0.472661	31.525	33.517	0.0889989	0.3871	0.521237	31.704	32.323	0.0285287	0.4609	0.528421	29.036	25.7759	-0.170985	0.3306	0.50911	29.0245	30.585	0.0756488	0.3842	0.502246	28.8371	28.4403	-0.0198712	0.4751	0.501064	26.9537	25.3455	-0.0884874
RVBD_0144	transcriptional regulator TetR-family	170282	171124	+	14	13.6667	66.6742	63.832	-0.0622625	0.4392	0.51602	68.1392	64.263	-0.0839102	0.4106	0.510765	61.3655	50.3491	-0.284678	0.2304	0.472661	68.7426	61.3518	-0.163474	0.3187	0.521237	69.1952	64.5667	-0.0992971	0.3877	0.528421	68.0573	49.7173	-0.452119	0.0987	0.50911	63.1726	50.4562	-0.324092	0.1053	0.502246	62.8896	55.0525	-0.191873	0.243	0.497201	59.0296	50.247	-0.232136
RVBD_0145	s-adenosylmethionine-dependent methyltransferase	171213	172166	+	15	11.8333	24.8516	21.1782	-0.228609	0.3338	0.51602	25.4637	21.2757	-0.257082	0.3082	0.510765	22.9151	20.7438	-0.141472	0.468	0.497176	25.6048	24.0324	-0.0896069	0.4294	0.521237	25.9101	25.8195	-0.0033868	0.5149	0.531395	25.7132	19.432	-0.401433	0.2125	0.50911	23.548	21.9875	-0.0985614	0.3939	0.502246	23.3279	21.3956	-0.124361	0.3931	0.497201	23.9668	14.1403	-0.759694
RVBD_0146	s-adenosylmethionine-dependent methyltransferase	172209	173141	+	16	13.9167	39.0207	47.846	0.29491	0.244	0.51602	37.193	45.9042	0.30432	0.232	0.510765	36.0827	34.0548	-0.0822573	0.4362	0.495719	40.3779	45.0062	0.157401	0.3466	0.521237	35.2374	35.8583	0.02615	0.4678	0.528421	34.4997	33.3544	-0.0475916	0.4731	0.50911	34.5154	24.4248	-0.498477	0.0831	0.502246	31.9996	34.2511	0.098228	0.3849	0.497201	29.9436	32.9515	0.138366
RVBD_0147	aldehyde dehydrogenase (NAD+)	173236	174756	+	26	22.6667	54.0141	47.8589	-0.17406	0.2886	0.51602	55.4471	47.4669	-0.223694	0.2453	0.510765	54.5727	65.2758	0.258715	0.1954	0.46751	55.6854	53.8342	-0.048356	0.4438	0.521237	56.2029	49.2523	-0.189976	0.2871	0.528421	53.6423	44.0187	-0.284683	0.1813	0.50911	51.2043	43.7555	-0.226687	0.1586	0.502246	48.7737	36.907	-0.402059	0.0449	0.41911	49.7365	47.6159	-0.0627047
RVBD_0148	oxidoreductase	174831	175691	+	16	15.3333	34.0005	32.9725	-0.0433045	0.4788	0.51602	37.2324	41.9423	0.172624	0.3166	0.510765	33.5864	53.4235	0.670089	0.0574	0.402765	35.2744	32.1453	-0.132976	0.4032	0.521237	35.4043	34.9933	-0.0159227	0.4896	0.528421	34.5279	37.275	0.111337	0.3781	0.50911	32.4322	28.4076	-0.19091	0.2676	0.502246	32.2309	25.7514	-0.323491	0.1664	0.497201	30.2671	32.2251	0.0907089
RVBD_0149	NADPH2:quinone reductase	175698	176666	+	21	17	22.3113	25.5118	0.194514	0.2869	0.51602	22.9098	22.2067	-0.0435907	0.4726	0.510765	20.6646	13.7304	-0.587285	0.0903	0.440965	23.1565	19.6168	-0.237685	0.2781	0.521237	23.25	24.1496	0.0560088	0.4294	0.528421	21.2782	24.8363	0.224212	0.2633	0.50911	21.2995	26.8047	0.331729	0.1127	0.502246	21.1349	25.5947	0.276305	0.2096	0.497201	19.8224	23.718	0.25913
RVBD_0150c	hypothetical protein	176663	176950	-	4	1.33333	3.16935	28.0595	3.1081	NA	NA	3.16663	26.539	3.03036	NA	NA	2.84941	0	-2.58124	NA	NA	3.28263	9.88846	1.6006	NA	NA	1.63606	1.43826	-0.0163405	NA	NA	3.04271	10.0919	1.73333	NA	NA	1.50077	6.93978	2.16274	NA	NA	2.94021	4.09693	0.47894	NA	NA	1.42082	0.490966	-1.27656
RVBD_0151c	PE family protein PE1	177541	179307	-	44	37.4167	44.2234	39.8203	-0.150954	0.3141	0.51602	46.5488	41.6073	-0.161558	0.3004	0.510765	43.1202	35.8703	-0.265145	0.2076	0.46751	46.9298	48.1504	0.0373273	0.4314	0.521237	44.8675	45.1088	0.00803079	0.4791	0.528421	43.1606	45.0431	0.0618959	0.4069	0.50911	42.0292	43.9256	0.0637125	0.385	0.502246	40.6381	34.281	-0.24534	0.1254	0.497201	42.4888	36.9562	-0.201126
RVBD_0152c	PE family protein PE2	179317	180894	-	40	35.5833	55.1641	47.2004	-0.224602	0.1849	0.51602	52.0678	48.7123	-0.0958204	0.3584	0.510765	50.9905	38.1454	-0.418293	0.0585	0.403246	57.0996	49.6564	-0.201189	0.2086	0.521237	55.7317	58.0927	0.0601018	0.3834	0.528421	50.9984	53.7819	0.0769283	0.3532	0.50911	51.0423	45.5533	-0.164073	0.1699	0.502246	52.2359	51.1451	-0.0303974	0.4373	0.498885	47.5165	33.3878	-0.50893
RVBD_0153c	phosphotyrosine protein phosphatase PtpB	181153	181983	-	11	8.08333	3.40627	1.45379	-1.16779	0.1993	0.51602	3.50351	2.49319	-0.458437	0.3708	0.510765	3.15777	5.22569	0.737006	0.2199	0.47106	2.75427	4.08674	0.580468	0.2377	0.521237	2.76293	2.03943	-0.407525	0.3978	0.528421	2.8696	2.76629	-0.0296148	0.5132	0.523114	2.87096	2.06807	-0.464859	0.2822	0.502246	2.86211	14.6707	2.35127	0.0403	0.405712	2.9888	6.20064	1.05132
RVBD_0154c	acyl-CoA dehydrogenase FadE2	181985	183196	-	12	11	11.287	4.97174	-1.17137	0.0804	0.51602	11.5795	9.88093	-0.223843	0.3947	0.510765	10.4436	10.0408	-0.0520119	0.4879	0.505028	11.6926	9.47008	-0.298846	0.3475	0.521237	11.8261	10.153	-0.215204	0.4039	0.528421	10.7562	11.8953	0.148992	0.3879	0.50911	10.7897	9.66879	-0.157266	0.3757	0.502246	10.6714	10.67	0.000513644	0.4924	0.501909	10.0744	13.3286	0.404423
RVBD_0155	NAD(P) transhydrogenase subunit alpha PntAa	183620	184720	+	10	6.16667	2.22254	0.498552	-1.97641	0.0403	0.51602	2.65782	0.09634	-3.89966	0.0021	0.1722	2.39789	1.07771	-1.0606	0.1514	0.458707	2.68945	5.2543	0.976172	0.0673	0.521237	2.71246	3.33202	0.319824	0.3407	0.528421	2.47735	1.21775	-0.942884	0.1723	0.50911	2.47856	3.5453	0.516113	0.274	0.502246	2.44667	1.0658	-1.16842	0.053	0.433523	2.30539	1.06034	-1.0797
RVBD_0156	NAD(P) transhydrogenase subunit alpha PntAb	184721	185053	+	1	1	5.68638	6.03033	0.163848	NA	NA	5.85849	2.49636	-1.00207	NA	NA	5.29223	0	-3.4423	NA	NA	5.89461	4.94566	-0.148837	NA	NA	5.93045	8.70603	0.600098	NA	NA	5.47049	0	-3.48886	NA	NA	5.46276	12.6175	1.19317	NA	NA	5.42719	2.53121	-1.02815	NA	NA	4.90561	3.8622	-0.295933
RVBD_0157	NAD(P) transhydrogenase subunit beta PntB	185050	186477	+	14	11.6667	2.09342	1.44805	-0.496086	0.2805	0.51602	1.97235	0.75325	-1.31972	0.0639	0.510765	1.91711	0.691726	-1.38859	0.0524	0.397066	1.96274	2.52412	0.377812	0.2488	0.521237	1.99148	2.022	0.042771	0.4298	0.528421	1.99091	1.89238	-0.0483677	0.5169	0.52414	1.80538	1.69623	-0.085349	0.4343	0.502246	1.79915	2.68984	0.579602	0.3769	0.497201	1.53072	3.89195	1.34308
RVBD_0157A	hypothetical protein	186493	186621	-	5	3.91667	6.41028	5.53806	-0.186821	0.5398	0.54363	6.53615	4.30036	-0.570508	0.426	0.510765	5.88663	4.20431	-0.452031	0.4518	0.495719	6.62005	3.40005	-0.916961	0.3371	0.521237	8.80817	7.70249	-0.170412	0.5282	0.537257	6.07507	3.36844	-0.806711	0.37	0.50911	6.09318	0.816903	-2.82168	0.0119	0.354755	6.14654	1.97226	-1.61216	0.085	0.480455	5.70011	8.4899	0.576328
RVBD_0158	transcriptional regulator TetR-family	186783	187427	+	16	15.25	41.5384	35.4932	-0.225942	0.2909	0.51602	45.4001	45.5084	0.00419007	0.4801	0.512257	41.0559	63.8283	0.637025	0.0474	0.384482	45.7648	40.3873	-0.179446	0.3266	0.521237	46.3771	40.8296	-0.182917	0.3276	0.528421	42.0321	37.9289	-0.147251	0.3796	0.50911	39.5498	30.8503	-0.358125	0.1228	0.502246	41.6546	51.8023	0.314582	0.1452	0.497201	39.3309	36.9008	-0.0917108
RVBD_0159c	PE family protein PE3	187431	188837	-	50	43.75	52.9631	63.9012	0.271024	0.0964	0.51602	54.2008	60.7776	0.165408	0.2053	0.510765	49.9828	46.2035	-0.113162	0.3194	0.48933	54.797	53.3355	-0.038777	0.4327	0.521237	55.0835	61.7324	0.164588	0.2097	0.528421	51.6361	54.394	0.075285	0.3613	0.50911	51.5854	55.8901	0.115656	0.2526	0.502246	51.2072	54.4847	0.0895343	0.294	0.497201	45.8188	47.7009	0.058144
RVBD_0160c	PE family protein PE4	188929	190437	-	42	37.5833	38.9142	36.7761	-0.0811432	0.4148	0.51602	37.819	36.5244	-0.0498844	0.461	0.510765	36.9836	43.2073	0.224697	0.2059	0.46751	39.1935	35.2592	-0.152214	0.3225	0.521237	40.6121	37.6557	-0.108659	0.3749	0.528421	36.0623	37.7425	0.0660522	0.4018	0.50911	35.164	31.7888	-0.145499	0.2499	0.502246	34.7852	34.06	-0.0303316	0.467	0.501064	33.5566	34.0713	0.02208
RVBD_0161	oxidoreductase	190605	191954	+	19	13.9167	7.05855	10.4218	0.56523	0.1773	0.51602	7.25422	6.55998	-0.138879	0.4657	0.510765	6.09227	1.91282	-1.64701	0.0479	0.384482	5.99072	5.13932	-0.214555	0.4266	0.521237	6.7722	6.1603	-0.130455	0.4617	0.528421	5.83082	8.23212	0.501041	0.2125	0.50911	6.74151	7.15089	0.0858017	0.4289	0.502246	5.83513	7.94247	0.44489	0.222	0.497201	6.30467	8.49108	0.430279
RVBD_0162c	zinc-type alcohol dehydrogenase AdhE1	191982	193133	-	16	11.25	15.3065	20.7841	0.443104	0.2435	0.51602	17.1336	17.2418	0.0117888	0.4729	0.510765	16.8292	12.3397	-0.443051	0.3177	0.48933	15.6935	18.0046	0.200434	0.3732	0.521237	17.2725	20.0026	0.213901	0.3549	0.528421	15.8471	18.36	0.214739	0.3561	0.50911	14.4146	19.9164	0.46644	0.1707	0.502246	14.4256	11.7014	-0.301091	0.308	0.497201	16.0027	17.7396	0.1494
RVBD_0163	acyl-CoA thioester hydrolase	193115	193570	+	10	9.83333	28.3855	19.8612	-0.511977	0.1685	0.51602	26.3409	28.638	0.12236	0.3847	0.510765	26.397	17.6435	-0.57757	0.1708	0.465317	26.6093	19.5355	-0.442916	0.2215	0.521237	26.7525	24.9418	-0.0989904	0.4401	0.528421	24.5853	25.1725	0.0360735	0.4693	0.50911	24.5753	15.2094	-0.691181	0.0509	0.502246	24.2924	24.2051	-0.00485234	0.5021	0.504549	22.5212	17.1278	-0.393755
RVBD_0164	hypothetical protein	193624	194109	+	8	1	145.561	194.565	0.420915	NA	NA	148.949	132.438	-0.165455	NA	NA	134.086	156.787	0.228706	NA	NA	151.066	133.207	-0.177472	NA	NA	151.661	126.21	-0.260681	NA	NA	139.552	105.801	-0.394122	NA	NA	139.115	122.036	-0.188086	NA	NA	137.692	184.108	0.419182	NA	NA	128.931	74.2058	-0.793737
RVBD_0165c	transcriptional regulator Mce1R	194142	194936	-	8	7	27.9835	41.6727	0.575947	0.1607	0.51602	28.4446	34.1311	0.264913	0.3084	0.510765	25.7145	18.5246	-0.468728	0.2621	0.480913	28.8067	47.9512	0.736288	0.0712	0.521237	29.0745	31.632	0.123871	0.3996	0.528421	26.4662	47.6541	0.849497	0.0606	0.50911	26.4739	39.6236	0.581718	0.0763	0.502246	26.2	33.3076	0.346401	0.231	0.497201	24.7996	35.7698	0.52868
RVBD_0166	fatty-acid-CoA ligase FadD5	194991	196655	+	27	23.9167	45.9162	43.048	-0.0925488	0.4151	0.51602	47.0702	54.4673	0.210945	0.2616	0.510765	42.4182	48.8757	0.204846	0.2673	0.480913	47.3792	55.5674	0.230344	0.2361	0.521237	45.8661	52.9504	0.207577	0.2473	0.528421	45.4357	49.6975	0.129781	0.3386	0.50911	41.8155	39.2973	-0.0895098	0.3653	0.502246	43.2698	44.8424	0.0515722	0.4107	0.497201	40.59	39.3707	-0.0438326
RVBD_0167	ABC transporter permease YrbE1A	196859	197656	+	7	7	14.7932	11.1439	-0.401449	0.3065	0.51602	15.1762	10.6148	-0.507998	0.2809	0.510765	13.7049	9.22782	-0.561654	0.2553	0.478591	15.4124	13.8647	-0.147173	0.4341	0.521237	15.4369	16.0099	0.0570933	0.4503	0.528421	14.2332	10.773	-0.394381	0.3184	0.50911	14.2138	9.46636	-0.58413	0.1663	0.502246	14.0521	10.8556	-0.370644	0.2822	0.497201	13.0687	4.65038	-1.48191
RVBD_0168	ABC transporter permease YrbE1B	197658	198527	+	14	13.1667	26.927	38.2505	0.507286	0.0728	0.51602	27.8233	22.6725	-0.293476	0.2435	0.510765	24.9392	23.6096	-0.0773313	0.4478	0.495719	25.9232	27.2644	0.0740946	0.4021	0.521237	28.1516	30.619	0.122458	0.3502	0.528421	25.7729	28.7178	0.157407	0.3144	0.50911	25.6809	27.9564	0.122658	0.3331	0.502246	25.4421	23.0009	-0.145188	0.3569	0.497201	23.7787	19.6022	-0.277904
RVBD_0169	MCE-family protein Mce1A	198532	199896	+	39	34.4167	20.6809	23.6709	0.195402	0.254	0.51602	21.8513	21.7418	-0.00654813	0.5032	0.518956	19.7432	15.5827	-0.340352	0.1894	0.46751	21.4639	25.2728	0.236211	0.222	0.521237	21.6062	23.7727	0.138455	0.3192	0.528421	20.2989	27.5529	0.44127	0.0744	0.50911	20.3538	16.7698	-0.279219	0.1289	0.502246	19.5739	14.8079	-0.402309	0.07	0.467157	18.3966	21.0364	0.193624
RVBD_0170	MCE-family protein Mce1B	199893	200933	+	18	17	7.82556	17.3009	1.14548	0.0066	0.490757	8.04295	12.15	0.597144	0.1133	0.510765	7.22426	7.85011	0.123582	0.4017	0.495526	8.10326	9.76319	0.271695	0.2804	0.521237	8.16656	15.1283	0.890769	0.0286	0.528421	7.47487	17.6152	1.23749	0.0043	0.180891	7.45866	7.69484	0.0455561	0.458	0.502246	7.39522	8.8702	0.262647	0.2713	0.497201	6.93173	6.82908	-0.0201676
RVBD_0171	MCE-family protein Mce1C	200930	202477	+	25	23.5	13.7666	17.651	0.359704	0.1623	0.51602	12.9516	14.163	0.130396	0.3506	0.510765	12.2129	13.1442	0.107605	0.3929	0.494094	14.2647	16.206	0.18538	0.305	0.521237	13.7869	18.4471	0.4211	0.1297	0.528421	13.0934	21.5526	0.719788	0.0274	0.50911	12.5928	12.2082	-0.0444423	0.4538	0.502246	12.437	9.61744	-0.370353	0.1451	0.497201	12.273	14.6552	0.256266
RVBD_0172	MCE-family protein Mce1D	202474	204066	+	33	30.0833	18.3251	20.8332	0.185844	0.2713	0.51602	18.8577	20.7258	0.137065	0.3304	0.510765	16.9994	17.3485	0.030306	0.453	0.495719	18.9543	21.5519	0.186038	0.2763	0.521237	18.5692	20.7019	0.157618	0.3099	0.528421	17.4115	22.5542	0.374029	0.1224	0.50911	17.4418	17.0417	-0.0333112	0.4494	0.502246	17.2304	11.8962	-0.534053	0.0311	0.372844	16.2739	21.7676	0.419751
RVBD_0173	MCE-family lipoprotein LprK	204063	205235	+	16	13.0833	13.3144	23.5403	0.823312	0.0605	0.51602	13.6048	17.0763	0.329964	0.272	0.510765	13.3952	29.8452	1.15651	0.0151	0.268589	13.7875	24.584	0.835462	0.0422	0.521237	12.9574	18.3569	0.504215	0.1675	0.528421	13.6862	26.5545	0.957245	0.026	0.50911	11.7974	14.993	0.345952	0.2068	0.502246	11.5879	13.8879	0.261421	0.2764	0.497201	11.8615	14.8182	0.321617
RVBD_0174	MCE-family protein Mce1F	205229	206776	+	31	27.1667	20.2643	31.3039	0.627879	0.0147	0.51602	20.0539	20.7568	0.0505743	0.4321	0.510765	19.4417	22.1974	0.192082	0.2709	0.480913	19.4919	22.7751	0.225307	0.2288	0.521237	21.1349	28.2204	0.417697	0.0753	0.528421	18.5892	26.8483	0.530925	0.037	0.50911	20.0166	20.6401	0.0443945	0.4266	0.502246	19.122	17.2099	-0.151774	0.2957	0.497201	17.2864	38.6921	1.16231
RVBD_0175	MCE-associated membrane protein	206812	207453	+	9	6.91667	11.8162	26.1042	1.14497	0.0148	0.51602	12.1381	22.7286	0.907067	0.0441	0.510765	12.7263	12.5357	-0.0149111	0.5149	0.521364	12.1573	18.988	0.646258	0.1211	0.521237	12.3589	22.7776	0.884207	0.0533	0.528421	11.1759	19.9268	0.83685	0.0577	0.50911	11.163	18.5268	0.730482	0.065	0.502246	11.0174	12.6811	0.203467	0.3594	0.497201	10.4748	10.163	-0.0413389
RVBD_0176	MCE-associated membrane protein	207450	208418	+	15	13	14.7105	19.5595	0.412784	0.1676	0.51602	15.0018	9.35392	-0.676632	0.1201	0.510765	13.5493	7.92122	-0.768607	0.1028	0.450887	15.1011	13.8137	-0.125588	0.4152	0.521237	15.3005	15.6337	0.0335884	0.457	0.528421	13.869	20.8531	0.589914	0.0938	0.50911	13.9075	6.71156	-1.04898	0.008	0.275226	13.8225	7.63295	-0.85495	0.0254	0.346876	12.9986	10.5077	-0.305496
RVBD_0177	MCE-associated membrane protein	208415	208969	+	12	10.25	14.8785	22.3528	0.589274	0.1118	0.51602	12.5692	20.1055	0.679468	0.103	0.510765	12.3411	22.8628	0.891015	0.0628	0.415086	13.7862	24.3833	0.82413	0.0732	0.521237	13.9064	17.2109	0.310281	0.266	0.528421	12.7439	35.8079	1.49087	0.0001	0.0077825	11.4978	13.1844	0.197826	0.3479	0.502246	11.4647	11.6571	0.0246283	0.459	0.501064	11.6973	20.8256	0.832144
RVBD_0178	MCE-associated membrane protein	208936	209670	+	11	7.16667	23.8776	27.0881	0.18425	0.3638	0.51602	28.0688	16.2613	-0.782249	0.1303	0.510765	25.3188	19.1319	-0.40001	0.2969	0.487553	24.7587	30.7534	0.3147	0.268	0.521237	22.2562	26.0269	0.227848	0.3299	0.528421	25.9986	55.617	1.09781	0.0265	0.50911	26.022	26.6727	0.0360424	0.4561	0.502246	25.607	18.5672	-0.462713	0.2077	0.497201	24.3037	29.8664	0.297859
RVBD_0179c	lipoprotein LprO	209701	210810	-	22	21	18.3572	17.7626	-0.0461115	0.4655	0.51602	19.7955	19.5142	-0.019322	0.4955	0.514488	16.9062	13.0036	-0.37658	0.229	0.472661	18.9169	16.4401	-0.200883	0.3261	0.521237	18.1708	18.0398	-0.00913699	0.5122	0.530421	17.4207	19.8747	0.191289	0.3092	0.50911	17.376	19.6086	0.174525	0.2833	0.502246	17.3645	15.1175	-0.199572	0.2674	0.497201	16.1766	10.115	-0.676321
RVBD_0180c	YhgE/Pip domain-containing protein	210890	212248	-	28	6.75	0.0880298	0	-0.424462	0.1467	0.51602	0.0923255	0	-0.478837	0.1602	0.510765	0.0825255	0	-0.351651	1e-05	0.000754878	0.0789468	0.0882728	0.684714	0.3777	0.521237	0.0934314	0	-0.492511	0.1527	0.528421	0.0729737	0.0938703	0.823863	0.3273	0.50911	0.0728458	0.182872	1.18104	0.1486	0.502246	0.0715118	0.0685668	0.0796613	0.5103	0.510788	0.0672145	0.0619656	0.156756
RVBD_0181c	hypothetical protein	212275	213009	-	15	13.6667	17.9939	19.6693	0.130376	0.3834	0.51602	17.0267	17.8704	0.0717947	0.4243	0.510765	16.5414	9.10013	-0.856993	0.0925	0.441241	17.2754	12.2093	-0.497384	0.2087	0.521237	17.4013	18.4984	0.090141	0.4146	0.528421	15.9284	38.8388	1.2863	0.0331	0.50911	17.1139	17.513	0.0335921	0.4632	0.502246	16.8949	8.92599	-0.91896	0.0188	0.30759	14.8115	18.8894	0.351224
RVBD_0182c	alternative RNA polymerase sigma factor SigG	213026	214138	-	21	18.0833	43.7275	31.2932	-0.481675	0.1574	0.51602	44.8204	29.8156	-0.587002	0.1193	0.510765	40.3018	39.6268	-0.0236422	0.4917	0.506595	45.1578	30.1173	-0.583309	0.1137	0.521237	45.5032	39.6494	-0.197911	0.3516	0.528421	41.615	62.5564	0.58842	0.1293	0.50911	41.5191	32.2723	-0.36326	0.1478	0.502246	41.2106	31.1976	-0.401344	0.1308	0.497201	36.593	22.8161	-0.680982
RVBD_0183	lysophospholipase	214086	214925	+	15	15	39.0773	36.209	-0.109008	0.4276	0.51602	40.1907	39.5459	-0.0224589	0.4925	0.514114	36.1477	42.9837	0.250623	0.2703	0.480913	40.3941	34.2867	-0.235433	0.3167	0.521237	40.8524	42.6939	0.0643993	0.4279	0.528421	37.1698	44.2112	0.250996	0.2634	0.50911	37.1271	42.5564	0.196985	0.2733	0.502246	36.686	29.9337	-0.293191	0.2391	0.497201	34.6398	49.7345	0.521905
RVBD_0184	hypothetical protein	214967	215716	+	11	7.16667	18.0913	12.8217	-0.49032	0.2854	0.51602	18.6949	10.4891	-0.825536	0.17	0.510765	16.7429	20.0958	0.266705	0.3201	0.48933	18.766	17.3514	-0.108717	0.4647	0.521237	18.8986	11.957	-0.653396	0.2181	0.528421	17.3229	16.953	-0.0267695	0.5073	0.52037	15.0993	13.1493	-0.198464	0.3557	0.502246	17.1193	8.13116	-1.07075	0.0446	0.41911	16.0001	11.0521	-0.53095
RVBD_0185	hypothetical protein	215713	216222	+	10	5.08333	21.9726	18.9062	-0.211115	0.4085	0.51602	22.3593	32.6338	0.548064	0.1739	0.510765	20.2671	28.8275	0.511273	0.2096	0.46751	22.7151	22.13	-0.0329537	0.5051	0.523169	23.0001	26.288	0.196448	0.3625	0.528421	20.9175	25.1036	0.26695	0.3316	0.50911	20.9744	29.7897	0.506152	0.1522	0.502246	17.1896	27.5677	0.681192	0.1634	0.497201	19.5374	11.9255	-0.708262
RVBD_0186	beta-glucosidase BglS	216267	218342	+	34	22.25	13.7307	12.9117	-0.0869472	0.4646	0.51602	15.3513	11.1728	-0.455927	0.2194	0.510765	13.2138	13.0271	-0.018726	0.525	0.528759	14.8518	15.2566	0.040316	0.4392	0.521237	13.6992	16.6473	0.282371	0.262	0.528421	13.0884	16.3356	0.320966	0.2382	0.50911	13.6908	12.9708	-0.0776129	0.4278	0.502246	13.5945	17.6737	0.378638	0.157	0.497201	12.7539	17.5908	0.46408
RVBD_0187	O-methyltransferase	218703	219365	+	7	6	11.0587	16.1385	0.549651	0.2219	0.51602	11.358	15.5044	0.453672	0.2707	0.510765	10.128	5.51398	-0.858938	0.2329	0.472661	11.3316	17.6146	0.640196	0.1843	0.521237	11.3884	16.3937	0.529873	0.2357	0.528421	10.4251	16.1021	0.631351	0.2118	0.50911	10.3636	18.0363	0.79873	0.1061	0.502246	10.4396	11.6518	0.159319	0.4094	0.497201	9.71782	7.51712	-0.366009
RVBD_0188	transmembrane protein	219484	219915	+	10	7.25	14.2687	18.5636	0.383102	0.2445	0.51602	12.7557	12.6422	-0.00779253	0.5068	0.519983	13.212	8.20821	-0.676432	0.2209	0.47106	12.9096	11.2823	-0.188408	0.4155	0.521237	14.7995	20.6735	0.485221	0.1972	0.528421	11.7971	10.7812	-0.123758	0.453	0.50911	13.5603	20.8845	0.622847	0.0993	0.502246	13.5202	14.573	0.108827	0.4225	0.497201	12.6956	11.8329	-0.0994941
RVBD_0189c	dihydroxy-acid dehydratase IlvD	219994	221721	-	22	0.333333	0	0	NA	NA	NA	0	0	NA	NA	NA	0	0	NA	NA	NA	0	0	NA	NA	NA	0	0	NA	NA	NA	0	0	NA	NA	NA	0	0	NA	NA	NA	0	0.335252	2.60728	NA	NA	0	0	NA
RVBD_0190	hypothetical protein	221869	222159	+	3	2.16667	6.83978	1.5867	-1.91182	NA	NA	7.07985	1.20213	-2.30003	NA	NA	6.35502	7.15867	0.205191	NA	NA	7.12996	4.63575	-0.559694	NA	NA	7.17299	5.67814	-0.28929	NA	NA	4.40937	4.56152	0.0852173	0.449	0.50911	6.59051	3.28811	-0.97546	NA	NA	6.52001	6.29081	-0.0445945	NA	NA	6.01257	0.865754	-2.61842
RVBD_0191	integral membrane protein	222287	223528	+	19	16.4167	32.7973	28.2159	-0.215939	0.2763	0.51602	33.5595	28.4035	-0.239518	0.2623	0.510765	32.0955	25.4398	-0.333917	0.2028	0.46751	35.9252	32.241	-0.155064	0.3312	0.521237	34.1568	26.2693	-0.377534	0.1405	0.528421	33.0913	25.4229	-0.37894	0.1457	0.50911	33.0391	32.43	-0.0266808	0.4612	0.502246	30.8126	25.1527	-0.292522	0.1414	0.497201	30.7971	34.8981	0.180578
RVBD_0192	hypothetical protein	223562	224662	+	13	13	41.9291	49.5135	0.240612	0.2022	0.51602	42.9765	58.9595	0.456749	0.0598	0.510765	38.6001	38.548	-0.000921023	0.5085	0.516782	43.2136	46.3365	0.101494	0.3634	0.521237	43.6211	39.3324	-0.148263	0.3377	0.528421	39.8156	36.7544	-0.114308	0.3804	0.50911	39.725	40.2892	0.0204997	0.4583	0.502246	39.4768	44.27	0.165424	0.2609	0.497201	37.0411	46.0115	0.313045
RVBD_0193A	secreted protein	226698	226817	+	3	0.333333	0	0	NA	NA	NA	0	0	NA	NA	NA	0	0	NA	NA	NA	0	0.618386	2.96877	NA	NA	0	1.08943	3.47586	NA	NA	0	0	NA	NA	NA	0	1.00645	3.07812	NA	NA	0	0	NA	NA	NA	0	0	NA
RVBD_0193c	hypothetical protein	224722	226569	-	34	29.25	40.2255	39.9503	-0.00945995	0.5078	0.521902	41.1216	34.3006	-0.261112	0.1902	0.510765	37.1501	38.0557	0.0352063	0.4442	0.495719	40.1512	39.3038	-0.030333	0.4796	0.521237	40.5872	35.9214	-0.175685	0.2864	0.528421	38.2351	28.3968	-0.42848	0.0765	0.50911	38.298	37.914	-0.014462	0.465	0.502246	36.6316	30.4999	-0.264153	0.1086	0.497201	35.6009	34.4431	-0.0475395
RVBD_0194	transmembrane multidrug efflux pump	226876	230460	+	55	49.25	52.6752	49.9896	-0.0752757	0.3588	0.51602	51.7181	45.1211	-0.196626	0.1834	0.510765	50.8009	40.3359	-0.332489	0.0645	0.415891	52.2742	47.4764	-0.138666	0.2646	0.521237	50.7253	46.8505	-0.114423	0.2991	0.528421	48.0882	47.8322	-0.00748426	0.4873	0.511902	48.1738	45.2823	-0.0892615	0.29	0.502246	46.7512	49.5444	0.0837468	0.3065	0.497201	48.685	54.7368	0.169087
RVBD_0195	two-component system transcriptional regulator, LuxR-family	230897	231532	+	6	6	72.2285	70.2695	-0.0384349	0.4759	0.51602	73.8617	60.4622	-0.287271	0.3093	0.510765	66.5901	67.384	0.0183662	0.462	0.495801	74.1614	54.704	-0.43729	0.2102	0.521237	75.1579	72.9341	-0.0421406	0.4735	0.528421	68.0425	63.6415	-0.0950849	0.4295	0.50911	68.1694	55.5022	-0.296218	0.1972	0.502246	67.7266	53.8107	-0.331442	0.2096	0.497201	63.9064	76.3968	0.2578
RVBD_0196	transcriptional regulator	231645	232229	+	7	7	38.2525	33.2242	-0.20099	0.3878	0.51602	39.0316	32.573	-0.258559	0.3408	0.510765	35.2717	28.6819	-0.295617	0.3466	0.48933	39.4425	36.643	-0.104151	0.454	0.521237	39.8588	33.6862	-0.240425	0.3628	0.528421	36.2585	35.2408	-0.038966	0.499	0.51659	36.2636	32.291	-0.166926	0.3303	0.502246	35.8071	52.0563	0.539797	0.0947	0.490037	33.8547	20.797	-0.701377
RVBD_0197	oxidoreductase	232229	234475	+	31	25.3333	10.6769	8.76399	-0.282414	0.3092	0.51602	10.9094	12.4655	0.193861	0.3325	0.510765	10.665	12.924	0.278689	0.2951	0.486334	11.9413	13.5617	0.185073	0.3381	0.521237	11.107	8.16272	-0.441666	0.2228	0.528421	10.52	11.2146	0.094038	0.4066	0.50911	10.1115	9.871	-0.0343945	0.4562	0.502246	10.8367	9.267	-0.225249	0.2839	0.497201	9.86139	9.42809	-0.064133
RVBD_0198c	zinc metalloprotease Zmp1	234516	236507	-	42	22.75	10.7787	9.3043	-0.209566	0.3611	0.51602	10.5618	8.43708	-0.321172	0.2867	0.510765	9.96949	3.9817	-1.31686	0.0174	0.277918	11.152	10.2842	-0.114532	0.4306	0.521237	10.3352	7.77342	-0.407916	0.228	0.528421	9.79499	9.18349	-0.0905044	0.4448	0.50911	9.80637	9.50563	-0.0445314	0.4583	0.502246	10.1008	7.61528	-0.406712	0.1547	0.497201	8.80348	8.99999	0.0325425
RVBD_0199	membrane protein	236550	237209	+	12	6.75	7.10361	6.33466	-0.153248	0.4691	0.51602	8.54642	7.9258	-0.0976877	0.4924	0.514114	6.58336	20.514	1.64027	0.0416	0.376468	7.35547	3.62014	-0.998581	0.2085	0.521237	7.32547	5.1983	-0.479207	0.3568	0.528421	7.8505	8.34036	0.0972997	0.4166	0.50911	6.72494	2.72272	-1.29378	0.061	0.502246	7.88594	1.59563	-2.27968	0.0068	0.186835	6.27401	7.28809	0.21852
RVBD_0200	transmembrane protein	237206	237895	+	7	5	5.44452	1.81144	-1.5177	0.2782	0.51602	5.59783	5.02132	-0.135699	0.4941	0.514348	4.96537	5.56562	0.182054	0.4185	0.495526	5.58859	3.89412	-0.491964	0.3779	0.521237	5.60517	1.50803	-1.8088	0.232	0.528421	5.15849	3.01904	-0.733817	0.3455	0.50911	5.1034	0.146559	-4.78181	0.0203	0.436381	5.13812	0.23913	-4.21023	0.0242	0.340862	4.7947	2.88062	-0.718803
RVBD_0201c	hypothetical protein	237892	238395	-	8	7	4.25931	7.75538	0.87091	0.0942	0.51602	4.34309	4.72594	0.136759	0.4182	0.510765	3.93455	3.10545	-0.316052	0.3999	0.494878	4.40746	7.99192	0.864767	0.0914	0.521237	4.45599	10.7888	1.27865	0.0159	0.528421	4.0769	2.97117	-0.429371	0.3275	0.50911	4.09519	12.3919	1.59355	0.0042	0.179351	4.06021	18.9197	2.21521	0.0029	0.112456	3.75748	4.7749	0.348642
RVBD_0202c	transmembrane transporter MmpL11	238392	241292	-	39	26.8333	7.88986	2.61599	-1.58308	0.0014	0.15615	7.77128	4.21884	-0.87597	0.0427	0.510765	7.56105	2.80265	-1.42263	0.0041	0.142579	7.84088	6.68528	-0.227011	0.312	0.521237	7.59104	5.09133	-0.572173	0.1021	0.528421	7.20108	2.4605	-1.5395	0.0016	0.0816525	6.70289	5.9837	-0.163143	0.3192	0.502246	6.68457	12.0554	0.85054	0.0081	0.195708	6.98058	6.7909	-0.0388369
RVBD_0203	exported protein	241514	241924	+	3	3	22.4123	29.4973	0.401357	0.2836	0.51602	22.89	21.0899	-0.109806	0.4877	0.51334	20.5393	18.1661	-0.167303	0.456	0.495719	23.149	35.1305	0.605635	0.1797	0.521237	23.2145	31.3983	0.440341	0.2571	0.528421	21.3381	24.0538	0.179574	0.3796	0.50911	21.31	36.0976	0.759814	0.0666	0.502246	21.3405	35.6218	0.738645	0.1215	0.497201	19.9208	25.393	0.351437
RVBD_0204c	transmembrane protein	241976	243214	-	19	12.8333	1.82541	3.11164	0.778521	0.1766	0.51602	2.18128	1.11392	-0.920385	0.2583	0.510765	1.99575	4.75643	1.25731	0.0811	0.435553	1.74013	2.73676	0.663549	0.2143	0.521237	1.76395	2.89515	0.72419	0.2131	0.528421	1.70284	1.8707	0.155719	0.386	0.50911	1.60444	0.44956	-1.7995	0.0265	0.468148	1.48532	1.15134	-0.360068	0.3385	0.497201	1.63501	2.13722	0.389693
RVBD_0205	membrane protein	243384	244487	+	12	7.66667	32.6831	26.3135	-0.310107	0.3277	0.51602	38.4358	36.1469	-0.0864941	0.4709	0.510765	30.3635	20.0004	-0.598659	0.1843	0.466642	33.9257	25.0352	-0.435582	0.2625	0.521237	34.1485	30.1754	-0.176218	0.4063	0.528421	31.1669	46.2291	0.56991	0.1431	0.50911	35.7031	35.3222	-0.0151324	0.4804	0.502291	27.5099	24.2875	-0.179252	0.3374	0.497201	29.0051	24.0381	-0.269994
RVBD_0206c	transmembrane transporter MmpL3	244484	247318	-	34	3.16667	0.186268	3.89912	4.11965	0.0059	0.457024	0.28348	0.28902	0.602891	NA	NA	0.170583	2.26748	3.47968	0.2144	0.46751	0.193545	2.47275	3.45213	0.0007	0.087556	0.191173	4.32805	4.2344	0.0063	0.430591	0.177387	0.373772	1.26417	0.2307	0.50911	0.13226	0.88747	2.48053	0.0275	0.468148	0.131603	1.66024	3.35354	0.0045	0.148784	0.248875	0.121429	-0.378266
RVBD_0207c	hypothetical protein	247384	248112	-	9	7	24.9559	17.4606	-0.510566	0.2524	0.51602	25.441	17.6125	-0.525874	0.2477	0.510765	23.0364	17.7449	-0.371988	0.3287	0.48933	25.8003	23.7523	-0.116131	0.4675	0.521237	25.8848	20.9027	-0.304632	0.3455	0.528421	23.683	16.2082	-0.542028	0.2454	0.50911	23.7692	29.7652	0.324675	0.231	0.502246	23.6891	17.6803	-0.420997	0.2211	0.497201	22.1108	15.4098	-0.518896
RVBD_0208c	methyltransferase	248115	248906	-	12	1.83333	19.4862	13.7895	-0.458036	NA	NA	10.217	2.57735	-1.8635	NA	NA	18.2213	8.03923	-1.10471	NA	NA	20.6419	12.979	-0.624817	NA	NA	6.86128	11.1971	0.717907	0.2658	0.528421	9.52517	11.8703	0.336826	NA	NA	6.33844	2.04497	-1.59657	0.2957	0.502246	18.8142	16.2065	-0.208461	NA	NA	5.89759	1.64706	-1.78063
RVBD_0209	hypothetical protein	249038	250123	+	15	10.6667	12.0112	12.8388	0.09967	0.3939	0.51602	13.5683	20.4159	0.591464	0.1021	0.510765	13.4601	5.51475	-1.27457	0.0182	0.278856	12.3669	13.5725	0.137513	0.3751	0.521237	10.5431	11.8456	0.171233	0.3515	0.528421	10.4786	8.97241	-0.218839	0.3575	0.50911	11.3412	21.2241	0.903713	0.0302	0.47716	11.2969	14.0377	0.313589	0.2457	0.497201	10.5653	6.32203	-0.737468
RVBD_0210	hypothetical protein	250120	251598	+	13	11	55.441	27.7284	-0.997563	0.0458	0.51602	56.6046	30.1986	-0.904596	0.0565	0.510765	51.3412	33.6227	-0.609099	0.1697	0.465317	57.1093	40.3212	-0.500889	0.1926	0.521237	57.9941	42.2137	-0.456967	0.2147	0.528421	52.3489	37.1458	-0.493553	0.1915	0.50911	52.6459	34.1118	-0.625636	0.0562	0.502246	51.9329	27.6086	-0.91094	0.0138	0.258343	49.2168	33.1857	-0.567981
RVBD_0211	iron-regulated phosphoenolpyruvate carboxykinase PckA	251782	253602	+	24	1.91667	1.35831	22.2841	3.92386	NA	NA	1.35594	0.41606	-0.710287	NA	NA	0.610128	0.356239	-0.168947	NA	NA	0.469105	0.926944	1.08163	0.2255	0.521237	0.701444	0.582951	0.108002	NA	NA	0.652529	0.937422	0.713855	NA	NA	0.42859	1.22404	1.43849	0.1682	0.502246	0.627986	1.06095	0.731082	NA	NA	0.405977	0.827028	1.00503
RVBD_0212c	transcriptional regulator AsnC-family	253669	254640	-	6	6	25.099	26.6511	0.0897006	0.4196	0.51602	25.7381	28.4822	0.149035	0.3698	0.510765	23.0755	35.2232	0.612081	0.2124	0.46751	25.878	33.5336	0.376137	0.2336	0.521237	26.0874	27.7271	0.0909563	0.4193	0.528421	23.8446	29.1868	0.294326	0.2885	0.50911	23.7857	37.0403	0.638853	0.0877	0.502246	23.7022	35.2035	0.570613	0.1382	0.497201	22.229	52.6128	1.24257
RVBD_0213c	methyltransferase	254637	255950	-	31	28.25	28.8765	28.5063	-0.0179845	0.4965	0.51869	30.7328	27.4765	-0.160885	0.3203	0.510765	27.6033	14.8079	-0.897006	0.0107	0.233215	30.8769	32.7068	0.0836135	0.3803	0.521237	31.1382	28.9517	-0.104385	0.3831	0.528421	28.4902	35.7456	0.327762	0.1371	0.50911	28.4007	28.2293	-0.00862646	0.4902	0.502291	27.231	30.1182	0.145457	0.292	0.497201	25.3975	24.8304	-0.0323571
RVBD_0214	fatty-acid-CoA ligase FadD4	256064	257677	+	34	26.8333	21.3257	22.8506	0.100388	0.3716	0.51602	24.3331	17.7014	-0.457816	0.0993	0.510765	21.133	29.23	0.468504	0.0881	0.43958	23.6187	26.7416	0.179832	0.275	0.521237	24.8173	26.1404	0.0756782	0.3961	0.528421	23.498	29.239	0.315994	0.1388	0.50911	22.578	20.7436	-0.122063	0.3177	0.502246	20.7169	27.7776	0.423131	0.0685	0.467157	19.4946	25.1162	0.365675
RVBD_0215c	acyl-CoA dehydrogenase FadE3	257783	258856	-	18	16	24.9905	28.6934	0.200392	0.3133	0.51602	25.5976	20.8531	-0.294092	0.2875	0.510765	22.97	25.8597	0.172139	0.337	0.48933	25.6949	30.4426	0.245589	0.2654	0.521237	25.9834	30.2818	0.22185	0.2926	0.528421	23.6927	26.1528	0.143698	0.3547	0.50911	23.6482	29.9814	0.342393	0.1407	0.502246	23.561	28.3515	0.267115	0.2227	0.497201	22.0428	19.4505	-0.179928
RVBD_0216	double hotdog hydratase	258913	259926	+	23	10.5	4.08217	3.46667	-0.222749	0.4637	0.51602	4.98825	2.968	-0.729065	0.3148	0.510765	5.02277	4.51836	-0.139607	0.4867	0.505028	4.58278	1.79851	-1.3175	0.1847	0.521237	3.92759	1.54962	-1.31039	0.1741	0.528421	5.13999	0	-6.53614	1e-05	0.000915588	3.87929	0.856927	-2.15518	0.0189	0.420592	3.85257	1.57092	-1.28344	0.1154	0.497201	3.95257	0.78514	-2.29533
RVBD_0217c	esterase LipW	259923	260831	-	21	16.5	13.0994	18.4381	0.494643	0.132	0.51602	13.452	15.8159	0.235444	0.2872	0.510765	12.0436	7.11068	-0.75495	0.0969	0.441241	12.6834	17.9071	0.498996	0.1369	0.521237	12.8244	17.0823	0.415152	0.1856	0.528421	11.6843	18.307	0.649106	0.0771	0.50911	12.3523	18.5139	0.583768	0.0468	0.502246	12.26	13.4058	0.12919	0.37	0.497201	10.8879	15.4029	0.500742
RVBD_0218	transmembrane protein	260924	262252	+	19	15.5833	30.5773	30.0056	-0.0261506	0.4982	0.519078	31.3441	35.8716	0.195491	0.3044	0.510765	30.1834	23.9765	-0.330582	0.2443	0.475929	33.7925	29.5064	-0.194453	0.3309	0.521237	29.9521	23.619	-0.341321	0.2297	0.528421	29.1302	22.1676	-0.392472	0.2061	0.50911	31.1166	23.3204	-0.41571	0.1019	0.502246	30.9236	20.6725	-0.58051	0.0568	0.443803	28.8757	28.3842	-0.0243971
RVBD_0219	transmembrane protein	262254	262802	+	11	7.16667	26.7616	32.4772	0.28107	0.2689	0.51602	31.1556	23.0195	-0.433113	0.2429	0.510765	28.3455	58.2303	1.03938	0.018	0.27855	31.6275	29.2764	-0.108856	0.4535	0.521237	27.9489	35.222	0.335321	0.2318	0.528421	29.0172	34.2521	0.241276	0.291	0.50911	29.2041	38.1597	0.385952	0.1637	0.502246	28.8348	32.5241	0.173943	0.3345	0.497201	27.1287	20.012	-0.437468
RVBD_0220	esterase LipC	262812	264023	+	24	16.9167	13.8626	11.8283	-0.226084	0.3422	0.51602	13.4248	17.6356	0.395088	0.1931	0.510765	12.8606	23.5801	0.875517	0.1455	0.453152	12.1052	11.4344	-0.079821	0.4543	0.521237	12.8434	10.8887	-0.235402	0.3393	0.528421	12.4318	15.7893	0.346627	0.2112	0.50911	11.7547	14.8196	0.334378	0.1857	0.502246	13.1342	14.4462	0.137633	0.3802	0.497201	12.2772	11.1019	-0.144187
RVBD_0221	diacylglycerol acyltransferase	264067	265476	+	28	22.1667	31.0704	30.187	-0.0408313	0.47	0.51602	31.8079	29.5361	-0.10609	0.39	0.510765	28.6203	24.7633	-0.207841	0.3001	0.48756	32.0047	29.3345	-0.124858	0.3756	0.521237	30.9006	30.0898	-0.0376088	0.4701	0.528421	29.5149	36.8843	0.322135	0.1503	0.50911	29.4494	27.5276	-0.0972053	0.3522	0.502246	29.2518	31.6916	0.11567	0.3382	0.497201	26.1256	19.3668	-0.431409
RVBD_0222	enoyl-CoA hydratase EchA1	265507	266295	+	8	5.25	14.826	22.8192	0.625649	0.1326	0.51602	12.7158	6.15621	-1.0298	0.1244	0.510765	13.6945	17.6456	0.370859	0.2809	0.484682	15.3466	11.6226	-0.391307	0.31	0.521237	15.5184	23.0209	0.572565	0.1611	0.528421	17.7448	26.0353	0.55708	0.2084	0.50911	11.8064	15.9756	0.436404	0.2068	0.502246	11.6977	11.3982	-0.0361342	0.4895	0.501311	10.9159	13.5464	0.312766
RVBD_0223c	aldehyde dehydrogenase (NAD+)	266301	267764	-	25	16.5	21.6487	18.6724	-0.211665	0.3213	0.51602	25.2023	27.7658	0.140937	0.353	0.510765	21.2677	21.3024	0.0038616	0.4812	0.502468	23.8662	22.8704	-0.0600597	0.4561	0.521237	22.568	18.0567	-0.319933	0.2393	0.528421	21.9922	23.161	0.0760641	0.4105	0.50911	20.6846	25.0224	0.274756	0.1978	0.502246	19.3941	17.667	-0.134247	0.3629	0.497201	20.3892	16.7364	-0.284099
RVBD_0224c	methyltransferase	267863	268627	-	15	1.08333	0.164869	0	0.700282	NA	NA	0.163962	0	0.704539	NA	NA	0.154078	0	0.751782	NA	NA	0.167523	0	0.687891	NA	NA	0.175484	0	0.651354	NA	NA	0.150481	0	0.769362	NA	NA	0.155414	0	-0.576626	NA	NA	0.148212	0	-0.541364	NA	NA	0.0746335	0.0954506	0.593874
RVBD_0225	glycosyltransferase	268663	269817	+	20	1.16667	0.0901546	0	1.10153	NA	NA	0.0929553	0	1.08429	NA	NA	0.0841052	0	1.13948	NA	NA	0.0934036	0	1.08155	NA	NA	0.0957887	0	1.06706	NA	NA	0.0441126	0.657092	2.97284	NA	NA	0.0879521	0	-0.206701	NA	NA	0.085896	0	-0.193792	NA	NA	0.076227	0	0.190443
RVBD_0226c	transmembrane protein	269834	271564	-	29	1.08333	71.9473	78.9629	0.14048	NA	NA	74.8139	86.2739	0.211202	NA	NA	66.6765	63.7204	-0.0572337	NA	NA	75.0419	93.3624	0.320107	NA	NA	75.458	86.878	0.208866	NA	NA	34.7259	23.7372	-0.536714	NA	NA	68.926	56.523	-0.284102	NA	NA	68.1304	110.592	0.698459	NA	NA	63.8989	31.0284	-1.03385
RVBD_0227c	membrane protein	271574	272839	-	23	1.08333	0.215676	0	0.47982	NA	NA	0.221644	0	0.456005	NA	NA	0.204577	0	0.525188	NA	NA	0.229682	0	0.424535	NA	NA	0.220775	0	0.459448	NA	NA	0.206116	0	0.51881	NA	NA	0.209669	0	-0.817732	NA	NA	0.211258	0	-0.824219	NA	NA	0.194962	0	-0.434323
RVBD_0228	membrane acyltransferase	273055	274278	+	14	1	106.811	62.1934	-0.7706	NA	NA	109.534	66.1886	-0.717747	NA	NA	98.7612	32.103	-1.60103	NA	NA	109.984	78.5069	-0.479118	NA	NA	111.907	68.3545	-0.702516	NA	NA	101.74	44.4602	-1.18019	NA	NA	101.65	58.6034	-0.791664	NA	NA	100.226	73.8907	-0.437951	NA	NA	93.49	56.2006	-0.730026
RVBD_0229Ac	antitoxin	274710	274904	-	2	0	0	0	NA	NA	NA	0	0	NA	NA	NA	0	0	NA	NA	NA	0	0	NA	NA	NA	0	0	NA	NA	NA	0	0	NA	NA	NA	0	0	NA	NA	NA	0	0	NA	NA	NA	0	0	NA
RVBD_0229c	antitoxin	274306	274719	-	7	7	46.8544	43.6996	-0.0988363	0.4746	0.51602	48.0885	31.337	-0.615149	0.1876	0.510765	43.4625	23.8428	-0.86258	0.1152	0.451928	48.689	54.5277	0.16468	0.3614	0.521237	48.726	43.3169	-0.16799	0.4434	0.528421	44.6106	51.1577	0.198919	0.3337	0.50911	44.7161	43.1536	-0.0510147	0.4649	0.502246	44.4247	44.9889	0.0184602	0.4757	0.501064	41.7101	25.2794	-0.721104
RVBD_0230c	phosphotriesterase Php	274983	275963	-	16	15	52.7407	47.1617	-0.160542	0.3308	0.51602	54.0531	51.553	-0.0676438	0.4234	0.510765	48.8045	51.2268	0.0705431	0.4125	0.495526	54.5079	53.3495	-0.0303422	0.4709	0.521237	54.9956	58.2857	0.0844017	0.3924	0.528421	50.0306	36.6786	-0.446837	0.1229	0.50911	50.1648	48.8412	-0.038457	0.4434	0.502246	49.7574	52.3264	0.0727206	0.3941	0.497201	46.831	36.6441	-0.35352
RVBD_0231	acyl-CoA dehydrogenase FadE4	276058	277764	+	36	35	40.7992	37.884	-0.106552	0.3377	0.51602	41.7828	38.4921	-0.117952	0.3281	0.510765	37.7175	30.3715	-0.311997	0.1234	0.451928	42.1581	44.8513	0.0896603	0.345	0.521237	42.5606	42.7799	0.00775812	0.4731	0.528421	38.7901	39.9646	0.0433958	0.4309	0.50911	38.8256	39.2027	0.014003	0.4672	0.502246	38.4359	35.2121	-0.126301	0.2622	0.497201	36.0869	37.5129	0.0560231
RVBD_0232	transcriptional regulator TetR/AcrR-family	277899	278588	+	9	9	42.2995	63.7871	0.593336	0.0751	0.51602	43.4307	73.1622	0.75295	0.0346	0.510765	39.0415	45.0516	0.207761	0.3031	0.487872	43.8094	52.3368	0.257595	0.2752	0.521237	44.1021	60.0983	0.447293	0.1442	0.528421	40.4639	61.6199	0.607496	0.0836	0.50911	40.3841	53.5656	0.407549	0.1241	0.502246	40.099	48.1047	0.262708	0.2469	0.497201	37.356	28.784	-0.375293
RVBD_0233	ribonucleoside-diphosphate reductase NrdB	278585	279529	+	11	11	57.5086	67.3435	0.228409	0.3408	0.51602	58.7719	61.4442	0.0648991	0.4368	0.510765	53.2391	54.5672	0.0363974	0.4573	0.495719	59.4626	60.2413	0.0195425	0.467	0.521237	60.1564	56.1908	-0.0975295	0.4803	0.528421	54.6794	45.7962	-0.25468	0.4095	0.50911	54.8445	60.1121	0.132404	0.383	0.502246	54.0622	48.2374	-0.164271	0.3858	0.497201	50.9693	32.084	-0.667122
RVBD_0234c	succinate-semialdehyde dehydrogenase [NADP] dependent GabD1	279605	281140	-	23	16.8333	9.22579	12.3584	0.423749	0.2042	0.51602	10.6318	15.5092	0.546427	0.154	0.510765	9.6209	14.7549	0.61866	0.1374	0.451928	10.1173	10.7261	0.0870517	0.4143	0.521237	10.1755	8.74214	-0.215382	0.3755	0.528421	9.86441	13.162	0.418194	0.2222	0.50911	9.31297	13.4888	0.534407	0.1109	0.502246	8.72342	9.5023	0.123757	0.3811	0.497201	8.65872	5.82435	-0.569817
RVBD_0235c	transmembrane protein	281166	282614	-	27	18.6667	11.9186	12.2285	0.0393443	0.4467	0.51602	11.034	12.688	0.203404	0.3324	0.510765	11.0558	8.4917	-0.377003	0.3011	0.48756	11.7308	12.9478	0.144413	0.3726	0.521237	12.4047	11.6041	-0.0937333	0.4748	0.528421	12.0374	13.4957	0.167107	0.3515	0.50911	9.75767	11.0484	0.179465	0.3258	0.502246	10.1916	11.7955	0.211061	0.3224	0.497201	10.5834	10.2342	-0.0475213
RVBD_0236A	decaprenol phosphoarabinose-dependent alpha-1,3-branching arabinosyltransferase	286898	287071	-	3	0	0	0	NA	NA	NA	0	0	NA	NA	NA	0	0	NA	NA	NA	0	0	NA	NA	NA	0	0	NA	NA	NA	0	0	NA	NA	NA	0	0	NA	NA	NA	0	0	NA	NA	NA	0	0	NA
RVBD_0236c	decaprenol phosphoarabinose-dependent alpha-1,3-branching arabinosyltransferase	282649	286851	-	39	2.33333	0.0476437	0.324276	2.36557	0.0774	0.51602	0.0741287	0	0.780341	NA	NA	0.0420794	0.412268	2.69025	0.0799	0.435553	0.0694896	0	0.82707	NA	NA	0.0721658	0	0.799929	NA	NA	0.0650322	0	0.873442	NA	NA	0.031109	0.107566	1.23754	0.1071	0.502246	0.063959	0	-0.437095	NA	NA	0.059201	0	-0.0635539
RVBD_0237	lipoprotein LpqI	287186	288352	+	13	8.5	9.93175	13.278	0.422637	0.2627	0.51602	11.504	11.0161	-0.0565927	0.4882	0.51334	9.18718	17.7583	0.952816	0.1387	0.451928	11.6002	11.9757	0.0512517	0.4472	0.521237	11.6062	15.2633	0.398851	0.2698	0.528421	9.48874	7.86517	-0.262996	0.3947	0.50911	10.6778	12.4704	0.22437	0.3313	0.502246	10.6849	5.57632	-0.934141	0.0808	0.472612	8.81035	13.1932	0.582958
RVBD_0238	transcriptional regulator TetR-family	288428	289042	+	13	1.25	3.1305	0	-2.71077	NA	NA	3.15007	0	-2.71937	NA	NA	2.82829	0	-2.57102	NA	NA	3.23543	0.61791	-1.59549	NA	NA	1.07569	0.311117	-1.23332	0.5835	0.585362	2.99217	0	-2.64848	NA	NA	2.96991	0.320026	-2.58154	NA	NA	2.95389	0.239397	-2.81716	NA	NA	1.40126	0.496217	-1.24529
RVBD_0239	antitoxin VapB24	289104	289337	+	2	2	48.2644	53.2446	0.146299	NA	NA	49.0908	43.8674	-0.156202	NA	NA	44.6347	27.7742	-0.673801	NA	NA	49.5516	24.8786	-0.981679	NA	NA	50.5933	27.4097	-0.873197	NA	NA	45.4249	33.7203	-0.421479	NA	NA	45.7122	25.5495	-0.835901	NA	NA	44.8577	31.856	-0.491562	NA	NA	42.8027	22.6256	-0.914205
RVBD_0240	toxin VapC24	289345	289782	+	9	8	11.0038	9.50188	-0.2046	0.4155	0.51602	11.2553	4.31425	-1.36496	0.0927	0.510765	10.1957	11.7177	0.205869	0.3773	0.491398	11.4674	11.9358	0.0630515	0.4416	0.521237	11.3105	15.847	0.489956	0.2126	0.528421	10.4786	11.4383	0.131834	0.4064	0.50911	10.5078	10.0915	-0.0571926	0.4607	0.502246	10.5606	19.7199	0.900346	0.0816	0.47464	9.76908	3.78957	-1.35697
RVBD_0241c	3-hydroxyacyl-thioester dehydratase HtdX	289812	290654	-	16	8.25	10.4809	11.5713	0.147517	0.4046	0.51602	12.1022	15.7825	0.386637	0.3261	0.510765	12.4899	11.64	-0.0952086	0.4887	0.505028	10.9213	12.8795	0.242044	0.3759	0.521237	9.83199	8.2052	-0.254275	0.4246	0.528421	12.9016	12.6504	-0.0225245	0.5113	0.521861	10.0576	10.6275	0.0802674	0.4465	0.502246	9.98804	5.29751	-0.911137	0.1259	0.497201	10.5246	5.87942	-0.83482
RVBD_0242c	3-oxoacyl-[acyl-carrier protein] reductase FabG4	290665	292029	-	11	9.5	1.3952	2.09479	0.605671	0.2268	0.51602	1.42875	1.8656	0.408688	0.3175	0.510765	1.43601	0.893248	-0.613746	0.3235	0.48933	1.605	0.85834	-0.82667	0.2424	0.521237	1.61172	1.33898	-0.222955	0.4384	0.528421	1.32614	0.411748	-1.53752	0.1141	0.50911	1.32853	0.991481	-0.408796	0.2933	0.502246	1.31885	1.64183	0.31795	0.3262	0.497201	1.37004	0.431747	-1.59262
RVBD_0243	acetyl-CoA acyltransferase FadA2	292171	293493	+	20	18.25	6.77333	5.98524	-0.173465	0.4001	0.51602	6.9162	5.39203	-0.353392	0.3294	0.510765	6.20176	6.97713	0.173843	0.3609	0.490836	6.96826	6.42233	-0.113118	0.4398	0.521237	6.65255	5.41116	-0.292601	0.33	0.528421	6.4282	7.63817	0.252268	0.3262	0.50911	6.05912	4.29642	-0.49423	0.1501	0.502246	6.02759	5.15518	-0.224417	0.3152	0.497201	5.98026	3.65897	-0.705215
RVBD_0244c	acyl-CoA dehydrogenase FadE5	293798	295633	-	23	13.25	0.241206	0.324985	0.543313	0.2632	0.51602	0.211509	0.229408	0.267736	0.4198	0.510765	0.200504	0.154601	-0.114025	0.3787	0.491643	0.167268	0.734095	2.11893	0.0001	0.0148905	0.210254	0.49669	1.27432	0.0441	0.528421	0.137951	3.74396	4.6923	1e-05	0.000915588	0.187511	0.185557	0.0176424	0.4989	0.504266	0.176044	0.184839	0.0964435	0.4523	0.500348	0.191053	0.250053	0.416504
RVBD_0245	oxidoreductase	296005	296493	+	4	2.58333	1.34076	1.46705	0.234757	0.4119	0.51602	1.40398	0.470053	-1.18891	0.2798	0.510765	1.85557	0	-2.94636	NA	NA	1.03729	1.69985	0.766119	0.2405	0.521237	2.10718	1.94317	0.00961294	NA	NA	1.9333	0	-3.0034	NA	NA	0.951959	1.44737	0.600326	0.2565	0.502246	1.89142	0.763937	-1.18395	NA	NA	1.75195	0.121429	-2.88737
RVBD_0246	integral membrane protein	296809	298119	+	33	23.8333	22.0637	25.091	0.186302	0.2901	0.51602	23.5844	24.4675	0.0539363	0.4318	0.510765	20.3571	21.033	0.048132	0.4395	0.495719	22.7767	20.823	-0.128319	0.3707	0.521237	22.017	24.7105	0.167296	0.3021	0.528421	21.8487	16.7285	-0.383775	0.1656	0.50911	20.9368	19.1648	-0.127366	0.322	0.502246	21.7273	19.2674	-0.17311	0.2738	0.497201	18.7432	13.3047	-0.493792
RVBD_0247c	succinate dehydrogenase [iron-sulfur subunit]	298116	298862	-	12	5.83333	0.706175	0	-2.87725	0.1492	0.51602	0.516937	0.686932	0.497033	0.326	0.510765	0.642284	0.12368	-1.58456	0.3028	0.487872	0.599084	0.772744	0.458757	0.3633	0.521237	0.608171	0.73851	0.378982	0.397	0.528421	0.669709	0.262837	-0.944485	0.3827	0.50911	0.552321	1.60791	1.51032	0.2944	0.502246	0.476593	1.23468	1.34582	0.0895	0.486589	0.508684	0.161905	-1.38723
RVBD_0248c	succinate dehydrogenase [iron-sulfur subunit] SdhA_1	298863	300803	-	39	17.1667	0.949767	0.911106	-0.0248007	0.5019	0.519879	0.856722	1.00045	0.24996	0.3514	0.510765	0.773595	2.95159	1.93063	0.0025	0.100487	0.747255	1.32468	0.838599	0.074	0.521237	0.875786	1.85803	1.09352	0.0223	0.528421	1.03085	1.74781	0.776691	0.1098	0.50911	0.720612	2.21652	1.61326	0.0004	0.0371765	0.751155	2.58074	1.77211	1e-05	0.00112179	0.845495	0.568206	-0.549399
RVBD_0249c	succinate dehydrogenase [membrane anchor subunit]	300834	301655	-	23	14.8333	0.585435	0.666436	0.23123	0.3752	0.51602	0.6392	0.784481	0.33417	0.314	0.510765	0.573588	3.23451	2.48649	0.0002	0.0119038	0.687783	1.50152	1.13907	0.0371	0.521237	0.64226	2.08396	1.69975	0.0012	0.139733	0.679305	1.20292	0.846657	0.1089	0.50911	0.548915	2.27914	2.03845	0.0005	0.0451429	0.58611	2.24847	1.92497	0.0005	0.0373929	0.587933	0.493967	-0.224828
RVBD_0250c	hypothetical protein	301735	302028	-	4	2.41667	5.35913	9.53581	0.843592	0.2276	0.51602	8.02101	20.6299	1.36747	NA	NA	7.45894	5.13537	-0.483676	NA	NA	8.20952	6.49138	-0.296752	NA	NA	4.25398	4.70577	0.171378	0.2374	0.528421	4.95682	7.15775	0.549505	0.255	0.50911	5.0637	10.4702	1.04368	0.1864	0.502246	7.28751	22.4397	1.6149	NA	NA	7.2503	9.95126	0.460702
RVBD_0251c	heat shock protein Hsp	302173	302652	-	5	5	30.2461	30.0626	-0.00534726	0.5046	0.520259	31.1619	18.8269	-0.720665	0.1023	0.510765	27.9469	30.8255	0.144636	0.3835	0.492708	31.2282	21.9426	-0.503874	0.1822	0.521237	31.6194	35.8681	0.184605	0.3365	0.528421	28.8348	27.3077	-0.0746605	0.4397	0.50911	28.7379	17.3949	-0.722405	0.0633	0.502246	28.4436	38.5947	0.440343	0.2143	0.497201	26.6555	7.31121	-1.85796
RVBD_0252	nitrite reductase [NAD(P)H] large subunit NirB	302866	305427	+	41	30	28.4184	28.8772	0.0236997	0.468	0.51602	29.1487	26.8423	-0.118263	0.4017	0.510765	26.2558	27.2142	0.0523477	0.4299	0.495719	29.3506	23.6759	-0.309189	0.2209	0.521237	28.6821	28.5378	-0.00669028	0.5048	0.529313	26.9937	28.7638	0.092216	0.3895	0.50911	26.1268	25.125	-0.0562889	0.4159	0.502246	27.6785	31.5068	0.186959	0.2524	0.497201	26.0455	24.82	-0.0693046
RVBD_0253	nitrite reductase [NAD(P)H] small subunit NirD	305453	305809	+	7	6	18.9227	13.1092	-0.522211	0.3277	0.51602	19.166	27.0731	0.500956	0.24	0.510765	17.4541	22.0066	0.337852	0.3229	0.48933	19.4332	14.0636	-0.459799	0.3469	0.521237	19.8279	14.4653	-0.448372	0.3598	0.528421	17.7873	24.3318	0.455	0.2524	0.50911	17.8895	13.1505	-0.442258	0.2478	0.502246	17.4804	9.3104	-0.90563	0.107	0.497201	16.8719	6.5767	-1.35211
RVBD_0254c	adenosylcobinamide kinase/adenosylcobinamide-phosphate guanylyltransferase CobU	305825	306349	-	6	5	25.7528	29.36	0.19243	0.3921	0.51602	26.501	30.9289	0.22601	0.3726	0.510765	23.6704	35.7135	0.59568	0.2283	0.472661	26.4522	32.89	0.317085	0.3215	0.521237	26.8368	26.0236	-0.0403965	0.5181	0.532148	24.5388	34.0329	0.474419	0.2734	0.50911	24.3308	30.8044	0.340531	0.2864	0.502246	24.1251	21.5255	-0.163517	0.4158	0.497201	22.4399	17.0126	-0.397066
RVBD_0255c	cobyric acid synthase CobQ1	306374	307858	-	15	13	12.1344	13.9105	0.199747	0.3171	0.51602	12.4071	7.57412	-0.705984	0.1257	0.510765	11.113	7.72892	-0.518179	0.2011	0.46751	12.4846	12.4591	0.000224143	0.4835	0.521237	12.5949	15.2203	0.27554	0.2705	0.528421	11.5342	7.12571	-0.688415	0.113	0.50911	11.4776	12.6016	0.135158	0.3399	0.502246	11.4304	13.9263	0.28514	0.2268	0.497201	10.7041	5.7674	-0.88885
RVBD_0256c	PPE family protein PPE2	307877	309547	-	32	30	17.9418	19.8422	0.146105	0.317	0.51602	18.3579	18.4999	0.0120683	0.4687	0.510765	15.9415	18.4338	0.210447	0.2521	0.477888	17.2596	16.4506	-0.0682247	0.4229	0.521237	17.4673	13.9141	-0.326814	0.1767	0.528421	17.0103	7.76741	-1.12812	0.002	0.100419	16.4056	16.4069	0.000280322	0.499	0.504266	15.765	13.2079	-0.25505	0.188	0.497201	15.3029	19.742	0.367623
RVBD_0257	hypothetical protein	309699	310073	+	3	3	16.4733	16.0497	-0.0268446	0.4872	0.516277	16.8699	25.1658	0.582475	0.2208	0.510765	15.2406	26.8371	0.820738	0.1625	0.465252	17.1746	20.3994	0.256	0.3356	0.521237	17.1314	9.64357	-0.808288	0.2118	0.528421	15.8034	8.71114	-0.836301	0.2064	0.50911	15.8094	13.2009	-0.257211	0.3543	0.502246	15.6963	7.40369	-1.07555	0.0724	0.468893	14.6577	7.57524	-0.941191
RVBD_0258c	hypothetical protein	310294	310749	-	8	3.08333	31.8926	34.084	0.100757	0.4376	0.51602	32.6985	11.1648	-1.53099	0.0766	0.510765	29.7104	46.9709	0.663601	0.1965	0.46751	33.299	31.0119	-0.0969855	0.4643	0.521237	33.3271	20.3968	-0.698669	0.2121	0.528421	30.502	18.9899	-0.673315	0.2307	0.50911	30.749	32.9086	0.0986149	0.4242	0.502246	22.8715	18.8615	-0.276542	0.3946	0.497201	28.5614	9.76368	-1.53871
RVBD_0259c	hypothetical protein	310774	311517	-	8	4.5	10.1872	19.266	0.923582	0.1393	0.51602	8.30865	13.3247	0.687256	0.1948	0.510765	7.54266	15.8549	1.0754	0.0892	0.440803	10.5635	19.5509	0.892471	0.1453	0.521237	8.53499	14.4507	0.764804	0.1853	0.528421	7.7886	11.3432	0.549778	0.2604	0.50911	7.83129	6.58983	-0.245531	0.3963	0.502246	9.66633	9.56282	-0.013329	0.4986	0.503226	7.23749	4.79382	-0.585028
RVBD_0260c	transcriptional regulator	311514	312659	-	22	11.4167	5.12278	3.48293	-0.541569	0.3205	0.51602	4.81525	4.10159	-0.22041	0.457	0.510765	4.67403	5.91262	0.346176	0.3191	0.48933	5.76525	4.60597	-0.311872	0.4152	0.521237	4.49193	3.69666	-0.269706	0.4416	0.528421	4.85798	5.71831	0.242804	0.3482	0.50911	4.40693	4.27219	-0.0430741	0.4839	0.502291	4.39604	3.10805	-0.49638	0.2843	0.497201	4.10569	2.34931	-0.796828
RVBD_0261c	integral membrane nitrite extrusion protein NarK3	312759	314168	-	25	15.75	23.4711	17.8585	-0.392167	0.2045	0.51602	24.1614	21.196	-0.18721	0.3559	0.510765	20.2416	17.5697	-0.202306	0.3643	0.490836	22.7027	19.8961	-0.188682	0.3539	0.521237	24.3879	23.1932	-0.0709557	0.4527	0.528421	22.3622	23.022	0.043421	0.4472	0.50911	20.8248	18.766	-0.149836	0.3406	0.502246	20.7271	20.7081	-0.00107352	0.5008	0.504009	17.2255	32.2358	0.904075
RVBD_0262c	aminoglycoside 2'-N-acetyltransferase Aac	314309	314854	-	7	5.41667	7.7922	18.8458	1.2765	0.0554	0.51602	8.00132	14.5532	0.867766	0.1243	0.510765	7.1805	7.19228	0.0165581	0.4652	0.496924	8.08862	10.1993	0.34349	0.3152	0.521237	8.07716	10.6046	0.401214	0.2885	0.528421	7.45299	4.7203	-0.634218	0.3113	0.50911	6.17695	10.3428	0.742751	0.2414	0.502246	6.1445	8.12133	0.402749	0.2983	0.497201	4.92496	6.65025	0.435057
RVBD_0263c	allophanate hydrolase	314864	315766	-	16	10.3333	39.5973	44.4071	0.16649	0.3624	0.51602	40.6218	50.6934	0.32046	0.2643	0.510765	36.7148	42.5665	0.214489	0.3433	0.48933	37.398	34.5614	-0.112407	0.4473	0.521237	41.3816	36.8988	-0.163957	0.4197	0.528421	38.0169	28.1572	-0.431122	0.2647	0.50911	34.5454	25.764	-0.422664	0.1668	0.502246	37.5378	33.9866	-0.143081	0.3698	0.497201	31.6599	22.5513	-0.488585
RVBD_0264c	hypothetical protein	315783	316415	-	10	10	42.8863	30.5344	-0.488203	0.1769	0.51602	43.8921	28.9366	-0.599046	0.1358	0.510765	39.6514	29.0644	-0.446161	0.2077	0.46751	44.2892	28.9287	-0.612427	0.1285	0.521237	44.723	33.1763	-0.429152	0.2083	0.528421	40.7609	27.584	-0.56125	0.1596	0.50911	40.8227	39.659	-0.0415006	0.4558	0.502246	40.4439	38.5375	-0.0694218	0.4289	0.497201	37.87	36.1825	-0.0653109
RVBD_0265c	iron complex transporter substrate-binding protein	316511	317503	-	9	9	54.3725	38.8267	-0.484188	0.2607	0.51602	55.6474	18.415	-1.5915	0.0218	0.510765	50.1221	21.1046	-1.24456	0.0502	0.392346	56.1719	39.0819	-0.521708	0.2282	0.521237	56.5417	34.0674	-0.728975	0.1558	0.528421	51.6113	22.6539	-1.18484	0.0569	0.50911	51.6058	36.8453	-0.485626	0.154	0.502246	51.2584	32.6711	-0.649239	0.0937	0.490037	48.2918	36.8644	-0.388935
RVBD_0266c	5-oxoprolinase OplA	317525	321154	-	42	36	47.2135	43.1377	-0.129907	0.3119	0.51602	48.3953	39.1729	-0.304617	0.1252	0.510765	43.5615	36.1911	-0.266996	0.1651	0.465317	48.7215	38.0689	-0.355536	0.0869	0.521237	49.2134	45.8005	-0.103367	0.3478	0.528421	44.8525	44.5673	-0.00888103	0.4893	0.513001	44.8027	40.8157	-0.134392	0.2283	0.502246	44.3854	43.6884	-0.0227793	0.4601	0.501064	41.756	49.5269	0.246293
RVBD_0267	integral membrane nitrite extrusion protein NarU	321331	322722	+	15	15	45.3452	47.1701	0.0576371	0.4267	0.51602	46.3811	47.0208	0.0204883	0.457	0.510765	41.9197	33.3199	-0.330129	0.1974	0.46751	46.7528	48.8167	0.0630134	0.4224	0.521237	47.4172	50.492	0.0913056	0.3855	0.528421	43.0405	56.8518	0.402039	0.1276	0.50911	43.138	40.796	-0.0803799	0.3713	0.502246	42.6127	44.8318	0.0733444	0.3855	0.497201	40.0732	54.4232	0.441683
RVBD_0268c	prevent-host-death family protein	322764	323273	-	13	12.3333	74.605	81.5258	0.128492	0.3522	0.51602	76.4503	49.0169	-0.640243	0.0546	0.510765	68.8732	46.2124	-0.574613	0.0817	0.436283	77.0567	67.9695	-0.180373	0.3123	0.521237	77.7034	73.3281	-0.0830138	0.4159	0.528421	65.4041	61.9462	-0.0777102	0.4189	0.50911	70.8479	68.1447	-0.0560116	0.4119	0.502246	64.8671	53.0418	-0.290184	0.1384	0.497201	66.0991	55.3398	-0.256029
RVBD_0269c	DNA polymerase LigD	323338	324531	-	11	10	40.0116	40.0883	0.00404503	0.4729	0.51602	40.9939	44.1545	0.108283	0.3921	0.510765	36.7631	35.0773	-0.0662259	0.4881	0.505028	41.1578	42.6223	0.0516311	0.4393	0.521237	41.6015	34.9742	-0.248778	0.3333	0.528421	37.994	40.9326	0.108698	0.408	0.50911	37.8564	32.4412	-0.222366	0.2824	0.502246	37.6571	27.9337	-0.43043	0.1505	0.497201	35.2254	30.4163	-0.211173
RVBD_0270	fatty-acid-CoA ligase FadD2	324567	326249	+	25	22.4167	15.9382	18.7903	0.238607	0.2237	0.51602	16.9372	22.5692	0.415063	0.1033	0.510765	15.3509	29.9249	0.963507	0.0034	0.126783	15.7653	29.5319	0.905994	0.0013	0.150559	16.6059	38.4609	1.21197	1e-05	0.00165474	15.1122	72.4331	2.26078	1e-05	0.000915588	15.8381	28.8219	0.863631	0.0001	0.0121538	15.6373	25.4337	0.701668	0.0028	0.112456	14.8044	32.8575	1.15006
RVBD_0271c	acyl-CoA dehydrogenase FadE6	326266	328461	-	34	32	25.5134	21.5153	-0.245098	0.2499	0.51602	26.0622	22.4386	-0.21522	0.2759	0.510765	23.5102	12.6027	-0.898041	0.0125	0.251218	26.2621	23.065	-0.186547	0.3158	0.521237	26.5681	21.2431	-0.321883	0.1925	0.528421	24.1365	19.058	-0.339904	0.1828	0.50911	24.154	25.7255	0.0910186	0.3416	0.502246	23.9354	22.3468	-0.0989434	0.3622	0.497201	22.5845	20.9708	-0.106705
RVBD_0272c	hypothetical protein	328575	329708	-	16	8.41667	18.0731	18.1745	0.0116043	0.4674	0.51602	18.5897	25.9526	0.483462	0.1919	0.510765	16.6214	14.6819	-0.174422	0.4161	0.495526	18.6105	18.1975	-0.0288122	0.5038	0.522792	18.8325	20.0368	0.0925478	0.4212	0.528421	13.7715	9.44777	-0.537519	0.2591	0.50911	17.1096	16.7507	-0.0299344	0.4754	0.502246	15.0989	29.6409	0.972712	0.0561	0.442417	14.1202	15.4903	0.134565
RVBD_0273c	transcriptional regulator	329705	330325	-	17	10.4167	14.3016	14.0473	-0.0228075	0.5024	0.520052	17.6088	16.328	-0.105703	0.4653	0.510765	14.4807	18.91	0.387191	0.2656	0.480913	17.7933	16.1639	-0.135258	0.4372	0.521237	16.3732	24.7035	0.594888	0.1542	0.528421	16.397	18.4838	0.175469	0.3847	0.50911	14.9486	16.9238	0.179341	0.3626	0.502246	14.7251	20.3951	0.469964	0.2194	0.497201	15.2044	25.56	0.749453
RVBD_0274	glyoxalase/bleomycin resistance protein/dioxygenase	330422	331003	+	8	5.58333	17.2882	22.6577	0.393529	0.2849	0.51602	17.7584	23.2264	0.3905	0.3046	0.510765	19.1949	14.7501	-0.372397	0.4126	0.495526	21.6156	35.7955	0.729822	0.167	0.521237	17.8813	15.9827	-0.156357	0.5046	0.529313	16.5198	16.07	-0.0344423	0.5335	0.538168	16.512	21.3426	0.370399	0.2906	0.502246	19.8127	19.9753	0.0125964	0.4797	0.501064	15.3917	21.2229	0.464068
RVBD_0275c	transcriptional regulator TetR-family	330933	331658	-	9	6	28.9422	23.2071	-0.31462	0.3409	0.51602	29.619	15.8061	-0.899614	0.1289	0.510765	26.5731	9.47088	-1.47705	0.0436	0.383358	29.627	24.4671	-0.272327	0.3574	0.521237	30.1099	23.4357	-0.357551	0.3231	0.528421	27.3429	25.421	-0.101677	0.4644	0.50911	27.2636	22.9838	-0.245531	0.3103	0.502246	27.1041	22.6113	-0.260611	0.3138	0.497201	25.3884	7.29355	-1.79261
RVBD_0276	hypothetical protein	331748	332668	+	17	14.25	31.4288	25.4751	-0.301446	0.2935	0.51602	32.1231	41.2992	0.36329	0.2075	0.510765	28.9986	56.8626	0.971895	0.0159	0.27223	32.5627	36.4256	0.162693	0.3484	0.521237	30.5043	36.1816	0.247122	0.2733	0.528421	30.0033	22.2564	-0.429078	0.2131	0.50911	29.9955	32.8859	0.132858	0.3549	0.502246	27.7893	32.4841	0.225301	0.2668	0.497201	27.795	30.3181	0.125676
RVBD_0277Ac	hypothetical protein	333160	333333	-	4	3	118.984	101.224	-0.231421	0.4101	0.51602	121.252	89.5378	-0.435329	0.3034	0.510765	110.306	120.187	0.125153	0.4053	0.495526	122.993	116.197	-0.0804955	0.4774	0.521237	124.669	95.8473	-0.377341	0.3412	0.528421	112.877	103.441	-0.124237	0.4562	0.50911	113.568	79.8512	-0.507576	0.1841	0.502246	111.614	87.9601	-0.343113	0.2806	0.497201	105.712	77.2183	-0.452212
RVBD_0277c	toxin VapC25	332708	333136	-	6	5	39.8209	17.025	-1.21846	0.0847	0.51602	41.2699	23.295	-0.81989	0.1723	0.510765	37.0228	36.1438	-0.0317939	0.5208	0.525555	41.519	33.938	-0.287619	0.3717	0.521237	41.7046	33.7026	-0.304058	0.3751	0.528421	38.3078	27.8419	-0.456286	0.3023	0.50911	38.2644	19.32	-0.984	0.0519	0.502246	37.9771	24.4234	-0.635589	0.1565	0.497201	35.3523	65.1212	0.881262
RVBD_0278c	PE-PGRS family protein PE_PGRS3	333437	336310	-	26	14.75	10.5741	9.03985	-0.221862	0.3773	0.51602	9.52183	7.73861	-0.294701	0.3465	0.510765	10.5361	6.81573	-0.621785	0.1978	0.46751	10.2554	9.99333	-0.0338832	0.494	0.521519	11.0118	10.9772	-0.00119351	0.5185	0.532314	11.8077	11.6585	-0.014645	0.5078	0.52037	8.33361	7.28482	-0.193175	0.3382	0.502246	10.859	8.06416	-0.427998	0.19	0.497201	8.21548	11.0118	0.423115
RVBD_0279A	PE-PGRS family protein PE_PGRS3	339107	339367	+	9	8.08333	24.7086	21.1589	-0.220533	0.4008	0.51602	25.307	18.9367	-0.414612	0.3135	0.510765	22.7429	16.5637	-0.453091	0.3056	0.488617	25.4242	15.7234	-0.688576	0.2193	0.521237	25.797	20.1868	-0.35033	0.3509	0.528421	23.4702	11.7239	-0.994799	0.14	0.50911	23.4207	27.4747	0.230535	0.3327	0.502246	23.1808	22.7073	-0.0292979	0.4889	0.501064	19.3688	15.5812	-0.312545
RVBD_0279c	PE-PGRS family protein PE_PGRS4	336560	339073	-	20	18.5	8.51285	11.2672	0.406508	0.2143	0.51602	9.20342	8.70005	-0.0777908	0.4671	0.510765	8.21701	4.98819	-0.713479	0.1431	0.453152	8.74036	9.45138	0.115604	0.3908	0.521237	8.82116	9.87402	0.165281	0.3627	0.528421	8.55216	4.0659	-1.06423	0.0673	0.50911	8.03265	9.51294	0.244261	0.2641	0.502246	8.01218	6.76245	-0.243757	0.2997	0.497201	7.85635	5.38105	-0.543709
RVBD_0280	PPE family protein PPE3	339364	340974	+	26	24	45.1793	36.6709	-0.300397	0.2324	0.51602	46.2048	47.7622	0.0482705	0.4212	0.510765	41.671	64.4383	0.629134	0.0396	0.3714	46.716	36.5988	-0.351482	0.2057	0.521237	47.0135	46.7444	-0.00782237	0.4973	0.52913	42.9776	33.5819	-0.355206	0.2088	0.50911	43.0013	44.1441	0.0379144	0.4433	0.502246	42.7006	47.5253	0.154492	0.2982	0.497201	40.0636	41.3692	0.046412
RVBD_0281	s-adenosylmethionine-dependent methyltransferase	340998	341906	+	14	13	27.9159	30.6845	0.137666	0.3456	0.51602	28.6807	24.8254	-0.206581	0.3271	0.510765	25.7835	42.9842	0.73803	0.0327	0.354951	28.9337	31.2419	0.111959	0.3698	0.521237	29.1024	28.5861	-0.0244256	0.4792	0.528421	26.6962	28.2444	0.0827043	0.4035	0.50911	26.6335	24.5798	-0.11546	0.3704	0.502246	26.4176	22.0704	-0.258978	0.2125	0.497201	24.6839	22.3724	-0.141252
RVBD_0282	ESX-3 secretion system protein EccA3	342130	344025	+	24	1.16667	8.11468	8.80229	0.145104	NA	NA	16.6862	0.9941	-3.49361	NA	NA	14.8503	0	-4.90623	NA	NA	16.756	33.077	0.990549	NA	NA	16.7395	13.6944	-0.250202	NA	NA	15.4438	18.2304	0.265071	NA	NA	15.2527	22.5854	0.565598	NA	NA	15.2138	62.0162	2.01842	NA	NA	14.3366	2.70294	-2.29379
RVBD_0283	ESX-3 secretion system protein EccB3	344022	345638	+	24	0	0	0	NA	NA	NA	0	0	NA	NA	NA	0	0	NA	NA	NA	0	0	NA	NA	NA	0	0	NA	NA	NA	0	0	NA	NA	NA	0	0	NA	NA	NA	0	0	NA	NA	NA	0	0	NA
RVBD_0284	ESX-3 secretion system protein EccC3	345635	349627	+	61	1.41667	0.0714656	0	1.22214	NA	NA	0.0741287	0	1.20433	NA	NA	0.0631192	0	1.27945	NA	NA	0.0694896	0	1.23551	NA	NA	0.0721658	0	1.21744	NA	NA	0.0650322	0	1.26611	NA	NA	0.062218	0	-0.0361528	NA	NA	0.063959	0	-0.0483486	NA	NA	0.0148003	0.167248	2.18528
RVBD_0285	PE family protein PE5	349624	349932	+	5	0	0	0	NA	NA	NA	0	0	NA	NA	NA	0	0	NA	NA	NA	0	0	NA	NA	NA	0	0	NA	NA	NA	0	0	NA	NA	NA	0	0	NA	NA	NA	0	0	NA	NA	NA	0	0	NA
RVBD_0286	PPE family protein PPE4	349935	351476	+	31	1.16667	9.97271	0	-4.3385	NA	NA	10.3933	0	-4.39727	NA	NA	9.40455	0	-4.25511	NA	NA	10.6241	0.61791	-3.26773	NA	NA	10.4251	1.71062	-2.25717	NA	NA	9.69258	2.80329	-1.57408	NA	NA	4.87082	0.168683	-4.20119	NA	NA	4.83461	2.12875	-1.13832	NA	NA	9.05574	0.287191	-4.09791
RVBD_0287	ESAT-6 like protein EsxG	351525	351818	+	5	0	0	0	NA	NA	NA	0	0	NA	NA	NA	0	0	NA	NA	NA	0	0	NA	NA	NA	0	0	NA	NA	NA	0	0	NA	NA	NA	0	0	NA	NA	NA	0	0	NA	NA	NA	0	0	NA
RVBD_0288	antigen 7 EsxH	351848	352138	+	7	1.08333	0.142062	0	0.811375	NA	NA	0.152444	0	0.759741	NA	NA	0.135445	0	0.845277	NA	NA	0.152986	0	0.757094	NA	NA	0.152446	0	0.759731	NA	NA	0.141159	0	0.815955	NA	NA	0.141022	0	-0.505274	NA	NA	0.138311	0	-0.491431	NA	NA	0.13022	0	-0.127381
RVBD_0289	ESX-3 secretion-associated protein EspG3	352149	353036	+	13	1.16667	0.0710311	0	1.22507	NA	NA	0.076222	0	1.19048	NA	NA	0.0677224	0	1.24756	NA	NA	0.0764932	0	1.18869	NA	NA	0.076223	0	1.19047	NA	NA	0.0705795	0	1.22812	NA	NA	0.0705108	0.24612	1.06409	NA	NA	0.0691553	0	-0.0841489	NA	NA	0.032555	0.248109	1.84324
RVBD_0290	ESX-3 secretion system protein EccD3	353083	354501	+	19	0.0833333	0	0	NA	NA	NA	0	0.57804	2.91577	NA	NA	0	0	NA	NA	NA	0	0	NA	NA	NA	0	0	NA	NA	NA	0	0	NA	NA	NA	0	0	NA	NA	NA	0	0	NA	NA	NA	0	0	NA
RVBD_0291	membrane-anchored mycosin MycP3	354498	355883	+	13	0	0	0	NA	NA	NA	0	0	NA	NA	NA	0	0	NA	NA	NA	0	0	NA	NA	NA	0	0	NA	NA	NA	0	0	NA	NA	NA	0	0	NA	NA	NA	0	0	NA	NA	NA	0	0	NA
RVBD_0292	ESX-3 secretion system protein EccE3	355880	356875	+	17	2.16667	39.1854	18.1218	-1.09545	NA	NA	39.7877	18.6544	-1.07618	NA	NA	36.3967	7.50799	-2.23288	NA	NA	40.3619	13.75	-1.53011	NA	NA	41.0964	9.06114	-2.14449	NA	NA	36.8424	15.0952	-1.26638	NA	NA	24.8147	3.53533	-2.78709	0.0295	0.47716	36.4272	29.9858	-0.278761	NA	NA	34.9087	5.27041	-2.69673
RVBD_0293c	hypothetical protein	356862	358064	-	27	20	24.8242	19.3801	-0.355649	0.2318	0.51602	24.1748	21.2256	-0.186427	0.3563	0.510765	22.7977	30.5161	0.421452	0.1675	0.465317	23.0902	21.7221	-0.0869573	0.4434	0.521237	23.2692	21.5949	-0.106559	0.427	0.528421	22.3564	14.8714	-0.586188	0.1219	0.50911	22.2409	21.8616	-0.0246191	0.4727	0.502246	22.1797	29.6635	0.419469	0.0951	0.490491	20.7139	15.7305	-0.39639
RVBD_0294	trans-aconitate methyltransferase Tam	358171	358956	+	14	9.08333	22.8563	18.7536	-0.282163	0.3623	0.51602	21.1799	26.074	0.30171	0.3134	0.510765	23.7477	11.4538	-1.0452	0.117	0.451928	26.5676	19.5492	-0.438922	0.2856	0.521237	23.861	23.1926	-0.0384998	0.5017	0.529313	21.8155	19.0709	-0.190836	0.4187	0.50911	17.7735	15.8028	-0.168941	0.3771	0.502246	21.5087	16.1242	-0.414769	0.2312	0.497201	18.1034	8.20322	-1.13875
RVBD_0295c	trehalose sulfotransferase	358945	359748	-	10	7.08333	21.8476	32.8931	0.592095	0.1683	0.51602	22.4196	25.9156	0.211715	0.3382	0.510765	20.0845	20.4589	0.030206	0.4376	0.495719	22.4828	20.4425	-0.133524	0.4672	0.521237	19.8536	17.343	-0.191151	0.432	0.528421	20.7781	19.6839	-0.0742385	0.5035	0.519005	20.672	27.7273	0.423691	0.1739	0.502246	20.5881	38.4454	0.900642	0.0675	0.466999	19.1555	12.7675	-0.582788
RVBD_0296c	sulfatase	359758	361155	-	42	30.8333	21.9615	10.0247	-1.12941	0.0058	0.457024	22.4595	13.1472	-0.771101	0.0354	0.510765	19.6139	10.7593	-0.864527	0.0246	0.3095	21.9716	12.6429	-0.795819	0.0301	0.521237	23.5802	12.592	-0.903455	0.0152	0.528421	20.8596	5.77182	-1.8499	0.0001	0.0077825	20.222	16.9184	-0.257122	0.1907	0.502246	21.4713	23.9077	0.155151	0.2941	0.497201	19.4469	10.4398	-0.896673
RVBD_0297	PE-PGRS family protein PE_PGRS5	361334	363109	+	14	8.16667	20.3388	20.7285	0.0301205	0.4682	0.51602	23.4327	29.1676	0.31783	0.3005	0.510765	21.0617	12.7191	-0.721773	0.1741	0.465317	23.5206	23.1397	-0.0207563	0.5079	0.524609	23.8326	23.5249	-0.015999	0.5131	0.530653	21.701	18.236	-0.247221	0.3825	0.50911	19.2496	17.3322	-0.150713	0.3811	0.502246	21.4923	22.5106	0.067188	0.4412	0.499571	20.121	12.3008	-0.70757
RVBD_0298	antitoxin	363252	363479	+	5	4.08333	41.5585	35.0385	-0.242302	0.3479	0.51602	42.8251	40.6803	-0.0709029	0.471	0.510765	38.599	34.7948	-0.145851	0.4219	0.495526	43.2545	41.1069	-0.0702775	0.4684	0.521237	34.9104	32.6532	-0.0932024	0.4609	0.528421	39.9568	31.1883	-0.352952	0.285	0.50911	40.0047	33.8199	-0.241454	0.2827	0.502246	39.5183	39.6842	0.00655629	0.4989	0.503226	36.8562	18.5721	-0.985323
RVBD_0299	toxin	363476	363778	+	2	1.08333	22.8532	40.9377	0.849559	NA	NA	23.5556	65.636	1.48064	NA	NA	21.2086	27.3979	0.38582	NA	NA	11.9447	18.3886	0.633329	NA	NA	23.9134	65.7325	1.46113	NA	NA	22.1094	66.6444	1.59331	NA	NA	22.1179	35.3181	0.674051	NA	NA	21.9759	14.3525	-0.604005	NA	NA	20.2651	4.63585	-2.06245
RVBD_0300	antitoxin VapB2	363826	364047	+	5	4.33333	64.3597	46.2484	-0.474279	0.1625	0.51602	82.6137	58.6852	-0.490937	0.0956	0.510765	74.2044	77.1641	0.0580653	0.429	0.495719	66.6664	53.287	-0.321092	0.2387	0.521237	66.938	54.8466	-0.285411	0.2629	0.528421	76.8859	65.2506	-0.234637	0.2735	0.50911	76.7236	77.7005	0.0185098	0.4717	0.502246	76.4188	68.5382	-0.156641	0.2696	0.497201	71.121	76.8355	0.111947
RVBD_0301	toxin VapC2	364044	364469	+	7	7	45.8551	47.8057	0.0616133	0.4312	0.51602	46.9714	23.0553	-1.02285	0.0435	0.510765	42.4779	69.2823	0.706569	0.0445	0.383386	47.4304	44.8607	-0.0786859	0.4532	0.521237	47.8009	49.5727	0.0539715	0.4283	0.528421	43.6163	28.88	-0.591906	0.1582	0.50911	43.7283	41.7381	-0.0668883	0.4414	0.502246	43.3722	42.1215	-0.0419126	0.4673	0.501064	40.4988	31.5059	-0.36135
RVBD_0302	transcriptional regulator TetR/AcrR-family	364605	365237	+	8	6.41667	54.4355	45.0679	-0.270415	0.3101	0.51602	48.0004	61.7748	0.365028	0.2259	0.510765	50.3327	52.9304	0.0741885	0.4303	0.495719	56.3727	43.4223	-0.374402	0.2425	0.521237	48.5772	45.1312	-0.10448	0.4405	0.528421	44.587	45.1375	0.019326	0.4744	0.50911	51.9188	36.0845	-0.524209	0.0873	0.502246	44.2824	42.1365	-0.071349	0.434	0.497201	47.9462	65.3472	0.446913
RVBD_0303	light-dependent protochlorophyllide reductase	365234	366142	+	12	11.6667	49.878	40.7121	-0.291814	0.2541	0.51602	50.981	42.037	-0.277209	0.2638	0.510765	46.2028	28.1267	-0.714276	0.0713	0.431607	51.6503	47.6484	-0.11542	0.4064	0.521237	52.0363	37.4692	-0.47254	0.1476	0.528421	47.5501	46.0249	-0.0460903	0.474	0.50911	52.0558	44.2433	-0.234368	0.2393	0.502246	47.273	56.3075	0.252374	0.2337	0.497201	48.0478	27.1864	-0.820773
RVBD_0304c	PPE family protein PPE5	366150	372764	-	136	100.333	26.9214	25.4617	-0.0802301	0.3503	0.51602	27.8417	26.245	-0.0850109	0.3418	0.510765	25.0918	30.9742	0.303996	0.0724	0.433884	26.5573	26.6509	0.00525313	0.48	0.521237	27.5168	25.4661	-0.111539	0.2971	0.528421	25.837	26.1463	0.0173591	0.4603	0.50911						24.6817	26.9851	0.128741	0.2137	0.497201	23.6302	18.0385	-0.389445
RVBD_0305c	PPE family protein PPE6	372820	375711	-	60	39.9167	28.4665	30.7062	0.109654	0.3191	0.51602	29.2024	31.7114	0.119292	0.3173	0.510765	25.6674	22.0995	-0.215352	0.2382	0.475929	28.1376	29.6842	0.0775824	0.3736	0.521237	28.9217	32.3036	0.159894	0.2635	0.528421	27.1112	24.9221	-0.120957	0.3451	0.50911	26.4821	29.4655	0.154052	0.2196	0.502246	26.3617	30.5362	0.212117	0.1631	0.497201	24.6933	24.6911	1.57398e-05
RVBD_0306	cob(II)yrinic acid a,c-diamide reductase	375914	376585	+	8	8.08333	29.3186	30.7264	0.0697145	0.4195	0.51602	30.0005	39.9438	0.414382	0.2246	0.510765	26.9818	48.8073	0.856001	0.068	0.427171	30.1913	33.6493	0.15827	0.3711	0.521237	30.614	35.2312	0.204376	0.335	0.528421	27.9035	26.4426	-0.0750995	0.4794	0.510009	27.8133	41.9517	0.592886	0.0729	0.502246	27.4659	29.0469	0.0810474	0.4269	0.497201	25.8012	26.2933	0.0279673
RVBD_0307c	hypothetical protein	376573	377055	-	9	8.16667	19.3847	15.5744	-0.311296	0.3131	0.51602	19.8863	19.161	-0.050196	0.4777	0.511165	17.7867	17.3739	-0.0301414	0.4847	0.503912	19.9041	21.8656	0.138418	0.3837	0.521237	19.9776	16.9078	-0.236662	0.3491	0.528421	18.3376	14.8513	-0.299564	0.3202	0.50911	16.2029	16.3328	0.0120693	0.4871	0.502291	18.3028	17.3823	-0.0737813	0.4395	0.498885	16.9648	21.3665	0.333403
RVBD_0308	integral membrane protein	377113	377829	+	15	10.25	17.8442	12.0264	-0.564416	0.1161	0.51602	18.305	10.5953	-0.783153	0.0524	0.510765	16.4488	21.2645	0.372596	0.208	0.46751	18.4223	17.0935	-0.104912	0.4162	0.521237	18.5545	14.3093	-0.370901	0.2026	0.528421	15.4139	11.2613	-0.448262	0.1769	0.50911	16.9261	12.6125	-0.423326	0.1083	0.502246	16.8337	15.6544	-0.104164	0.3854	0.497201	15.7894	19.041	0.270735
RVBD_0309	exported protein	377931	378587	+	12	10.4167	6.84889	7.80683	0.194509	0.3736	0.51602	7.72718	2.62372	-1.53376	0.1072	0.510765	7.02988	4.18757	-0.733192	0.2833	0.484951	6.54914	10.6907	0.709965	0.1667	0.521237	6.58346	7.08375	0.111523	0.4228	0.528421	7.1694	11.2515	0.653721	0.1747	0.50911	7.22517	9.87112	0.450252	0.2097	0.502246	6.45413	5.03918	-0.354737	0.3235	0.497201	6.78643	5.31504	-0.348837
RVBD_0310c	hypothetical protein	378657	379148	-	12	7.33333	5.73962	7.83366	0.456706	0.276	0.51602	5.18399	0.653073	-2.86185	0.041	0.510765	5.31506	11.3998	1.10434	0.069	0.427171	5.97768	10.1981	0.775789	0.1408	0.521237	5.28135	6.02814	0.200817	0.3826	0.528421	6.44664	7.75877	0.277375	0.3518	0.50911	6.42933	5.93007	-0.113866	0.4386	0.502246	5.42423	6.55072	0.273096	0.3778	0.497201	4.47912	8.0126	0.838929
RVBD_0311	hypothetical protein	379172	380401	+	17	10.5833	18.9166	21.8886	0.212724	0.3462	0.51602	21.4749	22.3215	0.0583065	0.4387	0.510765	15.8961	23.8312	0.585747	0.1547	0.461268	15.021	18.2111	0.279824	0.3057	0.521237	16.5427	14.9182	-0.14613	0.4337	0.528421	19.9977	16.9194	-0.237569	0.3902	0.50911	18.0439	13.9732	-0.367926	0.2512	0.502246	17.7401	12.9217	-0.456157	0.1875	0.497201	16.766	19.2492	0.199904
RVBD_0312	proline and threonine rich protein	380556	382418	+	22	8.58333	13.4662	7.74633	-0.788075	0.1887	0.51602	12.2801	16.6559	0.442649	0.2586	0.510765	12.3857	9.90949	-0.314795	0.3739	0.490836	10.0761	6.01339	-0.735687	0.2107	0.521237	14.0185	9.9061	-0.493702	0.2837	0.528421	12.7705	26.2002	1.03818	0.1743	0.50911	9.25176	6.92341	-0.416485	0.2367	0.502246	11.2207	8.15854	-0.457895	0.2113	0.497201	9.50794	22.7865	1.26039
RVBD_0313	hypothetical protein	382490	382876	+	5	5.08333	39.0502	23.3859	-0.734592	0.1205	0.51602	39.8342	23.9079	-0.731532	0.1225	0.510765	36.0235	28.3198	-0.343185	0.2889	0.486144	40.3064	31.5861	-0.34818	0.2684	0.521237	40.6229	22.652	-0.837314	0.099	0.528421	37.0632	21.4315	-0.784648	0.1221	0.50911	37.1179	28.0514	-0.403096	0.1782	0.502246	36.8001	34.5858	-0.088983	0.4051	0.497201	34.5269	42.8257	0.311246
RVBD_0314c	membrane protein	382879	383541	-	7	6.33333	80.6836	86.2747	0.0976297	0.388	0.51602	82.588	110.401	0.419417	0.1616	0.510765	74.4196	50.8248	-0.548248	0.1162	0.451928	83.2921	94.3716	0.181034	0.3133	0.521237	83.7254	82.5431	-0.0194716	0.4939	0.528744	76.5744	58.4502	-0.388049	0.1858	0.50911	76.523	65.9587	-0.21405	0.2746	0.502246	76.1558	102.46	0.428053	0.0714	0.468893	71.246	94.8489	0.412974
RVBD_0315	beta-1,3-glucanase	383602	384486	+	10	9.08333	18.721	13.6131	-0.455475	0.1977	0.51602	21.2713	27.0493	0.348564	0.2347	0.510765	21.5456	17.1555	-0.32467	0.2777	0.483126	19.3082	17.6483	-0.126664	0.4205	0.521237	21.6665	21.043	-0.0393779	0.4738	0.528421	19.7563	15.4443	-0.351216	0.244	0.50911	17.7588	12.026	-0.561146	0.0814	0.502246	17.5942	6.57756	-1.41626	0.0008	0.0512816	18.4173	16.097	-0.193025
RVBD_0316	muconolactone delta-isomerase	384535	385149	+	8	7.41667	25.0589	21.9601	-0.186925	0.3891	0.51602	25.551	14.9437	-0.768114	0.1307	0.510765	23.0607	14.6187	-0.651864	0.1654	0.465317	25.8495	19.0288	-0.437683	0.2527	0.521237	26.1128	37.466	0.522442	0.1476	0.528421	23.7688	16.3725	-0.532751	0.2137	0.50911	23.8021	26.6265	0.162084	0.3841	0.502246	23.5779	30.3677	0.365211	0.2403	0.497201	22.2919	17.65	-0.335258
RVBD_0317c	glycerophosphoryl diester phosphodiesterase GlpQ2	385173	385943	-	13	11.6667	32.4671	29.3327	-0.144951	0.4106	0.51602	33.2147	30.8804	-0.103706	0.456	0.510765	30.1559	29.8248	-0.0144835	0.501	0.511885	33.6048	29.2088	-0.20072	0.3751	0.521237	34.0253	29.172	-0.220469	0.3672	0.528421	30.8843	18.4859	-0.737762	0.132	0.50911	31.0667	23.365	-0.410542	0.1567	0.502246	30.635	19.3623	-0.661253	0.0662	0.462444	28.771	23.5343	-0.289173
RVBD_0318c	ZIP family zinc transporter	386305	387099	-	8	8	28.1595	21.2406	-0.403473	0.358	0.51602	29.1146	28.7364	-0.0166155	0.5566	0.558752	26.3676	22.64	-0.216891	0.4626	0.495929	29.5136	19.7049	-0.579134	0.2968	0.521237	29.4049	21.5033	-0.448185	0.3455	0.528421	27.0047	29.2336	0.116544	0.3926	0.50911	27.1314	18.574	-0.545692	0.1753	0.502246	26.9059	17.5396	-0.616214	0.1657	0.497201	25.1449	21.6187	-0.216924
RVBD_0319	pyrrolidone-carboxylate peptidase Pcp	387148	387816	+	8	7.66667	24.8411	16.864	-0.554483	0.2572	0.51602	29.0713	22.1039	-0.391655	0.3242	0.510765	30.5936	18.6346	-0.709929	0.1881	0.46751	25.7459	20.708	-0.310806	0.3611	0.521237	25.8956	23.7124	-0.12426	0.458	0.528421	31.5615	38.7901	0.299532	0.309	0.50911	23.7036	22.7645	-0.0578236	0.4538	0.502246	23.5117	27.5012	0.22633	0.3338	0.497201	25.2789	21.3176	-0.244635
RVBD_0320	exported protein NLP/P60 family member	387888	388550	+	16	14.3333	54.2395	44.74	-0.27696	0.3154	0.51602	55.4241	43.9854	-0.332645	0.2794	0.510765	47.0193	49.7711	0.0826853	0.3848	0.493054	55.9861	48.629	-0.202507	0.3744	0.521237	56.6153	47.1959	-0.261755	0.3312	0.528421	51.4101	41.8298	-0.296639	0.301	0.50911	51.5698	42.4172	-0.281692	0.2165	0.502246	50.9835	54.802	0.10428	0.3772	0.497201	48.1048	46.6743	-0.0433215
RVBD_0321	deoxycytidine triphosphate deaminase Dcd	388582	389154	+	6	6.83333	17.9307	13.4115	-0.411939	0.3	0.51602	18.5109	8.60759	-1.09265	0.1014	0.510765	16.7288	12.2558	-0.44115	0.2945	0.486334	18.6644	8.08706	-1.19365	0.0791	0.521237	18.7954	22.3845	0.255658	0.3167	0.528421	17.1481	15.1355	-0.174192	0.4234	0.50911	17.2134	11.0475	-0.637463	0.1271	0.502246	17.0249	15.219	-0.160634	0.3993	0.497201	15.9202	10.2266	-0.634827
RVBD_0322	UDP-glucose 6-dehydrogenase UdgA	389260	390591	+	24	16.1667	16.8714	20.5158	0.283507	0.2773	0.51602	18.4503	26.98	0.549217	0.1237	0.510765	16.6069	22.4501	0.43617	0.2246	0.47106	16.4771	16.0562	-0.0355326	0.4994	0.522138	17.6493	22.551	0.354781	0.2232	0.528421	17.0615	18.2448	0.0984596	0.4066	0.50911	17.0728	24.3021	0.509368	0.0645	0.502246	15.0255	11.8236	-0.345143	0.1901	0.497201	14.9447	11.1008	-0.427872
RVBD_0323c	hypothetical protein	390580	391251	-	12	8.33333	11.5073	9.99293	-0.197561	0.4459	0.51602	13.3496	11.4722	-0.212742	0.4289	0.510765	12.0484	17.6056	0.550167	0.2179	0.470613	12.0401	11.2309	-0.0951462	0.4969	0.522138	12.0739	15.7802	0.389396	0.2731	0.528421	12.4291	15.0576	0.28067	0.3362	0.50911	14.2442	13.5061	-0.0757826	0.4432	0.502246	12.2914	15.8465	0.366687	0.2603	0.497201	10.3582	11.7687	0.185371
RVBD_0324	transcriptional regulator ArsR-family	391352	392032	+	12	6.58333	1.14179	0.673945	-0.640819	0.3415	0.51602	1.37298	1.72247	0.370526	0.3593	0.510765	1.44342	0.142496	-2.60174	0.0355	0.360238	1.34426	2.47291	0.901883	0.1651	0.521237	1.02777	1.08904	0.139196	0.4345	0.528421	1.25006	1.31119	0.130564	0.4406	0.50911	1.04721	0.460758	-1.12552	0.1035	0.502246	0.920017	1.07879	0.235001	0.3862	0.497201	1.14815	1.35396	0.251993
RVBD_0325	hypothetical protein	392039	392263	+	6	6	65.5485	67.8658	0.0513667	0.4397	0.51602	67.1504	78.9426	0.234419	0.2648	0.510765	60.597	70.8549	0.226749	0.2772	0.483126	67.7682	57.0729	-0.246203	0.2759	0.521237	68.3055	78.4445	0.2007	0.2913	0.528421	62.1993	79.6902	0.35846	0.1331	0.50911	62.281	72.5932	0.221152	0.2364	0.502246	61.7072	74.4963	0.271819	0.1933	0.497201	58.2399	45.0673	-0.369184
RVBD_0326	hypothetical protein	392273	392728	+	9	6.58333	20.3209	19.3066	-0.0693465	0.4883	0.516277	20.8079	15.3106	-0.43642	0.3347	0.510765	18.8895	35.9937	0.931682	0.1344	0.451928	21.2383	21.9454	0.0511046	0.4584	0.521237	21.224	18.7063	-0.17738	0.4311	0.528421	19.449	15.1195	-0.357125	0.3531	0.50911	19.5813	12.3135	-0.667092	0.1476	0.502246	19.3955	17.4869	-0.148474	0.4038	0.497201	18.2752	16.3172	-0.161694
RVBD_0327c	cytochrome P450 135A1 Cyp135A1	392696	394045	-	24	12.8333	34.1935	40.7522	0.254055	0.2857	0.51602	34.9609	32.4266	-0.107306	0.4283	0.510765	31.4929	36.3933	0.209667	0.3326	0.48933	35.1778	33.7349	-0.0592276	0.4802	0.521237	35.6348	26.8415	-0.4072	0.235	0.528421	30.047	20.8845	-0.522811	0.1847	0.50911	32.3778	27.8244	-0.218345	0.2834	0.502246	27.8302	28.0584	0.0119749	0.4884	0.501064	28.1115	22.0191	-0.351764
RVBD_0328	transcriptional regulator TetR/AcrR-family	394111	394713	+	11	6.91667	7.65921	16.0417	1.06881	0.0251	0.51602	9.05128	15.0331	0.735538	0.1018	0.510765	8.13819	7.85286	-0.0420397	0.499	0.510885	8.00818	14.7201	0.881138	0.0707	0.521237	8.04676	11.1305	0.472924	0.2356	0.528421	8.43497	16.8454	1.00052	0.061	0.50911	8.4241	10.7851	0.356774	0.256	0.502246	8.29471	18.0996	1.12443	0.1438	0.497201	7.82765	12.8576	0.716211
RVBD_0329c	hypothetical protein	394694	395320	-	9	6.16667	37.7469	31.9489	-0.237746	0.3563	0.51602	38.5455	42.3196	0.136711	0.3919	0.510765	34.8501	15.7511	-1.13909	0.058	0.402765	38.9169	42.9114	0.142879	0.3859	0.521237	39.3816	39.9478	0.022727	0.4739	0.528421	35.7598	35.6366	-0.00256998	0.5156	0.523601	35.8041	34.8333	-0.0392349	0.4672	0.502246	35.3409	20.3385	-0.795733	0.0433	0.412137	33.4221	25.7994	-0.372164
RVBD_0330c	hypothetical protein	395347	396087	-	9	8.58333	48.9513	52.7237	0.108289	0.4075	0.51602	50.2313	50.3692	0.00523239	0.4655	0.510765	45.3361	36.3692	-0.316034	0.3525	0.48933	50.855	58.0683	0.192408	0.3556	0.521237	51.27	44.4931	-0.203012	0.4191	0.528421	46.8573	47.0076	0.00598712	0.456	0.50911	46.8877	51.7175	0.141592	0.3569	0.502246	46.2317	37.4993	-0.301615	0.2949	0.497201	43.5369	55.39	0.347609
RVBD_0331	oxidoreductase	396201	397367	+	18	14.75	24.1812	18.7847	-0.362342	0.2444	0.51602	24.8665	36.3235	0.547471	0.1036	0.510765	22.2641	30.0027	0.431361	0.1497	0.458598	24.9542	24.3949	-0.0312856	0.4853	0.521237	25.1434	21.7013	-0.210728	0.3438	0.528421	23.0681	17.5425	-0.392904	0.2218	0.50911	22.9525	18.5709	-0.305169	0.2017	0.502246	22.858	29.6479	0.375281	0.2038	0.497201	21.25	13.6629	-0.636084
RVBD_0332	hypothetical protein	397442	398227	+	12	11.25	44.9512	44.3023	-0.0200032	0.4836	0.51602	46.048	46.4395	0.0131345	0.4676	0.510765	41.4523	41.5532	0.00454097	0.4887	0.505028	46.4374	39.8986	-0.217814	0.2703	0.521237	46.818	49.2831	0.0748809	0.3942	0.528421	42.7796	47.3493	0.147289	0.3253	0.50911	42.7111	42.0567	-0.0221052	0.4677	0.502246	42.3341	35.8563	-0.239329	0.1881	0.497201	39.7444	21.8372	-0.863021
RVBD_0333	hypothetical protein	398254	398628	+	4	2.75	45.5084	46.4426	0.0329761	0.4578	0.51602	47.2428	60.0261	0.348041	0.3035	0.510765	42.1979	44.0805	0.0667857	0.4357	0.495719	47.3792	64.3874	0.444806	0.2614	0.521237	47.5658	39.6944	-0.256388	0.4154	0.528421	43.6944	31.4447	-0.468575	0.3347	0.50911	43.4937	36.3205	-0.258956	0.3448	0.502246	43.2	46.3908	0.10329	0.4211	0.497201	40.4443	64.0785	0.664084
RVBD_0334	glucose-1-phosphate thymidylyltransferase RmlA	398658	399524	+	19	0.0833333	0	0	NA	NA	NA	0	0	NA	NA	NA	0	0	NA	NA	NA	0	0	NA	NA	NA	0	0	NA	NA	NA	0	0	NA	NA	NA	0	0	NA	NA	NA	0	0	NA	NA	NA	0	0	NA
RVBD_0335c	PE family protein PE6	399535	400050	-	2	2.33333	38.1201	1.0578	-4.61837	NA	NA	39.3042	7.1429	-2.36773	NA	NA	35.6961	31.6326	-0.15749	NA	NA	39.764	21.6321	-0.850496	NA	NA	40.4073	29.1601	-0.451183	NA	NA	36.4173	14.5771	-1.27791	NA	NA	36.7485	5.23237	-2.76363	NA	NA	35.8698	15.2782	-1.21827	NA	NA	34.361	5.40588	-2.60893
RVBD_0336	13E12 repeat family protein	400192	401703	+	18	15.5833	50.2102	64.6861	0.36589	0.1894	0.51602	51.536	57.6283	0.161698	0.3355	0.510765	46.4094	40.8279	-0.184087	0.3622	0.490836	52.0109	66.4687	0.354267	0.1905	0.521237	52.3165	55.6055	0.0884941	0.4009	0.528421	47.8764	58.1992	0.28216	0.2385	0.50911	47.8481	51.4563	0.104964	0.3694	0.502246	47.4738	51.498	0.117459	0.3504	0.497201	44.4885	47.4464	0.0930427
RVBD_0337c	aspartate aminotransferase AspC	401873	403162	-	22	0.166667	0	0	NA	NA	NA	0	0	NA	NA	NA	0	0	NA	NA	NA	0	0	NA	NA	NA	0	0	NA	NA	NA	0	0	NA	NA	NA	0	0	NA	NA	NA	0	0	NA	NA	NA	0	0	NA
RVBD_0338c	oxidoreductase	403193	405841	-	37	3.75	0.180309	0	-0.00999311	NA	NA	0.185911	0	-0.0417427	NA	NA	0.16821	0	0.0610655	NA	NA	0.124538	0.103064	0.647795	0.4116	0.521237	0.191577	0	-0.0731678	NA	NA	0.17645	0	0.0122934	NA	NA	0.175904	0	-1.30645	NA	NA	0.171792	0	-1.28227	NA	NA	0.152454	0	-0.840814
RVBD_0339c	transcriptional regulator	405950	408448	-	30	17.6667	26.9327	23.13	-0.21829	0.3245	0.51602	26.1114	19.9565	-0.386335	0.2201	0.510765	24.7499	21.846	-0.17868	0.386	0.493054	26.2352	24.5637	-0.0938444	0.4302	0.521237	25.188	25.088	-0.00471156	0.5134	0.530789	24.1925	21.4394	-0.172976	0.3688	0.50911	21.8199	20.7882	-0.0696688	0.4114	0.502246	23.9746	23.6984	-0.0165316	0.4885	0.501064	22.4656	20.4885	-0.13246
RVBD_0340	hypothetical protein	408634	409173	+	5	3.5	89.9738	43.3112	-1.0476	NA	NA	61.7852	43.6821	-0.495836	0.3972	0.510765	82.5271	14.6736	-2.46852	NA	NA	61.2753	47.0818	-0.376158	0.4098	0.521237	62.3115	48.3442	-0.362292	0.4246	0.528421	56.6708	39.1669	-0.528056	0.3946	0.50911	56.162	46.553	-0.269879	0.3892	0.502246	55.9276	14.7895	-1.91373	0.0455	0.42034	52.2733	18.4267	-1.49908
RVBD_0341	isoniazid inducible protein IniB	409362	410801	+	19	11.1667	14.1063	19.1883	0.445973	0.1609	0.51602	17.7408	14.7651	-0.260759	0.3148	0.510765	15.9569	18.5575	0.2207	0.3144	0.48933	16.067	20.5216	0.355277	0.2086	0.521237	14.6978	17.5333	0.256952	0.287	0.528421	13.4392	14.2579	0.0885065	0.4266	0.50911	13.4353	17.125	0.35021	0.188	0.502246	13.3576	10.7607	-0.310852	0.2281	0.497201	13.7369	13.1174	-0.0653353
RVBD_0342	isoniazid inducible protein IniA	410838	412760	+	27	22.1667	39.2	50.9458	0.378496	0.1239	0.51602	40.1053	39.131	-0.0349022	0.4871	0.51334	34.6043	35.7995	0.0495795	0.434	0.495719	40.3952	42.5978	0.077111	0.4012	0.521237	39.0472	41.6571	0.0938447	0.3736	0.528421	37.1581	36.1218	-0.0401787	0.4731	0.50911	37.1262	39.7314	0.097915	0.341	0.502246	36.8875	26.8369	-0.458688	0.0466	0.424852	34.6468	49.2626	0.507829
RVBD_0343	isoniazid inducible protein IniC	412757	414238	+	13	10.0833	32.0565	18.0945	-0.821726	0.1022	0.51602	32.6976	12.082	-1.431	0.014	0.510765	29.6267	16.3846	-0.850854	0.0937	0.441241	33.1485	24.6968	-0.422319	0.2581	0.521237	33.6324	21.7706	-0.624773	0.157	0.528421	30.5395	23.7968	-0.357553	0.2812	0.50911	30.618	14.5324	-1.0738	0.0075	0.272414	27.3187	14.1641	-0.946483	0.0163	0.287631	28.4699	20.9902	-0.438729
RVBD_0344c	lipoprotein LpqJ	414381	414941	-	12	9.91667	29.3918	22.576	-0.378135	0.3178	0.51602	27.4881	19.0112	-0.529196	0.2684	0.510765	27.1607	33.3726	0.298546	0.3186	0.48933	30.5714	30.443	-0.0043761	0.5225	0.532028	30.6319	48.107	0.652039	0.1502	0.528421	28.1808	38.3818	0.446855	0.229	0.50911	28.1207	28.6099	0.0251577	0.4695	0.502246	27.9306	27.6407	-0.0147452	0.4875	0.501064	26.1376	28.5291	0.126783
RVBD_0345	hypothetical protein	415050	415460	+	7	8.41667	36.2562	25.1277	-0.525668	0.2127	0.51602	37.0227	47.7499	0.368449	0.2502	0.510765	33.2604	16.3605	-1.01819	0.069	0.427171	37.1259	33.8223	-0.1322	0.4197	0.521237	37.6384	39.9166	0.0865792	0.4237	0.528421	34.148	32.7008	-0.0601862	0.4896	0.513001	34.0399	30.721	-0.147526	0.3634	0.502246	33.7823	32.8121	-0.0416568	0.4628	0.501064	31.946	38.4824	0.26898
RVBD_0346c	l-asparagine permease AnsP2	415502	416965	-	29	22.5	54.853	50.6708	-0.11398	0.3997	0.51602	54.0512	53.7116	-0.00870668	0.5011	0.517956	50.5696	44.6932	-0.177715	0.3238	0.48933	54.3856	55.6187	0.0327135	0.4595	0.521237	57.0461	71.4485	0.325045	0.1667	0.528421	52.1583	61.5035	0.238097	0.2406	0.50911	52.075	66.4134	0.350899	0.0899	0.502246	49.7618	51.5575	0.0512013	0.4284	0.497201	46.6074	53.4396	0.197446
RVBD_0347	membrane protein	417304	418290	+	18	2.41667	33.0506	32.2013	-0.0295125	NA	NA	33.8254	17.2125	-0.956886	NA	NA	30.2117	18.4373	-0.696459	NA	NA	33.7507	31.2085	-0.104518	NA	NA	34.0613	34.2967	0.0173899	NA	NA	31.151	24.1622	-0.354982	NA	NA	30.8348	34.4665	0.161479	NA	NA	20.5272	12.905	-0.665518	0.2208	0.497201	28.7322	48.3486	0.750948
RVBD_0348	transcriptional regulator	418293	418946	+	18	5.41667	1.68289	4.31617	1.36613	0.0325	0.51602	2.06808	6.32412	1.61541	0.0819	0.510765	1.86342	2.7586	0.595406	0.2942	0.48631	2.10917	12.6715	2.57877	0.0023	0.232003	1.76034	8.57002	2.27802	0.004	0.330523	1.94922	7.85147	2.00733	0.0093	0.307988	1.61912	4.79849	1.5563	0.051	0.502246	1.91235	5.33689	1.47003	0.0556	0.441009	1.80306	8.72135	2.25967
RVBD_0349	hypothetical protein	418949	419608	+	8	7.5	33.5502	41.482	0.307569	0.2891	0.51602	34.237	44.0866	0.366073	0.2504	0.510765	30.9089	36.451	0.239577	0.3502	0.48933	34.6152	44.4292	0.361387	0.2561	0.521237	34.7761	35.5629	0.0340676	0.4526	0.528421	31.8001	62.257	0.969844	0.1209	0.50911	31.8521	40.0032	0.328823	0.2174	0.502246	31.7735	23.0684	-0.461153	0.1898	0.497201	29.6864	18.6549	-0.6687
RVBD_0350	chaperone DnaK	419835	421712	+	17	1.16667	0.181061	0	0.626299	NA	NA	0.183567	0	0.615179	NA	NA	0.164849	0	0.700376	NA	NA	0.186534	0	0.602124	NA	NA	0.185771	0	0.605473	NA	NA	0.0857899	0.280329	1.75412	NA	NA	0.0864254	0.160013	0.719994	NA	NA	0.177069	0	-0.677738	NA	NA	0.162185	0	-0.287081
RVBD_0351	protein GrpE	421709	422416	+	9	1.41667	0.215676	0	0.47982	NA	NA	0.221644	0	0.456005	NA	NA	0.204577	0	0.525188	NA	NA	0.114841	0.154596	1.11909	NA	NA	0.220775	0	0.459448	NA	NA	0.206116	0	0.51881	NA	NA	0.209669	0	-0.817732	NA	NA	0.105629	0.128233	0.366288	NA	NA	0.194962	0	-0.434323
RVBD_0352	chaperone DnaJ1	422452	423639	+	14	1.5	39.4373	25.2172	-0.622042	NA	NA	39.5605	1.57214	-4.26007	NA	NA	36.8407	0	-6.20881	NA	NA	40.2224	33.0627	-0.266256	NA	NA	41.9199	13.9269	-1.54378	NA	NA	36.292	18.8269	-0.914707	NA	NA	18.6269	18.2917	-0.0238542	NA	NA	17.865	22.1369	0.310057	NA	NA	35.6095	12.4593	-1.49216
RVBD_0353	heat shock protein transcriptional repressor HspR	423639	424019	+	6	5.41667	3.37436	3.38964	0.0363021	0.4849	0.516034	3.43358	0.97568	-1.68642	0.0441	0.510765	3.1119	0	-4.97291	1e-05	0.000754878	3.48157	4.45009	0.374368	0.2767	0.521237	3.49283	3.40594	-0.0063475	0.5061	0.529313	3.18177	1.55773	-0.953515	0.1413	0.50911	3.19538	1.66363	-0.92022	0.0909	0.502246	3.18259	0.714269	-2.08994	0.0024	0.10187	3.00322	0.977842	-1.56055
RVBD_0354c	PPE family protein PPE7	424144	424695	-	10	20.6667	31.3017	38.1368	0.286175	0.2487	0.51602	32.0503	46.5239	0.538539	0.1011	0.510765	32.0141	55.0515	0.782814	0.0526	0.397066	32.4285	30.8454	-0.0705038	0.4517	0.521237	32.5345	36.036	0.148837	0.363	0.528421	29.8905	38.7204	0.374579	0.2033	0.50911	29.8289	41.0575	0.460949	0.0928	0.502246	29.6703	44.3697	0.580511	0.0688	0.467157	30.871	40.544	0.393485
RVBD_0355c	PPE family protein PPE8	424778	434680	-	172	130.5	42.1048	44.1161	0.0674007	0.2867	0.51602	42.5177	42.9213	0.013715	0.452	0.510765	38.859	34.0729	-0.189513	0.0806	0.435553	41.7529	41.458	-0.0101405	0.4688	0.521237	43.4752	44.5353	0.0348375	0.3794	0.528421	39.7586	40.1707	0.0149687	0.4479	0.50911	39.1944	42.2884	0.109626	0.1208	0.502246	39.4947	39.945	0.0163727	0.4342	0.497201	36.5214	38.1017	0.0611401
RVBD_0356c	hypothetical protein	434831	435475	-	9	7.33333	28.6738	34.284	0.25953	0.298	0.51602	29.4049	38.2955	0.382593	0.2102	0.510765	26.3099	27.3721	0.0594125	0.4427	0.495719	29.5653	28.0873	-0.0716523	0.4656	0.521237	29.8221	27.0369	-0.138984	0.4175	0.528421	27.3936	21.6927	-0.333416	0.3019	0.50911	27.1998	31.8259	0.226793	0.2779	0.502246	27.0171	24.1389	-0.161976	0.335	0.497201	25.1806	29.5128	0.229531
RVBD_0357c	adenylosuccinate synthetase PurA	435472	436770	-	24	0.166667	0	0	NA	NA	NA	0	0	NA	NA	NA	0	0	NA	NA	NA	0	0	NA	NA	NA	0	0	NA	NA	NA	0	0	NA	NA	NA	0	0	NA	NA	NA	0	0	NA	NA	NA	0	0	NA
RVBD_0358	hypothetical protein	436861	437508	+	13	2	0.107838	1.21603	3.03174	NA	NA	0.221644	0.41606	1.32952	NA	NA	0.204577	24.1177	6.14681	NA	NA	0.229682	3.70746	3.49748	NA	NA	0.220775	2.25533	2.92167	NA	NA	0.206116	4.11748	3.72592	NA	NA	0.209669	19.4366	5.79967	NA	NA	0.211258	5.23591	3.94023	NA	NA	0.097481	0.464988	1.80443
RVBD_0359	integral membrane protein	437519	438298	+	11	10.6667	93.4818	100.578	0.10601	0.3472	0.51602	95.8059	111.636	0.221011	0.2365	0.510765	86.1534	129.45	0.58771	0.0403	0.373439	96.234	98.5109	0.034207	0.4398	0.521237	97.2545	92.1715	-0.0769257	0.4215	0.528421	88.575	88.7433	0.00326535	0.4858	0.511534	88.4373	84.1854	-0.0709856	0.3869	0.502246	87.8302	92.7502	0.0787017	0.3837	0.497201	82.4565	109.576	0.410295
RVBD_0360c	hypothetical protein	438303	438740	-	9	6.91667	16.8354	23.7337	0.498031	0.2198	0.51602	17.29	14.1851	-0.280019	0.4067	0.510765	15.3208	27.0174	0.82029	0.0943	0.441241	17.0805	22.2099	0.381766	0.2445	0.521237	17.3507	17.4106	0.00918089	0.4427	0.528421	15.7636	11.4438	-0.454914	0.2981	0.50911	15.5623	20.3072	0.384075	0.2262	0.502246	15.5961	18.2587	0.227763	0.3115	0.497201	14.6651	10.0212	-0.546207
RVBD_0361	membrane protein	438823	439650	+	8	5.25	4.32305	6.67498	0.641611	0.2399	0.51602	4.54172	2.42173	-0.845895	0.3847	0.510765	3.21095	0.513537	-2.40056	0.1199	0.451928	2.99526	6.90253	1.21033	0.0953	0.521237	3.02596	5.4063	0.848011	0.2067	0.528421	4.14977	4.73084	0.214327	0.422	0.50911	3.28935	1.72777	-0.908348	0.1993	0.502246	4.08514	2.54284	-0.668408	0.2858	0.497201	3.84451	4.94875	0.36903
RVBD_0362	Mg2+ transport transmembrane protein MgtE	439872	441254	+	16	12.25	38.8788	40.4222	0.0571287	0.4301	0.51602	36.8838	51.1167	0.471416	0.0881	0.510765	35.9259	42.6719	0.249122	0.2595	0.480418	37.2394	37.5523	0.0130493	0.4717	0.521237	35.2118	44.2448	0.330147	0.1809	0.528421	36.8457	54.0701	0.553929	0.0694	0.50911	39.9783	46.0459	0.203949	0.2328	0.502246	36.3547	45.9289	0.337307	0.1232	0.497201	32.0042	30.8886	-0.0508136
RVBD_0363c	fructose-bisphosphate aldolase Fba	441266	442300	-	17	0.166667	0	0	NA	NA	NA	0	0	NA	NA	NA	0	0	NA	NA	NA	0	0	NA	NA	NA	0	0	NA	NA	NA	0	0	NA	NA	NA	0	0	NA	NA	NA	0	0	NA	NA	NA	0	0	NA
RVBD_0364	membrane-associated protein	442396	443079	+	13	3.25	2.15373	13.7397	2.65239	NA	NA	2.15972	2.91242	0.503243	NA	NA	1.94108	13.9141	2.81517	NA	NA	2.22901	4.32632	0.992282	NA	NA	2.2245	8.90506	1.99549	NA	NA	2.06586	2.29085	0.249527	NA	NA	2.04112	6.84793	1.7176	NA	NA	2.00787	39.4453	4.24933	NA	NA	1.92686	0.865754	-1.01216
RVBD_0365c	hypothetical protein	443068	444198	-	20	15.5833	35.8233	23.2971	-0.619175	0.0996	0.51602	34.4814	31.7675	-0.117286	0.4132	0.510765	33.0408	34.4182	0.0598428	0.43	0.495719	34.7907	34.5613	-0.00866501	0.5002	0.522138	37.1839	35.3164	-0.073407	0.4473	0.528421	33.9885	26.7182	-0.345917	0.2365	0.50911	34.0026	30.5447	-0.15451	0.3197	0.502246	33.8582	32.3791	-0.0642658	0.4333	0.497201	29.7693	19.9426	-0.577314
RVBD_0366c	hypothetical protein	444223	444816	-	6	5.66667	31.5639	32.0172	0.0232341	0.4722	0.51602	32.1887	24.9218	-0.365396	0.343	0.510765	29.1224	17.3732	-0.739547	0.2083	0.46751	32.5506	30.6493	-0.0839672	0.4721	0.521237	32.8716	20.1807	-0.698967	0.2134	0.528421	29.8866	33.9673	0.187035	0.3713	0.50911	29.9556	33.6402	0.167644	0.3694	0.502246	29.6503	37.3296	0.332406	0.2918	0.497201	27.9855	40.6238	0.537898
RVBD_0367c	hypothetical protein	444845	445234	-	2	3	21.4991	13.7631	-0.622286	NA	NA	22.0516	1.9882	-3.30514	NA	NA	19.9306	13.1207	-0.581074	NA	NA	22.1741	11.2803	-0.948086	NA	NA	22.561	24.8071	0.146831	NA	NA	20.3558	3.46039	-2.46085	NA	NA	20.478	13.7863	-0.565431	NA	NA	20.2381	4.22397	-2.23173	NA	NA	19.1439	10.174	-0.899759
RVBD_0368c	hypothetical protein	445315	446526	-	17	12.5	31.6958	29.3351	-0.110275	0.4162	0.51602	32.3709	29.5784	-0.128768	0.4141	0.510765	27.2769	11.7649	-1.20936	0.0167	0.27223	32.7812	34.9488	0.0934792	0.4065	0.521237	33.1189	31.7902	-0.0578081	0.4593	0.528421	30.036	34.0808	0.183367	0.3225	0.50911	28.0538	32.2385	0.200703	0.285	0.502246	29.8432	37.555	0.331661	0.1987	0.497201	26.2144	22.634	-0.211287
RVBD_0369c	membrane oxidoreductase	446532	447047	-	7	4.75	6.99704	9.42569	0.441516	0.2739	0.51602	5.69066	9.4195	0.735065	0.2108	0.510765	6.42716	2.62821	-1.23106	0.1641	0.465317	7.2515	11.2023	0.636363	0.2226	0.521237	7.29257	6.18226	-0.216461	0.4398	0.528421	6.69782	11.7705	0.820978	0.1341	0.50911	6.70088	8.02075	0.260682	0.3401	0.502246	6.63488	7.60058	0.197753	0.3888	0.497201	4.97801	4.47882	-0.14469
RVBD_0370c	oxidoreductase	447148	448044	-	21	9.75	6.76655	15.3135	1.18016	0.0448	0.51602	6.24857	8.68043	0.479232	0.26	0.510765	6.20043	7.20102	0.223232	0.3868	0.493162	5.65426	8.82393	0.646186	0.1849	0.521237	5.71457	5.54191	-0.0357498	0.5186	0.532314	5.72853	5.44736	-0.06302	0.5132	0.523114	5.16736	8.95895	0.793205	0.1009	0.502246	4.37253	3.77893	-0.20825	0.3881	0.497201	4.42792	1.61119	-1.44384
RVBD_0371c	hypothetical protein	448041	448634	-	7	2.91667	3.90378	3.15288	-0.251377	0.6708	0.671876	4.13925	4.03039	0.00350769	0.2873	0.510765	3.6763	0.412268	-2.68535	0.3835	0.492708	4.1362	6.2828	0.624359	0.2409	0.521237	4.1301	1.89219	-1.02087	0.5213	0.53407	3.81264	1.65581	-1.08279	0.4942	0.514358	3.79578	4.96335	0.388181	0.3881	0.502246	3.7543	6.87801	0.869179	0.2807	0.497201	3.52025	0.658122	-2.26663
RVBD_0372c	xanthine dehydrogenase accessory factor	448631	449386	-	6	3.75	19.2684	10.4081	-0.859634	NA	NA	13.2254	4.07698	-1.64513	0.1401	0.510765	17.7958	17.4557	-0.0130995	NA	NA	13.2106	19.883	0.596695	0.2098	0.521237	20.0556	10.7304	-0.874209	NA	NA	18.1901	9.50092	-0.905199	NA	NA	18.1446	15.0214	-0.268614	NA	NA	18.0104	23.6641	0.394241	NA	NA	11.3447	5.75069	-0.965503
RVBD_0373c	carbon-monoxide dehydrogenase large subunit	449405	451804	-	38	18	11.9914	18.1427	0.598521	0.1077	0.51602	12.2929	11.6024	-0.0811346	0.4605	0.510765	13.0018	8.88599	-0.545267	0.189	0.46751	11.7758	15.2184	0.371415	0.2083	0.521237	12.3808	15.0347	0.281754	0.2666	0.528421	11.9252	16.3398	0.455787	0.178	0.50911	11.3189	14.9219	0.398759	0.1354	0.502246	11.9363	10.5978	-0.171066	0.3442	0.497201	11.1665	11.2251	0.00826166
RVBD_0374c	carbon-monoxide dehydrogenase small subunit	451801	452280	-	6	3.58333	6.37981	8.80719	0.481487	0.2975	0.51602	6.48938	3.9764	-0.65793	0.3495	0.510765	4.41734	1.02168	-1.95733	0.1556	0.461285	6.5727	7.31645	0.176739	0.4156	0.521237	6.58704	5.8316	-0.145475	0.4729	0.528421	5.98681	2.87356	-0.989036	0.287	0.50911	4.5066	5.24518	0.221254	0.422	0.502246	4.48266	4.97364	0.152929	0.4316	0.497201	4.25097	18.938	2.1481
RVBD_0375c	carbon-monoxide dehydrogenase medium subunit	452295	453197	-	10	7.33333	20.6592	22.3227	0.114906	0.421	0.51602	24.9372	13.3245	-0.896596	0.155	0.510765	22.4734	22.446	0.0020578	0.4773	0.501001	25.2954	24.47	-0.0443151	0.486	0.521237	21.5245	18.7976	-0.191324	0.4131	0.528421	19.9291	30.9301	0.635984	0.1391	0.50911	19.9371	25.8748	0.376212	0.2089	0.502246	19.8397	17.2727	-0.19899	0.3596	0.497201	18.4065	39.5312	1.10248
RVBD_0376c	xanthine dehydrogenase accessory factor	453231	454373	-	21	13.75	29.1888	34.0646	0.223865	0.2978	0.51602	29.925	31.1347	0.0583318	0.4361	0.510765	27.0498	46.037	0.76775	0.0763	0.435234	28.1945	26.7246	-0.0759327	0.4586	0.521237	26.7604	26.5312	-0.011193	0.5036	0.529313	25.8481	28.974	0.165827	0.3538	0.50911	25.9338	18.0723	-0.52052	0.0922	0.502246	27.3632	16.8188	-0.701476	0.0541	0.437959	24.341	18.5265	-0.393067
RVBD_0377	transcriptional regulator LysR-family	454422	455387	+	9	5.33333	30.3035	33.4037	0.142983	0.393	0.51602	30.9851	18.7254	-0.721282	0.1921	0.510765	33.6055	20.4474	-0.710967	0.1925	0.46751	31.3461	35.1344	0.166921	0.3723	0.521237	31.4903	20.3113	-0.627811	0.2246	0.528421	28.7375	42.8635	0.578421	0.1604	0.50911	28.7974	30.6092	0.0884032	0.4225	0.502246	28.6001	21.4398	-0.414685	0.2492	0.497201	26.9258	52.1507	0.953573
RVBD_0378	glycine rich protein	455638	455859	+	3	1.08333	66.8387	77.6268	0.222053	NA	NA	68.5755	107.989	0.658775	NA	NA	61.7793	42.8165	-0.51554	NA	NA	69.3345	51.9268	-0.406238	NA	NA	70.0065	59.1614	-0.233632	NA	NA	64.2999	27.5261	-1.20125	NA	NA	64.136	59.5303	-0.105882	NA	NA	63.2689	67.4305	0.092923	NA	NA	58.7532	12.2275	-2.23885
RVBD_0379	preprotein translocase subunit SecE2	455978	456193	+	3	2.5	26.8616	27.9843	0.0650826	0.4534	0.51602	41.1237	22.1116	-0.881451	NA	NA	37.1238	8.07936	-2.15884	NA	NA	41.4535	35.0758	-0.233255	NA	NA	27.9282	35.718	0.359188	0.3144	0.528421	37.9848	22.0249	-0.772711	NA	NA	38.0604	28.8398	-0.397938	NA	NA	37.766	17.8023	-1.07967	NA	NA	35.8007	16.2541	-1.131
RVBD_0380c	methyltransferase	456269	456820	-	10	6.08333	3.81396	16.3933	2.10175	0.0405	0.51602	3.90143	9.91749	1.34992	0.0983	0.510765	3.51316	8.36712	1.25742	0.0909	0.440965	3.98216	7.29248	0.882191	0.1905	0.521237	3.97358	5.94159	0.594153	0.2527	0.528421	3.67962	3.32897	-0.112943	0.4745	0.50911	3.06175	7.10301	1.20965	0.0512	0.502246	3.03926	1.4763	-1.02078	0.1577	0.497201	2.83871	1.25534	-1.1421
RVBD_0381c	hypothetical protein	456916	457824	-	17	12.8333	22.2425	16.9112	-0.39296	0.2012	0.51602	22.8174	9.49	-1.26088	0.0081	0.434197	20.5772	31.7385	0.626093	0.0812	0.435553	22.9859	15.2114	-0.592852	0.0999	0.521237	23.1896	20.1044	-0.204047	0.3183	0.528421	21.1314	11.198	-0.912254	0.0306	0.50911	21.145	15.2561	-0.470274	0.0893	0.502246	20.956	21.5486	0.0404845	0.4501	0.499679	19.6797	21.241	0.110611
RVBD_0382c	orotate phosphoribosyltransferase PyrE	457842	458381	-	12	0.25	0	0	NA	NA	NA	0	0	NA	NA	NA	0	0	NA	NA	NA	0	0	NA	NA	NA	0	0	NA	NA	NA	0	0	NA	NA	NA	0	0	NA	NA	NA	0	0	NA	NA	NA	0	0	NA
RVBD_0383c	secreted protein	458462	459316	-	9	2.16667	35.9527	10.578	-1.7342	NA	NA	36.8192	10.0903	-1.83498	NA	NA	33.163	4.46993	-2.81584	NA	NA	37.3972	22.0982	-0.74552	NA	NA	37.5116	18.0395	-1.03906	NA	NA	34.4645	12.4578	-1.44238	NA	NA	22.9032	9.96728	-1.19365	0.1072	0.502246	22.5825	8.40908	-1.41683	0.0756	0.472034	32.0364	7.00432	-2.17109
RVBD_0384c	endopeptidase ATP binding protein chain B ClpB	459457	462003	-	25	2.25	0.0824344	0	1.15013	NA	NA	0.081981	0	1.15304	NA	NA	0.0770389	0	1.18511	NA	NA	0.0837616	0	1.14166	NA	NA	0.0877421	0	1.11654	NA	NA	0.0752406	0	1.19695	NA	NA	0.0388536	0.160013	1.23738	NA	NA	0.0741062	0	-0.117451	NA	NA	0.0746335	0	0.200975
RVBD_0385	oxidoreductase	462136	463308	+	19	17.25	43.2501	31.9446	-0.436018	0.1567	0.51602	47.4751	48.8746	0.042607	0.4382	0.510765	42.5612	42.6417	0.00353088	0.4779	0.501001	44.4628	35.2721	-0.333084	0.2127	0.521237	48.1289	34.47	-0.48045	0.1253	0.528421	41.0021	35.0996	-0.223273	0.304	0.50911	43.5841	28.3655	-0.619302	0.0215	0.438323	40.5064	23.6373	-0.776639	0.0122	0.248832	40.5483	30.2444	-0.422516
RVBD_0386	transcriptional regulator LuxR/UhpA-family	463412	466669	+	44	36.1667	36.8412	38.5162	0.0644999	0.4044	0.51602	37.7198	31.9829	-0.23756	0.2267	0.510765	33.9531	43.4018	0.354495	0.0972	0.441241	37.9861	43.7451	0.20395	0.2321	0.521237	37.3393	37.8427	0.0196773	0.4647	0.528421	34.9878	40.0601	0.195643	0.2395	0.50911	34.0268	36.9079	0.117305	0.2958	0.502246	34.681	32.2306	-0.105633	0.3289	0.497201	31.6723	39.5787	0.32157
RVBD_0387c	PPE family protein	466673	468004	-	26	22.4167	21.0663	19.8887	-0.081837	0.4068	0.51602	20.6583	20.1153	-0.0373504	0.4683	0.510765	19.3805	18.6651	-0.0530472	0.4557	0.495719	21.6563	23.034	0.0899195	0.3865	0.521237	21.0156	23.6937	0.173904	0.2807	0.528421	19.9803	18.8041	-0.0863147	0.412	0.50911	19.0977	18.6469	-0.0342654	0.4468	0.502246	18.1839	17.4962	-0.0554195	0.4056	0.497201	17.7495	12.4148	-0.514988
RVBD_0389	phosphoribosylglycinamide formyltransferase 2 PurT	468338	469597	+	9	7.5	43.9546	49.176	0.163184	0.3636	0.51602	44.9398	42.597	-0.0756997	0.4522	0.510765	46.2716	35.7978	-0.368018	0.2699	0.480913	45.3289	36.8145	-0.298278	0.3074	0.521237	45.731	32.8373	-0.475656	0.2192	0.528421	47.7556	34.6122	-0.462031	0.2099	0.50911	37.0987	42.0665	0.181448	0.3236	0.502246	36.8169	29.8	-0.304604	0.2378	0.497201	38.7523	70.9801	0.873104
RVBD_0390	hypothetical protein	469594	470016	+	8	5.58333	14.9091	12.5764	-0.238245	0.3701	0.51602	18.2704	13.6589	-0.411402	0.2772	0.510765	16.5858	28.6126	0.789251	0.1301	0.451928	18.4681	13.4751	-0.446301	0.2626	0.521237	15.6102	15.5436	-0.000654438	0.5229	0.534317	16.9304	7.73933	-1.11324	0.0817	0.50911	17.0045	10.3887	-0.707781	0.0656	0.502246	13.9217	19.5804	0.492069	0.1298	0.497201	15.8847	8.24479	-0.939952
RVBD_0391	O-succinylhomoserine sulfhydrylase MetZ	470013	471233	+	21	10.6667	13.0943	9.00127	-0.534319	0.2555	0.51602	13.4661	16.7981	0.321723	0.3048	0.510765	12.121	22.4843	0.892909	0.0999	0.447454	11.308	12.9802	0.202077	0.3663	0.521237	11.3645	12.446	0.134449	0.4016	0.528421	12.4591	9.60767	-0.369103	0.3418	0.50911	13.8602	13.5689	-0.029939	0.4731	0.502246	11.2849	32.8344	1.53995	0.0021	0.0970015	11.648	15.8067	0.440969
RVBD_0392c	NADH dehydrogenase NdhA	471230	472642	-	16	12.5833	13.8929	12.5604	-0.142198	0.4464	0.51602	14.1817	12.6809	-0.158116	0.4304	0.510765	13.8277	17.3643	0.330781	0.267	0.480913	14.3704	10.8168	-0.405813	0.2947	0.521237	14.4282	9.49377	-0.599102	0.201	0.528421	13.2295	5.74563	-1.1948	0.0483	0.50911	12.2696	9.97957	-0.297178	0.2518	0.502246	12.2009	15.0204	0.300098	0.2779	0.497201	12.3602	10.2988	-0.261816
RVBD_0393	13E12 repeat family protein	472784	474109	+	10	9.08333	43.8007	47.5469	0.119561	0.3811	0.51602	44.7792	47.4479	0.0846923	0.402	0.510765	40.3415	34.2415	-0.234747	0.3234	0.48933	45.0027	52.505	0.223457	0.2809	0.521237	45.6615	42.9763	-0.0860718	0.4279	0.528421	41.4122	35.7636	-0.209879	0.312	0.50911	41.3638	50.9204	0.299949	0.1478	0.502246	40.8852	40.6366	-0.00856911	0.4991	0.503266	38.6429	39.0572	0.015818
RVBD_0394c	secreted protein	474125	474844	-	10	9.75	52.4335	40.2951	-0.378486	0.2283	0.51602	53.5607	34.7198	-0.623726	0.1106	0.510765	48.434	31.5958	-0.61443	0.1175	0.451928	54.2417	39.161	-0.468523	0.1705	0.521237	54.6952	39.6948	-0.461025	0.1727	0.528421	49.7666	36.1053	-0.461383	0.1752	0.50911	49.9119	42.9452	-0.21663	0.268	0.502246	49.3731	41.5684	-0.247962	0.2659	0.497201	46.7623	24.8782	-0.909453
RVBD_0395	hypothetical protein	474943	475347	+	7	6.66667	22.6721	26.0105	0.200835	0.3395	0.51602	23.3046	28.3811	0.286682	0.3116	0.510765	20.8707	22.9151	0.137899	0.3858	0.493054	23.3906	24.5487	0.0726492	0.4296	0.521237	23.5393	34.9395	0.571482	0.1554	0.528421	21.5269	30.3163	0.495983	0.1836	0.50911	21.4268	23.6037	0.139968	0.3958	0.502246	21.3228	31.5255	0.56405	0.1248	0.497201	20.0532	19.2624	-0.0568436
RVBD_0396	hypothetical protein	475353	475745	+	5	2.91667	60.2607	53.7651	-0.161221	0.4522	0.51602	62.0678	67.097	0.114875	0.4173	0.510765	55.7499	24.9639	-1.15076	0.1373	0.451928	62.8132	62.1292	-0.0130239	0.5298	0.537187	62.9856	64.6497	0.0402468	0.4497	0.528421	57.9322	41.02	-0.493371	0.3123	0.50911	57.7228	82.6771	0.51832	0.148	0.502246	57.0097	43.9583	-0.37409	0.2887	0.497201	53.6823	58.1206	0.115391
RVBD_0397	13E12 repeat family protein	475819	476187	+	3	2.25	49.985	74.8606	0.585462	NA	NA	50.7988	54.5437	0.107188	NA	NA	45.9832	61.6501	0.426595	NA	NA	51.5753	50.2279	-0.0330256	NA	NA	52.1885	73.4575	0.496108	NA	NA	47.585	63.7626	0.425684	NA	NA	47.5447	56.861	0.258524	NA	NA	46.7299	36.8546	-0.340796	NA	NA	44.1669	85.7714	0.957302
RVBD_0397A	hypothetical protein	476397	476645	+	7	5.08333	11.5024	2.86456	-1.95962	0.1226	0.51602	9.71961	3.08975	-1.61854	0.1841	0.510765	10.6383	4.05185	-1.36131	0.2356	0.474728	11.7836	10.0776	-0.214882	0.5333	0.540385	10.0585	12.3273	0.299758	0.305	0.528421	10.8252	13.9546	0.372843	0.3164	0.50911	10.8915	9.2541	-0.232593	0.4073	0.502246	10.6429	12.9072	0.278876	0.3849	0.497201	10.1234	13.9627	0.46498
RVBD_0398c	secreted protein	476682	477323	-	5	4.75	5.38622	2.83936	-0.871085	0.3696	0.51602	5.55111	13.2353	1.25786	0.0962	0.510765	4.92559	24.8665	2.33265	0.0061	0.170086	5.50058	8.73077	0.677697	0.25	0.521237	5.58796	10.7893	0.956634	0.1416	0.528421	5.07924	12.3356	1.28458	0.1269	0.50911	5.04123	14.7535	1.5439	0.0273	0.468148	5.05378	15.026	1.56665	0.0657	0.462366	4.73798	15.0697	1.66444
RVBD_0399c	lipoprotein LpqK	477330	478559	-	24	12.5833	21.0982	18.9379	-0.153491	0.4125	0.51602	19.9503	14.5726	-0.450137	0.2472	0.510765	19.3899	14.5008	-0.41592	0.2697	0.480913	19.9888	21.9191	0.134729	0.3775	0.521237	20.2854	19.2603	-0.0727116	0.4709	0.528421	18.5186	16.2329	-0.187498	0.3866	0.50911	19.9627	15.8747	-0.329922	0.2126	0.502246	19.8036	14.1626	-0.482847	0.1451	0.497201	16.9907	18.3311	0.110126
RVBD_0400c	acyl-CoA dehydrogenase FadE7	478569	479756	-	10	6.66667	4.14475	2.8381	-0.517587	0.3806	0.51602	4.26045	5.38656	0.35047	0.3355	0.510765	3.79226	1.42693	-1.34742	0.191	0.46751	4.26722	6.84342	0.689517	0.2058	0.521237	4.28448	6.47927	0.605674	0.2298	0.528421	3.94448	2.11513	-0.85862	0.278	0.50911	3.91703	6.89669	0.814613	0.1201	0.502246	3.93843	1.44735	-1.42346	0.0707	0.468499	3.65414	2.57785	-0.491545
RVBD_0401	transmembrane protein	479792	480163	+	3	6.83333	9.1721	11.8292	0.379738	0.3866	0.51602	9.47714	11.0875	0.240709	0.3936	0.510765	8.49292	2.88588	-1.48431	0.2005	0.46751	9.56937	8.85925	-0.0915126	0.4945	0.521694	9.60849	7.25764	-0.379185	0.4487	0.528421	8.87174	6.48869	-0.422424	0.4381	0.50911	8.86387	12.7234	0.521286	0.3384	0.502246	8.82721	8.92525	0.0189086	0.4851	0.501064	8.14232	5.54178	-0.541972
RVBD_0402c	transmembrane transporter MmpL1	480358	483234	-	55	43.5	31.8741	33.1635	0.0575368	0.4106	0.51602	32.5878	31.9995	-0.0259346	0.4782	0.511349	30.0158	30.2365	0.010937	0.4736	0.499459	32.1948	28.3042	-0.185415	0.2737	0.521237	33.1627	32.6927	-0.0202537	0.4897	0.528421	30.2549	31.2227	0.0457699	0.4242	0.50911	29.0121	33.7862	0.219812	0.1489	0.502246	30.6626	25.6516	-0.257332	0.136	0.497201	28.1864	28.1442	-0.00204776
RVBD_0403c	membrane protein MmpS1	483231	483659	-	7	8.16667	27.5234	35.806	0.381649	0.2492	0.51602	28.2977	23.021	-0.293735	0.3445	0.510765	25.4561	26.8888	0.0821083	0.434	0.495719	28.5966	27.9199	-0.0314505	0.4984	0.522138	28.7444	27.8571	-0.0421176	0.4855	0.528421	26.3874	21.2314	-0.309301	0.3293	0.50911	26.3659	17.8859	-0.558464	0.1532	0.502246	26.1517	23.3709	-0.161452	0.3983	0.497201	24.42	12.2169	-0.995685
RVBD_0404	fatty-acid-AMP ligase FadD30	483980	485737	+	87	32.75	18.455	14.5097	-0.345704	0.204	0.51602	18.9316	22.66	0.260048	0.2534	0.510765	17.5849	16.3526	-0.103695	0.4239	0.495526	19.0878	18.296	-0.0601668	0.4533	0.521237	17.9802	19.3413	0.106078	0.3825	0.528421	17.5807	16.6189	-0.0801147	0.437	0.50911	16.4436	19.572	0.251333	0.2093	0.502246	16.3698	18.1734	0.150889	0.3187	0.497201	15.3351	13.4682	-0.186865
RVBD_0405	polyketide synthase Pks6	485734	489942	+	123	49.6667	26.7834	25.7112	-0.0585726	0.4419	0.51602	29.0602	31.5004	0.11663	0.3485	0.510765	26.6888	30.1746	0.177416	0.2848	0.484951	28.208	28.3773	0.00897006	0.4749	0.521237	29.5036	31.7162	0.104629	0.364	0.528421	26.9498	32.1272	0.253805	0.2133	0.50911	25.4854	28.9245	0.18266	0.2156	0.502246	24.428	30.4955	0.320077	0.1189	0.497201	24.1537	28.4052	0.23399
RVBD_0406c	beta-lactamase like protein	489890	490708	-	14	11.1667	31.418	15.5623	-1.00993	0.0416	0.51602	31.9457	20.5328	-0.635087	0.1271	0.510765	31.7228	8.59165	-1.87679	0.0023	0.0961959	29.7523	15.8389	-0.906313	0.059	0.521237	35.8211	18.9362	-0.916435	0.0435	0.528421	32.8193	17.4127	-0.910893	0.0548	0.50911	25.2531	20.9877	-0.266489	0.2409	0.502246	32.6561	29.5625	-0.14324	0.3454	0.497201	30.7425	15.1624	-1.01803
RVBD_0407	F420-dependent glucose-6-phosphate dehydrogenase Fgd1	490786	491796	+	20	16.75	3.69331	2.92175	-0.32691	0.2818	0.51602	4.30103	3.90886	-0.128876	0.4273	0.510765	3.8579	4.39781	0.196305	0.3372	0.48933	4.05879	3.63135	-0.151353	0.3976	0.521237	3.61659	3.92329	0.124452	0.3821	0.528421	3.99077	2.69879	-0.550085	0.1613	0.50911	3.73486	2.57657	-0.532066	0.0756	0.502246	3.74087	2.60296	-0.519751	0.0985	0.497201	3.69646	1.26173	-1.53553
RVBD_0408	phosphate acetyltransferase Pta	491789	493861	+	43	25.6667	14.3909	12.1816	-0.238798	0.3296	0.51602	14.7654	10.1541	-0.538043	0.1591	0.510765	13.8299	6.29359	-1.13201	0.0235	0.305599	13.895	9.38904	-0.563382	0.148	0.521237	15.5079	11.2556	-0.460414	0.1911	0.528421	13.7125	5.76482	-1.24607	0.011	0.345889	13.2434	9.23709	-0.519208	0.0838	0.502246	13.2249	10.9124	-0.276898	0.2258	0.497201	12.2883	6.10455	-1.00781
RVBD_0409	acetate kinase AckA	493854	495011	+	17	13	7.18437	5.59562	-0.353432	0.3249	0.51602	7.37479	8.07961	0.136053	0.3895	0.510765	6.55347	7.51777	0.202639	0.3698	0.490836	7.3274	7.50591	0.0395661	0.456	0.521237	7.41605	11.116	0.586561	0.1367	0.528421	6.78087	10.2221	0.595011	0.1516	0.50911	6.70261	9.09344	0.440172	0.1562	0.502246	6.71088	13.7359	1.03268	0.0783	0.472034	6.25089	13.0198	1.0582
RVBD_0410c	serine/threonine-protein kinase PknG	495065	497317	-	31	1.66667	0.612414	0	-0.595066	NA	NA	0.626855	0	-0.622392	NA	NA	0.287001	0.309201	0.641676	NA	NA	0.645899	0	-0.657651	NA	NA	0.627321	0	-0.623264	NA	NA	0.583813	0	-0.539372	NA	NA	0.296095	0.36918	0.352306	NA	NA	0.299793	2.34677	2.72053	NA	NA	0.184036	0.127267	-0.13747
RVBD_0411c	glutamine-binding lipoprotein GlnH	497317	498303	-	9	0.666667	0	0	NA	NA	NA	0	0	NA	NA	NA	0	0	NA	NA	NA	0	0.309193	2.50191	NA	NA	0	0.544715	2.87046	NA	NA	0	0	NA	NA	NA	0	0.548834	3.69215	1e-05	0.00143636	0	0	NA	NA	NA	0	0	NA
RVBD_0412c	membrane protein	498303	499622	-	23	2	0.0901546	0	1.10153	NA	NA	0.0929553	0	1.08429	NA	NA	0.0841052	0	1.13948	NA	NA	0.0934036	0	1.08155	NA	NA	0.0478944	0.388634	2.42012	NA	NA	0.0882251	0	1.11352	NA	NA	0.0439761	0.0915997	0.731394	NA	NA	0.0171792	1.2821	4.8529	0.0097	0.222392	0.076227	0	0.190443
RVBD_0413	mutator protein MutT3	499716	500369	+	7	6.58333	62.2475	70.0383	0.171127	0.3847	0.51602	63.2398	90.5765	0.518975	0.2359	0.510765	57.4572	80.7373	0.491511	0.2693	0.480913	64.004	49.104	-0.380685	0.3714	0.521237	65.0242	68.13	0.0683735	0.4469	0.528421	58.6152	83.4879	0.511022	0.2362	0.50911	58.9256	63.1208	0.0993736	0.4289	0.502246	57.982	65.7762	0.182079	0.374	0.497201	55.3546	35.9277	-0.622704
RVBD_0414c	thiamine-phosphate pyrophosphorylase ThiE	500353	501021	-	10	1.83333	13.8225	5.54392	-1.26184	NA	NA	14.0173	4.23048	-1.65282	NA	NA	12.888	29.3133	1.18981	NA	NA	14.2758	1.85373	-2.76975	NA	NA	14.5518	7.4668	-0.922191	NA	NA	13.0926	5.95308	-1.08554	NA	NA	13.2566	14.2608	0.107674	NA	NA	12.9375	4.3803	-1.53784	NA	NA	12.2115	1.85819	-2.63076
RVBD_0415	glycine oxidase ThiO	501151	502173	+	12	0	0	0	NA	NA	NA	0	0	NA	NA	NA	0	0	NA	NA	NA	0	0	NA	NA	NA	0	0	NA	NA	NA	0	0	NA	NA	NA	0	0	NA	NA	NA	0	0	NA	NA	NA	0	0	NA
RVBD_0416	thiamine biosynthesis protein ThiS	502170	502376	+	4	0	0	0	NA	NA	NA	0	0	NA	NA	NA	0	0	NA	NA	NA	0	0	NA	NA	NA	0	0	NA	NA	NA	0	0	NA	NA	NA	0	0	NA	NA	NA	0	0	NA	NA	NA	0	0	NA
RVBD_0417	thiamine biosynthesis protein ThiG	502369	503127	+	15	1.75	0	0	NA	NA	NA	0	0	NA	NA	NA	0	0	NA	NA	NA	0	0	NA	NA	NA	0	0	NA	NA	NA	0	0	NA	NA	NA	0	0	NA	NA	NA	0	0	NA	NA	NA	0	0	NA
RVBD_0418	lipoprotein aminopeptidase LpqL	503499	505001	+	28	20.9167	14.7118	19.0136	0.371142	0.2176	0.51602	15.0636	20.3743	0.436666	0.1923	0.510765	15.6906	26.235	0.742344	0.0638	0.415891	15.1454	14.4694	-0.0642283	0.4813	0.521237	14.6561	16.3315	0.157464	0.3661	0.528421	14.6144	13.7789	-0.083119	0.4545	0.50911	15.3238	15.7415	0.0390444	0.4589	0.502246	14.4746	17.1457	0.244444	0.2685	0.497201	12.9856	18.9547	0.545791
RVBD_0419	lipoprotein peptidase LpqM	505089	506585	+	22	16.4167	37.4126	38.6318	0.0469984	0.4328	0.51602	40.5423	42.9905	0.0852781	0.3835	0.510765	38.8761	50.6811	0.383122	0.1138	0.451928	38.7118	37.4668	-0.0463844	0.451	0.521237	39.0035	38.983	-2.25218e-05	0.5127	0.530589	37.6934	30.1108	-0.322943	0.1828	0.50911	35.6212	41.3033	0.213586	0.2023	0.502246	33.4081	38.8589	0.218115	0.2381	0.497201	35.1572	33.8511	-0.0543354
RVBD_0420c	transmembrane protein	506564	506974	-	9	7.75	23.7512	18.0811	-0.389623	0.332	0.51602	24.32	16.9076	-0.520206	0.2731	0.510765	21.7489	4.65635	-2.20562	0.0083	0.199985	24.2149	15.6467	-0.625349	0.2267	0.521237	24.6871	23.2805	-0.0818131	0.4976	0.52913	22.351	21.074	-0.081749	0.4983	0.51659	22.2396	16.8463	-0.399722	0.2134	0.502246	22.1252	19.9583	-0.148063	0.3868	0.497201	20.8001	16.8815	-0.299715
RVBD_0421c	hypothetical protein	507135	507764	-	10	4.91667	21.1641	15.8812	-0.408372	0.355	0.51602	26.1525	13.5293	-0.941813	0.2003	0.510765	23.3311	22.4852	-0.048642	0.4978	0.510639	21.6707	15.7623	-0.453242	0.3438	0.521237	26.2364	24.4965	-0.0946893	0.4741	0.528421	23.8934	24.9928	0.0689362	0.4515	0.50911	23.7523	20.7469	-0.194126	0.3825	0.502246	23.8136	30.1383	0.339991	0.3147	0.497201	22.3034	15.8704	-0.488234
RVBD_0422c	phosphomethylpyrimidine kinase ThiD	507761	508558	-	14	0.416667	0	0	NA	NA	NA	0	0	NA	NA	NA	0	0	NA	NA	NA	0	0	NA	NA	NA	0	0	NA	NA	NA	0	0	NA	NA	NA	0	0	NA	NA	NA	0	0.279451	1.74681	NA	NA	0	0	NA
RVBD_0423c	thiamine biosynthesis protein ThiC	508585	510228	-	22	3.33333	1.05086	0	-2.72047	1e-05	0.001735	1.08064	6.05777	2.46385	0.1325	0.510765	0.974736	0	-2.61686	1e-05	0.000754878	1.08682	3.91612	1.84757	0.1144	0.521237	1.10324	1.89219	0.839132	0.255	0.528421	1.01693	2.62837	1.39263	0.2452	0.50911	1.01207	6.76342	2.68826	0.082	0.502246	0.997017	0.725743	-0.398681	0.391	0.497201	0.89992	1.15784	0.389447
RVBD_0424c	hypothetical protein	510380	510655	-	8	9.16667	33.9524	33.012	-0.038272	0.4808	0.51602	34.7604	20.2418	-0.775872	0.093	0.510765	31.2794	33.1303	0.0851046	0.4164	0.495526	35.0504	36.5152	0.0610443	0.4298	0.521237	35.3645	42.8759	0.279432	0.2656	0.528421	32.3105	30.5678	-0.0775357	0.4396	0.50911	32.2811	33.7343	0.0638362	0.4315	0.502246	32.0504	25.4465	-0.332178	0.2184	0.497201	30.031	32.9234	0.133246
RVBD_0425c	HAD ATPase, P-type, family IC CtpH	510705	515324	-	40	27.75	25.4761	22.9312	-0.151053	0.3464	0.51602	26.1158	23.1122	-0.175486	0.3297	0.510765	25.2525	17.3553	-0.539861	0.0969	0.441241	25.4626	24.6254	-0.0475543	0.4703	0.521237	25.779	28.6	0.150374	0.3206	0.528421	23.4837	16.5014	-0.507945	0.0953	0.50911	22.0745	21.4506	-0.0412394	0.4522	0.502246	24.0013	18.4956	-0.375698	0.0986	0.497201	22.452	28.1709	0.327482
RVBD_0426c	transmembrane protein	515376	515819	-	2	2.66667	54.2532	39.918	-0.435559	NA	NA	55.6829	54.3372	-0.0305203	NA	NA	49.782	20.7365	-1.24823	NA	NA	55.3325	46.9742	-0.23046	NA	NA	56.5923	37.6765	-0.579219	NA	NA	51.2157	33.4702	-0.604985	NA	NA	50.8881	40.7008	-0.320755	NA	NA	50.4007	43.161	-0.222421	NA	NA	47.2706	47.1811	-0.00109498
RVBD_0427c	exodeoxyribonuclease III protein XthA	516020	516895	-	13	9.66667	12.1466	16.6236	0.455319	0.1993	0.51602	13.7713	14.9002	0.117373	0.4062	0.510765	12.43	10.2183	-0.276684	0.3741	0.490836	13.955	24.9675	0.840832	0.0591	0.521237	11.4407	19.4701	0.768807	0.091	0.528421	11.5445	11.7193	0.0260391	0.4679	0.50911	11.5397	21.1552	0.87399	0.0451	0.502246	12.7607	11.5081	-0.148073	0.3986	0.497201	9.77334	19.1822	0.972637
RVBD_0428c	N-acetyltransferase	516898	517806	-	16	9.75	15.0379	16.1336	0.10428	0.3917	0.51602	16.9562	21.8658	0.368937	0.2242	0.510765	15.3343	6.22692	-1.28998	0.0307	0.344263	17.1262	16.6596	-0.0367244	0.4924	0.521237	15.6998	13.5164	-0.212382	0.3894	0.528421	14.3318	9.72284	-0.55435	0.1942	0.50911	14.3569	13.1883	-0.121806	0.3849	0.502246	14.2042	25.7515	0.858043	0.0333	0.378502	14.5969	10.5478	-0.466723
RVBD_0429c	polypeptide deformylase Def	517806	518399	-	9	0	0	0	NA	NA	NA	0	0	NA	NA	NA	0	0	NA	NA	NA	0	0	NA	NA	NA	0	0	NA	NA	NA	0	0	NA	NA	NA	0	0	NA	NA	NA	0	0	NA	NA	NA	0	0	NA
RVBD_0430	hypothetical protein	518736	519044	+	3	0.333333	0	0	NA	NA	NA	0	0	NA	NA	NA	0	0	NA	NA	NA	0	0	NA	NA	NA	0	0	NA	NA	NA	0	0	NA	NA	NA	0	0	NA	NA	NA	0	0	NA	NA	NA	0	0	NA
RVBD_0431	hypothetical protein	519076	519570	+	10	4.91667	6.8675	16.6699	1.28268	0.1185	0.51602	5.64762	9.40108	0.743168	0.2671	0.510765	6.31038	6.42925	0.046561	0.4456	0.495719	7.03582	4.48211	-0.618163	0.3561	0.521237	5.73889	8.54156	0.583355	0.2994	0.528421	6.49501	4.46565	-0.508547	0.3629	0.50911	6.45134	6.53699	0.0220564	0.4769	0.502246	6.36675	6.16362	-0.0431952	0.4902	0.501639	4.8324	6.35665	0.398326
RVBD_0432	periplasmic superoxide dismutase [Cu-Zn] SodC	519603	520325	+	12	11.9167	12.916	11.7328	-0.134486	0.4177	0.51602	13.2108	6.99594	-0.909199	0.0765	0.510765	11.8691	21.9041	0.885398	0.076	0.435234	12.1955	12.4406	0.0321261	0.4516	0.521237	13.4564	13.3339	-0.00966892	0.5089	0.529899	12.2942	6.93117	-0.818894	0.1	0.50911	12.2692	8.84124	-0.471278	0.1311	0.502246	12.1872	12.2471	0.00768178	0.4825	0.501064	11.3926	14.6255	0.360991
RVBD_0433	carboxylate-amine ligase	520327	521457	+	23	17.8333	51.6017	52.5377	0.0264745	0.4448	0.51602	50.1434	53.2396	0.0869361	0.383	0.510765	47.8484	30.8022	-0.634377	0.0532	0.399646	50.6006	52.3345	0.0491192	0.4276	0.521237	51.0958	52.6042	0.0424809	0.4293	0.528421	49.0354	33.1506	-0.563812	0.0656	0.50911	46.5956	45.7662	-0.0258118	0.4615	0.502246	48.627	49.0427	0.0123737	0.4727	0.501064	45.8284	46.5931	0.0240537
RVBD_0434	hypothetical protein	521517	522170	+	13	11.4167	33.1174	39.3509	0.249909	0.2908	0.51602	37.3497	37.4188	0.00404001	0.4734	0.510774	33.7242	34.8614	0.0493062	0.4289	0.495719	34.2921	33.4107	-0.0361507	0.4829	0.521237	38.0451	47.7956	0.330133	0.2178	0.528421	31.5442	29.3993	-0.0999564	0.4404	0.50911	34.7796	42.6555	0.294575	0.2218	0.502246	34.4619	36.1455	0.0690132	0.4264	0.497201	32.3211	54.0833	0.742734
RVBD_0435c	transitional endoplasmic reticulum ATPase	522350	524536	-	23	19.8333	44.6277	52.0574	0.222604	0.2155	0.51602	45.9013	42.5312	-0.109417	0.371	0.510765	41.3383	42.455	0.0390275	0.4417	0.495719	46.2532	51.4113	0.152987	0.2893	0.521237	46.5484	52.6972	0.179435	0.2554	0.528421	42.5906	43.1232	0.0184954	0.4629	0.50911	42.5803	48.1002	0.175912	0.1996	0.502246	42.2471	38.7606	-0.12414	0.2914	0.497201	39.4612	42.5432	0.108647
RVBD_0436c	CDP-diacylglycerol-serine O-phosphatidyltransferase PssA	524533	525393	-	17	6.91667	3.17977	3.22195	0.0414181	0.3968	0.51602	3.22685	1.90245	-0.718192	0.4407	0.510765	2.91103	3.91774	0.444479	0.3498	0.48933	3.30001	2.56154	-0.334672	0.489	0.521237	2.89863	2.11955	-0.418548	0.496	0.529117	3.0606	4.9322	0.699572	0.2903	0.50911	3.04605	2.04025	-0.567769	0.3437	0.502246	3.00183	0.036638	-5.53439	0.0003	0.0254676	2.1907	0.782003	-1.4462
RVBD_0437c	phosphatidylserine decarboxylase Psd	525390	526085	-	8	2.25	1.10479	0	-1.31921	NA	NA	1.11988	1.24818	0.469305	NA	NA	1.01805	0	-1.21525	NA	NA	0.571672	1.54477	1.48069	NA	NA	0.569671	0.272358	-0.295511	NA	NA	1.04292	0	-1.24583	NA	NA	0.528243	0.229833	-0.862439	NA	NA	1.06775	0	-2.59765	NA	NA	0.33099	3.81432	3.36383
RVBD_0438c	molybdopterin biosynthesis protein MoeA2	526146	527363	-	14	10.6667	22.2328	21.9149	-0.0184179	0.4887	0.516277	22.7676	15.6874	-0.533689	0.1365	0.510765	20.4971	8.44099	-1.27242	0.0156	0.271247	20.8176	19.0504	-0.125444	0.3944	0.521237	23.179	29.5226	0.350552	0.1825	0.528421	19.1756	20.4541	0.0953404	0.4033	0.50911	19.1539	11.5216	-0.732003	0.0248	0.461988	20.8645	16.8774	-0.305232	0.2077	0.497201	17.8377	19.3221	0.115969
RVBD_0439c	oxidoreductase	527382	528317	-	19	12.6667	37.2538	38.8622	0.0618478	0.4277	0.51602	43.936	42.3087	-0.0534997	0.4699	0.510765	39.5992	45.5807	0.203769	0.3165	0.48933	38.4663	39.4564	0.0375238	0.4615	0.521237	41.5435	44.3067	0.0937097	0.4073	0.528421	40.8707	40.6207	-0.00787647	0.5069	0.52037	35.4518	33.0944	-0.0990821	0.3806	0.502246	33.0457	33.8385	0.0343479	0.4594	0.501064	35.3722	31.8247	-0.152072
RVBD_0440	chaperonin 2 GroEL2	528611	530233	+	13	0.75	0	0	NA	NA	NA	0	0	NA	NA	NA	0	0	NA	NA	NA	0	0	NA	NA	NA	0	0	NA	NA	NA	0	0	NA	NA	NA	0	0	NA	NA	NA	0	0	NA	NA	NA	0	0	NA
RVBD_0441c	hypothetical protein	530299	530727	-	9	8.25	19.6402	17.3273	-0.176875	0.382	0.51602	20.1545	15.856	-0.341674	0.2871	0.510765	20.7352	21.8702	0.08017	0.4213	0.495526	23.2648	21.4589	-0.113038	0.4239	0.521237	23.3968	17.2991	-0.43093	0.2075	0.528421	21.4527	21.3528	-0.00329083	0.4964	0.515753	21.4192	19.8512	-0.108975	0.392	0.502246	21.2358	19.5276	-0.120265	0.3994	0.497201	19.8563	12.4093	-0.675517
RVBD_0442c	PPE family protein PPE10	530754	532217	-	24	18.9167	40.4119	33.3175	-0.277627	0.251	0.51602	41.2961	39.0054	-0.0816222	0.4232	0.510765	37.2506	21.6332	-0.782557	0.0379	0.365422	39.6128	31.5726	-0.326413	0.2104	0.521237	39.8541	36.5759	-0.123106	0.3804	0.528421	36.329	28.399	-0.354293	0.1864	0.50911	36.392	37.0275	0.025082	0.4582	0.502246	38.1409	38.4421	0.0114592	0.4817	0.501064	34.1182	36.8605	0.111723
RVBD_0443	hypothetical protein	532399	532914	+	14	11.6667	52.7554	58.6171	0.1527	0.3342	0.51602	49.8795	47.1534	-0.0802253	0.4249	0.510765	48.68	43.8321	-0.150324	0.3776	0.491452	54.6134	58.4657	0.099049	0.3766	0.521237	54.803	59.8656	0.128163	0.348	0.528421	50.1846	53.5581	0.0946377	0.3809	0.50911	50.1477	48.2425	-0.0557252	0.411	0.502246	49.8375	49.5777	-0.00739852	0.4971	0.503226	46.8149	45.2217	-0.0496535
RVBD_0444c	anti-sigma factor RskA	533094	533792	-	9	7.08333	12.9084	22.8383	0.825375	0.1125	0.51602	13.269	25.6774	0.954231	0.0839	0.510765	11.9669	10.1324	-0.232392	0.4286	0.495719	13.296	21.1092	0.669541	0.1752	0.521237	13.5539	18.2962	0.43628	0.2688	0.528421	12.2437	17.852	0.547408	0.2191	0.50911	12.2555	13.244	0.112626	0.4281	0.502246	12.0538	12.362	0.0373115	0.4659	0.501064	11.3877	12.3282	0.116067
RVBD_0445c	RNA polymerase sigma factor SigK	533836	534399	-	10	8.75	61.3187	41.9076	-0.547575	0.2481	0.51602	71.0085	50.6479	-0.486072	0.2728	0.510765	56.868	39.3944	-0.527995	0.2611	0.480913	71.7337	62.9752	-0.186794	0.4116	0.521237	72.2164	46.4554	-0.634898	0.2107	0.528421	66.0643	35.9511	-0.875719	0.1515	0.50911	66.0685	43.6539	-0.597415	0.1181	0.502246	65.2663	50.5142	-0.36933	0.2313	0.497201	61.3484	52.9425	-0.21217
RVBD_0446c	transmembrane protein	534448	535218	-	17	16	29.3075	27.2922	-0.10149	0.4151	0.51602	28.2296	21.289	-0.405444	0.228	0.510765	27.1321	24.2984	-0.157666	0.3826	0.492708	30.3376	27.6524	-0.132415	0.3927	0.521237	28.7418	26.6354	-0.108562	0.4109	0.528421	27.9022	27.7421	-0.00705864	0.5053	0.519416	27.9256	20.4304	-0.450422	0.0896	0.502246	27.6034	21.7931	-0.340586	0.1703	0.497201	26.0443	21.6926	-0.263188
RVBD_0447c	cyclopropane-fatty-acyl-phospholipid synthase UfaA1	535227	536510	-	27	23.9167	47.3209	43.697	-0.114457	0.3652	0.51602	48.6463	41.4425	-0.230695	0.2491	0.510765	45.55	36.7611	-0.308643	0.1909	0.46751	48.88	39.2534	-0.315861	0.1709	0.521237	49.2356	46.2091	-0.0910692	0.3859	0.528421	46.8518	42.7545	-0.131506	0.3478	0.50911	44.9159	43.3213	-0.0520689	0.4235	0.502246	44.6696	43.1938	-0.0483847	0.4295	0.497201	43.5222	38.091	-0.192104
RVBD_0448c	hypothetical protein	536507	537172	-	16	16.3333	54.1693	48.6702	-0.153751	0.3614	0.51602	55.3123	46.3027	-0.255765	0.28	0.510765	50.0311	47.3232	-0.0795817	0.4531	0.495719	55.9247	41.823	-0.41834	0.1708	0.521237	56.5577	53.1062	-0.0902226	0.4314	0.528421	51.4	44.0166	-0.222948	0.2984	0.50911	51.523	51.0066	-0.014429	0.4779	0.502246	50.8964	49.926	-0.0276665	0.4666	0.501064	48.0667	34.4048	-0.482042
RVBD_0449c	hypothetical protein	537232	538551	-	23	21.25	49.7061	51.4227	0.0495024	0.4125	0.51602	50.926	44.1125	-0.206567	0.26	0.510765	45.8525	25.5118	-0.844586	0.0053	0.15767	51.2735	45.0434	-0.186267	0.2655	0.521237	51.7723	46.49	-0.154652	0.3114	0.528421	47.1862	40.9289	-0.204547	0.2487	0.50911	44.8181	38.9906	-0.200816	0.1905	0.502246	44.4885	42.0275	-0.0819861	0.3619	0.497201	43.9685	33.3585	-0.398092
RVBD_0450c	transmembrane transporter MmpL4	538591	541494	-	84	43.9167	7.39172	6.46553	-0.191401	0.3003	0.51602	7.74537	4.97617	-0.635782	0.0463	0.510765	7.47153	7.63452	0.0326519	0.4411	0.495719	7.66882	6.12366	-0.322718	0.1819	0.521237	7.84883	3.62849	-1.10944	0.0019	0.192697	7.67758	1.56877	-2.28121	1e-05	0.000915588	7.52557	2.29336	-1.71215	1e-05	0.00143636	6.74354	3.76118	-0.841398	0.0009	0.056538	6.0576	5.09658	-0.248511
RVBD_0451c	membrane protein MmpS4	541491	541913	-	15	9.25	2.24541	1.65234	-0.408611	0.5141	0.524513	2.31277	3.75916	0.710966	0.2487	0.510765	2.58005	6.87783	1.41765	0.1172	0.451928	2.56283	2.30071	-0.130141	0.5804	0.583385	2.60268	1.88334	-0.43353	0.5165	0.531603	2.39265	1.08444	-1.07912	0.3482	0.50911	2.13066	1.31522	-0.683863	0.3126	0.502246	1.76109	1.69908	-0.0473571	0.5006	0.504009	2.41705	2.47462	0.0414427
RVBD_0452	transcriptional regulator	542145	542855	+	10	10.75	40.3474	26.2704	-0.616805	0.1491	0.51602	41.567	29.5197	-0.491816	0.1851	0.510765	37.0622	31.7891	-0.219706	0.3516	0.48933	41.4635	28.9003	-0.518758	0.1664	0.521237	42.0549	28.1681	-0.576144	0.1443	0.528421	38.4295	25.1381	-0.610005	0.1463	0.50911	38.1143	22.3364	-0.770185	0.0213	0.438323	37.849	21.7617	-0.797679	0.0317	0.375045	35.3261	17.6456	-0.999967
RVBD_0453	PPE family protein PPE11	543177	544733	+	23	16.75	42.8985	40.3003	-0.0894463	0.4048	0.51602	43.9453	44.6175	0.0225036	0.462	0.510765	44.2505	33.2477	-0.411439	0.1407	0.451928	44.3024	46.1672	0.0600617	0.4131	0.521237	47.1687	44.461	-0.0846299	0.4183	0.528421	45.5604	41.756	-0.125045	0.3607	0.50911	40.7487	32.3696	-0.331911	0.0921	0.502246	42.647	37.4908	-0.185748	0.2569	0.497201	40.0741	31.7323	-0.336373
RVBD_0454	hypothetical protein	544838	545188	+	6	5.33333	36.2389	24.252	-0.574635	0.1604	0.51602	37.262	50.8782	0.451071	0.1701	0.510765	27.7686	49.6592	0.83979	0.0368	0.36141	31.0893	29.8258	-0.0569326	0.4625	0.521237	37.5979	28.3083	-0.405439	0.2187	0.528421	34.3613	44.5132	0.375486	0.2005	0.50911	34.1975	29.2578	-0.224301	0.2888	0.502246	28.4349	47.0448	0.726186	0.0448	0.41911	31.9809	37.2774	0.221738
RVBD_0454Ac	hypothetical protein	545191	545421	-	9	4.66667	13.9614	31.8346	1.19047	0.0186	0.51602	17.0174	34.6957	1.02947	0.0111	0.510765	15.4805	40.163	1.37634	0.0123	0.248814	17.3938	20.9557	0.273266	0.2952	0.521237	17.5054	31.5671	0.852835	0.0496	0.528421	16.0055	47.7103	1.57618	0.014	0.392631	16.0527	19.6527	0.292281	0.2605	0.502246	15.7683	33.814	1.09969	0.0462	0.423073	14.8971	27.5769	0.888279
RVBD_0455c	hypothetical protein	545378	545824	-	11	0.416667	0	0	NA	NA	NA	0	0	NA	NA	NA	0	0	NA	NA	NA	0	0	NA	NA	NA	0	0	NA	NA	NA	0	1.31418	3.66668	NA	NA	0	0	NA	NA	NA	0	0	NA	NA	NA	0	0	NA
RVBD_0456A	toxin MazF1	547079	547360	-	4	3.91667	49.8699	72.8671	0.549018	0.1187	0.51602	51.0835	66.5454	0.383745	0.2251	0.510765	46.076	82.1563	0.83579	0.0412	0.373941	51.7769	58.517	0.179326	0.3495	0.521237	52.0998	71.4824	0.458351	0.1684	0.528421	35.7293	38.76	0.120665	0.4047	0.50911	47.7111	70.7674	0.568678	0.0748	0.502246	47.231	60.1538	0.349067	0.202	0.497201	44.534	41.939	-0.0852927
RVBD_0456Bc	antitoxin MazE1	547347	547520	-	13	11.6667	25.6669	35.626	0.474038	0.1083	0.51602	28.7943	33.5863	0.223391	0.2905	0.510765	23.5661	24.3066	0.0463744	0.4437	0.495719	28.8266	28.5739	-0.0110601	0.4992	0.522138	24.6533	27.221	0.144337	0.364	0.528421	24.4986	29.9177	0.289609	0.2418	0.50911	24.2923	27.1102	0.158519	0.3246	0.502246	22.2769	15.5914	-0.514089	0.0913	0.486589	22.4647	20.7262	-0.11552
RVBD_0456c	antitoxin MazE1	545892	546806	-	11	11.5833	24.8563	16.5764	-0.580964	0.1796	0.51602	25.4577	27.9247	0.135209	0.3785	0.510765	22.9188	20.4956	-0.158606	0.4121	0.495526	25.7039	26.8888	0.066899	0.4247	0.521237	25.8124	28.4341	0.141295	0.3732	0.528421	23.6648	31.1172	0.39642	0.2096	0.50911	23.6399	24.0612	0.0258151	0.4693	0.502246	23.5354	22.4058	-0.0705482	0.4532	0.500352	21.9753	18.3314	-0.260536
RVBD_0457c	prolyl oligopeptidase	547589	549610	-	38	27.1667	37.8094	36.4995	-0.0503408	0.4556	0.51602	37.2546	32.8544	-0.180746	0.3249	0.510765	36.2694	27.2501	-0.411694	0.1402	0.451928	39.0293	30.5867	-0.350975	0.1778	0.521237	36.7609	26.7686	-0.456894	0.1226	0.528421	32.3061	24.9195	-0.373779	0.1692	0.50911	33.4993	27.7221	-0.272947	0.1615	0.502246	34.3038	34.7029	0.0167709	0.4714	0.501064	32.3173	35.4156	0.132212
RVBD_0458	aldehyde dehydrogenase (NAD+)	549678	551201	+	23	18.75	40.0154	31.0851	-0.363429	0.1686	0.51602	41.0782	32.4334	-0.340033	0.1885	0.510765	36.9773	45.8111	0.309568	0.1679	0.465317	41.4734	40.7358	-0.0252501	0.4907	0.521237	39.7993	34.346	-0.211845	0.3005	0.528421	38.2012	26.641	-0.518883	0.0928	0.50911	38.1768	30.2573	-0.335206	0.0942	0.502246	37.7905	28.1305	-0.425646	0.052	0.431682	35.5445	28.2522	-0.330915
RVBD_0459	hypothetical protein	551201	551692	+	5	4.16667	14.9094	12.7764	-0.212151	0.4421	0.51602	15.3221	10.4428	-0.539299	0.3339	0.510765	13.7168	0.487321	-4.48927	0.0255	0.311947	15.3087	10.7393	-0.498109	0.3373	0.521237	12.466	14.1532	0.189978	0.3879	0.528421	11.3347	10.5897	-0.0881561	0.4909	0.513326	14.1011	8.12503	-0.790164	0.1563	0.502246	11.1675	12.4488	0.157645	0.4183	0.497201	13.0809	16.186	0.308913
RVBD_0460	hydrophobic protein	551752	551991	+	3	4.08333	5.93895	9.76731	0.730642	0.2802	0.51602	6.11732	1.87281	-1.59589	0.2909	0.510765	5.38106	4.32882	-0.272125	0.5674	0.568502	5.96707	9.88767	0.741255	0.2561	0.521237	6.1194	7.90327	0.387985	0.2931	0.528421	5.54774	12.3121	1.15717	0.1587	0.50911	5.43909	7.33642	0.432186	0.3291	0.502246	5.45619	7.95702	0.543835	0.2909	0.497201	5.07343	0.566668	-2.97792
RVBD_0461	transmembrane protein	551984	552553	+	17	14.0833	58.3796	53.4362	-0.126983	0.3818	0.51602	59.8552	48.8358	-0.292783	0.2372	0.510765	54.0251	51.6151	-0.0651603	0.4483	0.495719	60.3438	54.4808	-0.146802	0.3634	0.521237	60.8183	52.8799	-0.201103	0.3153	0.528421	55.3619	39.6618	-0.48018	0.1277	0.50911	51.9897	54.4579	0.0669986	0.4087	0.502246	54.9882	49.8233	-0.142165	0.295	0.497201	51.8032	51.6927	-0.00288261
RVBD_0462	dihydrolipoamide dehydrogenase LpdC	552617	554011	+	27	3.25	0.211262	0	-0.635321	0.451	0.51602	0.212774	0	-0.643725	0.456	0.510765	0.19125	0	-0.519252	1e-05	0.000754878	0.218177	0	-0.673356	0.4579	0.521237	0.217373	0	-0.668984	0.4511	0.528421	0.151043	0.280329	1.11793	0.3213	0.50911	0.150714	0.0460362	-0.95697	0.185	0.502246	0.201777	0	-1.9034	1e-05	0.00112179	0.141989	0.0477253	-0.689016
RVBD_0463	membrane protein	554019	554312	+	4	3.83333	52.4716	51.296	-0.0293182	0.5239	0.531732	54.0687	30.5683	-0.816183	0.2159	0.510765	48.8147	31.0225	-0.647678	0.2853	0.484951	54.6667	48.633	-0.165047	0.4706	0.521237	54.4611	54.5145	0.0045593	0.4668	0.528421	49.9376	47.2269	-0.0768097	0.5161	0.523601	50.0714	42.3423	-0.240988	0.3468	0.502246	49.9125	23.6437	-1.07526	0.0651	0.460915	46.8425	54.8166	0.22752
RVBD_0464c	alkylhydroperoxidase AhpD family core domain-containing protein	554316	554888	-	15	13.0833	20.486	18.1723	-0.170427	0.3758	0.51602	20.9113	21.88	0.0672543	0.4284	0.510765	18.7715	10.8947	-0.780331	0.077	0.435553	21.0413	15.7372	-0.416043	0.2207	0.521237	21.3157	14.9517	-0.508404	0.162	0.528421	19.4528	15.8081	-0.296392	0.2989	0.50911	17.8637	21.7731	0.285647	0.2314	0.502246	19.1597	18.8283	-0.0247905	0.4717	0.501064	18.0122	10.6317	-0.758732
RVBD_0465c	transcriptional regulator	554885	556309	-	28	23.6667	5.8967	1.37836	-2.07757	1e-05	0.001735	6.08264	1.59145	-1.91769	1e-05	0.00164	5.40057	11.271	1.06247	0.019	0.281364	5.78242	10.2713	0.830203	0.0021	0.21889	6.12858	8.17216	0.417345	0.1031	0.528421	5.58434	7.19267	0.367671	0.1194	0.50911	5.52027	3.7338	-0.562497	0.0163	0.414592	5.50172	4.66072	-0.238352	0.183	0.497201	5.10478	7.26416	0.509317
RVBD_0466	hypothetical protein	556461	557255	+	8	7.16667	20.1654	14.3305	-0.487797	0.2924	0.51602	20.677	14.815	-0.476139	0.3031	0.510765	21.2667	10.2976	-1.0377	0.1359	0.451928	20.6717	14.9125	-0.466347	0.2998	0.521237	21.0872	16.4475	-0.354246	0.3521	0.528421	19.066	14.7218	-0.36829	0.3455	0.50911	19.0481	26.9632	0.501329	0.1377	0.502246	18.8184	12.6414	-0.572505	0.1564	0.497201	20.2113	25.1989	0.318787
RVBD_0467	isocitrate lyase Icl	557530	558816	+	18	1.91667	0.0714656	0	1.22214	NA	NA	0.0741287	0	1.20433	NA	NA	0.0631192	0	1.27945	NA	NA	0.0694896	0	1.23551	NA	NA	0.0721658	0	1.21744	NA	NA	0.0650322	0	1.26611	NA	NA	0.062218	0	-0.0361528	NA	NA	0.063959	0	-0.0483486	NA	NA	0.059201	0	0.307157
RVBD_0468	3-hydroxybutyryl-CoA dehydrogenase FadB	558898	559758	+	13	12.5	10.3734	17.4706	0.753991	0.076	0.51602	9.71987	20.5937	1.08434	0.0364	0.510765	9.58734	20.2663	1.08116	0.0186	0.280815	9.85788	11.5885	0.236782	0.3269	0.521237	9.89134	11.9899	0.280857	0.2874	0.528421	9.0452	9.79677	0.119378	0.4002	0.50911	9.06331	9.5812	0.0807822	0.4216	0.502246	8.98953	12.104	0.429238	0.1732	0.497201	8.46513	8.67773	0.0372179
RVBD_0469	mycolic acid synthase UmaA	559891	560751	+	24	18.75	12.4289	9.51712	-0.382151	0.302	0.51602	13.415	14.3749	0.101537	0.3836	0.510765	12.1539	9.81937	-0.304746	0.3588	0.490497	12.9158	8.80888	-0.548813	0.2138	0.521237	12.8899	10.1845	-0.33713	0.3299	0.528421	12.4315	8.09497	-0.61509	0.1846	0.50911	11.8461	8.62799	-0.45651	0.1616	0.502246	12.4014	7.54309	-0.716143	0.0724	0.468893	11.0363	6.65289	-0.728425
RVBD_0470A	mycolic acid synthase PcaA	561857	562297	-	11	10.0833	73.4953	60.0845	-0.28974	0.253	0.51602	75.481	78.2751	0.0530881	0.429	0.510765	67.9365	55.6286	-0.287367	0.2643	0.480913	76.3026	72.9411	-0.0642828	0.4472	0.521237	76.4993	76.601	0.00258866	0.4779	0.528421	70.137	79.54	0.182117	0.3103	0.50911	70.1032	65.9739	-0.0874426	0.3795	0.502246	69.6479	66.3246	-0.0703969	0.4068	0.497201	65.4226	57.8062	-0.178256
RVBD_0470c	mycolic acid synthase PcaA	560851	561714	-	12	11	0.624706	0.0519442	-2.71089	0.0085	0.50315	0.633239	0.0525491	-2.72113	0.0098	0.484711	0.568967	0.531623	-0.0121411	0.4947	0.508501	0.64638	0.309193	-0.894697	0.1992	0.521237	0.644919	0.735556	0.247462	0.3754	0.528421	0.595624	0.050969	-2.65806	0.0125	0.370595	0.592844	0.128613	-2.04511	0.0093	0.306125	0.590799	0.81622	0.466706	0.4021	0.497201	0.558404	4.43627	2.96417
RVBD_0471c	hypothetical protein	562228	562716	-	12	10.5833	60.0704	75.875	0.337521	0.1574	0.51602	61.4588	75.8686	0.304442	0.188	0.510765	55.5203	45.331	-0.291407	0.2436	0.475929	62.185	69.3495	0.157963	0.3146	0.521237	62.6898	64.1136	0.033123	0.4646	0.528421	57.2546	65.5685	0.196284	0.273	0.50911	57.2801	62.424	0.124159	0.3153	0.502246	56.6028	85.4936	0.59492	0.0149	0.272098	53.1929	57.4961	0.112448
RVBD_0472c	transcriptional regulator TetR-family	562726	563430	-	10	7.75	0.764084	0.8815	0.292278	0.3917	0.51602	0.777695	0.9634	0.385112	0.4241	0.510765	0.690439	0	-3.09946	0.061	0.410876	0.5185	1.44211	1.48679	0.0524	0.521237	0.47141	1.46214	1.63847	0.0341	0.528421	0.539988	0.292384	-0.652518	0.3909	0.50911	0.708149	0.0866034	-2.60949	0.0196	0.430111	0.604787	0.061483	-2.79544	0.0129	0.250509	0.57243	0.909544	0.673071
RVBD_0473	transmembrane protein	563567	564937	+	16	13.3333	34.585	44.2813	0.357238	0.2197	0.51602	41.0568	38.0208	-0.109758	0.4297	0.510765	34.2343	26.606	-0.362187	0.27	0.480913	38.427	42.5659	0.148404	0.3566	0.521237	35.9451	44.488	0.308317	0.2458	0.528421	35.3955	48.2756	0.44838	0.1638	0.50911	32.9658	24.5672	-0.423871	0.1258	0.502246	32.8565	31.6351	-0.0544598	0.4432	0.499679	30.6115	30.2573	-0.0164445
RVBD_0474	transcriptional regulator	565024	565446	+	7	6.25	38.3605	35.0574	-0.127375	0.4153	0.51602	39.4473	39.26	-0.00467804	0.5236	0.52972	35.6325	22.1952	-0.678505	0.128	0.451928	39.8019	27.0926	-0.551372	0.1562	0.521237	34.346	32.5394	-0.0756451	0.4686	0.528421	31.3076	21.8964	-0.512059	0.1826	0.50911	36.6661	25.1807	-0.541156	0.07	0.502246	36.3782	43.257	0.250027	0.345	0.497201	34.1204	20.347	-0.743875
RVBD_0475	iron-regulated heparin binding hemagglutinin HbhA	565800	566399	+	9	6.83333	25.2874	38.5082	0.608258	0.1146	0.51602	25.7829	31.8021	0.304802	0.294	0.510765	27.1535	24.1237	-0.166978	0.4474	0.495719	22.6113	24.0677	0.0926611	0.4146	0.521237	26.3844	21.4498	-0.295035	0.3205	0.528421	23.737	41.6259	0.811575	0.0379	0.50911	23.7861	15.6805	-0.599756	0.0909	0.502246	23.5183	25.4386	0.113608	0.3839	0.497201	22.3022	26.5803	0.253794
RVBD_0476	transmembrane protein	566511	566774	+	6	5.83333	40.1415	45.6358	0.186847	0.313	0.51602	41.2029	42.3795	0.0426201	0.4494	0.510765	37.089	45.5121	0.296972	0.2144	0.46751	41.45	57.6412	0.476984	0.0718	0.521237	41.8857	46.7892	0.161466	0.3217	0.528421	38.2334	50.7919	0.411232	0.0993	0.50911	38.1965	33.0054	-0.21018	0.2387	0.502246	37.863	31.7505	-0.253401	0.231	0.497201	35.3678	44.6736	0.337357
RVBD_0477	secreted protein	566779	567225	+	5	4.33333	79.4236	76.0612	-0.060686	0.4966	0.51869	81.5111	67.5321	-0.269388	0.3731	0.510765	58.7191	59.5742	0.022577	0.4617	0.495801	65.7257	71.5215	0.123308	0.3994	0.521237	66.3471	78.8717	0.250681	0.322	0.528421	75.8452	106.665	0.492972	0.1803	0.50911	75.8884	101.611	0.421142	0.1761	0.502246	60.298	45.6573	-0.400685	0.2252	0.497201	70.1331	52.8822	-0.406344
RVBD_0478	deoxyribose-phosphate aldolase DeoC	567225	567899	+	3	2.83333	12.6862	12.4797	-0.00993774	0.5281	0.53488	13.0084	9.97063	-0.365047	0.42	0.510765	11.6331	9.3074	-0.302073	0.4234	0.495526	12.9427	12.4646	-0.0404438	0.5208	0.531162	13.1935	20.9213	0.671395	0.2449	0.528421	12.0334	33.8197	1.49222	0.0358	0.50911	11.9184	16.7555	0.491422	0.2336	0.502246	11.8183	31.0497	1.39085	0.1232	0.497201	10.9159	9.98473	-0.122922
RVBD_0479c	membrane protein	567924	568970	-	13	1.25	0	0	NA	NA	NA	0	0	NA	NA	NA	0	0	NA	NA	NA	0	0	NA	NA	NA	0	0	NA	NA	NA	0	0	NA	NA	NA	0	0.153222	1.306	NA	NA	0	0	NA	NA	NA	0	0	NA
RVBD_0480c	hydrolase	568967	569809	-	16	13.1667	37.0928	47.1114	0.345687	0.219	0.51602	35.3537	40.0283	0.180028	0.3304	0.510765	31.7916	29.5281	-0.105278	0.4429	0.495719	35.6472	35.6767	0.00222378	0.4808	0.521237	35.827	32.2083	-0.152425	0.3984	0.528421	35.3354	26.4869	-0.414188	0.215	0.50911	35.2891	23.5652	-0.582072	0.0606	0.502246	35.0934	39.9293	0.18635	0.3138	0.497201	32.8588	35.2623	0.102151
RVBD_0481c	hypothetical protein	569991	570515	-	12	10.25	48.0852	54.6667	0.18588	0.3221	0.51602	49.4026	56.5586	0.195939	0.3245	0.510765	48.7663	31.8404	-0.613185	0.1372	0.451928	45.5283	49.4261	0.119347	0.3715	0.521237	50.0867	50.6327	0.0165612	0.4687	0.528421	42.0145	38.079	-0.140723	0.4183	0.50911	45.6836	45.3255	-0.0111836	0.4976	0.504266	41.5842	33.8403	-0.296995	0.217	0.497201	38.8848	31.3926	-0.308264
RVBD_0482	UDP-N-acetylenolpyruvoylglucosamine reductase MurB	570542	571651	+	13	2.25	0	0	NA	NA	NA	0	0	NA	NA	NA	0	0	NA	NA	NA	0	0	NA	NA	NA	0	0	NA	NA	NA	0	0	NA	NA	NA	0	0	NA	NA	NA	0	0	NA	NA	NA	0	0	NA
RVBD_0483	lipoprotein LprQ	571713	573068	+	29	24.75	55.1691	50.556	-0.125586	0.3444	0.51602	56.5441	46.0448	-0.295894	0.1626	0.510765	52.9248	42.1115	-0.329222	0.129	0.451928	59.362	48.3564	-0.295393	0.1452	0.521237	59.5902	43.3342	-0.459064	0.0614	0.528421	54.5823	33.2408	-0.71479	0.0084	0.287354	52.6183	43.8715	-0.262182	0.1162	0.502246	52.3779	45.2821	-0.209929	0.1648	0.497201	50.8765	68.0443	0.419522
RVBD_0484c	oxidoreductase	573049	573804	-	10	9	32.4293	44.3694	0.453502	0.1429	0.51602	33.2545	26.0931	-0.347204	0.269	0.510765	30.0981	27.9604	-0.103922	0.4294	0.495719	33.7153	36.7796	0.127188	0.3765	0.521237	33.8112	36.9096	0.128175	0.3758	0.528421	30.9291	24.4161	-0.338274	0.2629	0.50911	31.0568	31.7926	0.0340833	0.462	0.502246	30.8207	27.6637	-0.155441	0.3391	0.497201	28.8909	14.8563	-0.957404
RVBD_0485	transcriptional regulator	573987	575303	+	23	16.0833	5.71745	5.59744	-0.0257344	0.4956	0.518512	6.54257	9.66449	0.565369	0.1242	0.510765	5.90195	29.9287	2.34163	1e-05	0.000754878	6.99979	3.61214	-0.943868	0.0519	0.521237	5.96187	1.93176	-1.60815	0.0081	0.489738	6.43796	2.03197	-1.64371	0.0063	0.236288	5.15677	3.97194	-0.374993	0.189	0.502246	5.11165	17.9956	1.81457	1e-05	0.00112179	6.00302	2.9164	-1.03593
RVBD_0486	glycosyltransferase MshA	575351	576793	+	13	3.16667	0.749717	1.33323	0.911608	0.2209	0.51602	1.18516	3.6175	1.62189	NA	NA	1.04657	0	-2.16092	NA	NA	0.780076	3.09066	1.97652	0.0129	0.521237	0.790542	3.37025	2.07719	0.0215	0.528421	0.726293	3.61513	2.28883	0.0401	0.50911	0.538407	1.00334	0.875549	0.2351	0.502246	0.711178	1.69018	1.2112	0.1452	0.497201	0.657577	4.3815	2.66251
RVBD_0487	hypothetical protein	576790	577341	+	9	9	30.4018	40.3156	0.408412	0.2031	0.51602	30.9642	50.9775	0.720094	0.0722	0.510765	28.0393	38.4984	0.458611	0.1722	0.465317	31.4052	44.4681	0.502838	0.1576	0.521237	31.7168	44.8087	0.499597	0.1614	0.528421	28.8078	38.8305	0.432	0.1938	0.50911	28.8691	28.1247	-0.0373435	0.4717	0.502246	28.447	50.4638	0.826801	0.0192	0.310862	27.1045	21.299	-0.346709
RVBD_0488	l-lysine exporter	577667	578272	+	9	8.08333	46.4946	26.0677	-0.831897	0.0933	0.51602	47.8666	30.7349	-0.636748	0.1449	0.510765	38.2867	23.3556	-0.710245	0.1377	0.451928	42.7275	34.1346	-0.322122	0.2956	0.521237	43.159	29.8216	-0.531149	0.1869	0.528421	39.2746	28.8276	-0.443951	0.2424	0.50911	39.268	29.2076	-0.426499	0.1804	0.502246	38.8912	47.7622	0.296507	0.2717	0.497201	36.602	20.4639	-0.837511
RVBD_0489	phosphoglycerate mutase Gpm1	578429	579178	+	11	1	0	0.486414	2.78762	NA	NA	0	0	NA	NA	NA	0	0	NA	NA	NA	0	0	NA	NA	NA	0	0	NA	NA	NA	0	0	NA	NA	NA	0	0.184145	1.42708	NA	NA	0	0	NA	NA	NA	0	0	NA
RVBD_0490	two-component system sensor histidine kinase SenX3	579352	580584	+	16	9.33333	20.5536	15.1849	-0.432596	0.2132	0.51602	18.9511	18.1336	-0.0607349	0.468	0.510765	17.1435	29.3509	0.776998	0.0569	0.402765	17.4404	13.4863	-0.367154	0.2606	0.521237	21.4585	15.3212	-0.481868	0.1914	0.528421	19.5799	11.2954	-0.787729	0.0829	0.50911	17.6822	24.8662	0.491882	0.1141	0.502246	17.5115	35.1986	1.00686	0.0078	0.192356	18.2752	14.5168	-0.330664
RVBD_0491	two-component system sensory transduction protein RegX3	580812	581495	+	9	6.58333	43.2176	36.1874	-0.253608	0.3351	0.51602	44.5551	49.9771	0.167308	0.3591	0.510765	34.0988	52.7417	0.630314	0.1224	0.451928	38.0859	33.0259	-0.203314	0.3831	0.521237	38.5096	28.3095	-0.44106	0.2427	0.528421	35.1862	25.4661	-0.463228	0.2333	0.50911	34.9539	23.9217	-0.546255	0.1126	0.502246	34.8212	31.5489	-0.141913	0.3872	0.497201	32.4541	23.3175	-0.475686
RVBD_0492A	two-component system sensory transduction protein RegX3	583378	583707	-	5	5.83333	28.5123	37.7438	0.40703	0.1971	0.51602	29.0199	38.606	0.414097	0.208	0.510765	26.1832	31.2096	0.25639	0.318	0.48933	29.4327	27.8128	-0.0778935	0.462	0.521237	29.5357	29.462	-0.000111337	0.512	0.530421	27.0706	23.8572	-0.177793	0.383	0.50911	27.071	35.4567	0.389411	0.1854	0.502246	26.9674	24.4803	-0.138765	0.3816	0.497201	25.2838	30.9086	0.290498
RVBD_0492c	oxidoreductase	581492	583381	-	18	15.0833	28.0987	33.8973	0.271594	0.2304	0.51602	28.7827	27.7584	-0.0510274	0.4658	0.510765	25.8786	21.8192	-0.244494	0.3133	0.48933	28.8858	30.1039	0.0607069	0.4111	0.521237	29.3582	28.621	-0.0354738	0.4809	0.528421	26.6684	21.0117	-0.342169	0.2201	0.50911	26.591	23.7155	-0.164816	0.2917	0.502246	26.2466	24.1006	-0.122782	0.3591	0.497201	24.7186	20.1382	-0.295025
RVBD_0493c	hypothetical protein	583704	584693	-	17	15.0833	34.459	30.0819	-0.194859	0.3473	0.51602	35.2781	28.3267	-0.315385	0.257	0.510765	31.7952	23.1467	-0.456461	0.184	0.466642	35.4485	32.7056	-0.115176	0.4071	0.521237	35.9269	32.5992	-0.139202	0.3885	0.528421	32.6627	23.8807	-0.450307	0.1879	0.50911	32.6737	31.6869	-0.0440669	0.4472	0.502246	32.4071	29.3894	-0.140799	0.326	0.497201	30.3234	18.9491	-0.677533
RVBD_0494	transcriptional regulator GntR-family	584698	585426	+	7	4.83333	11.3056	11.2666	0.00411784	0.4725	0.51602	11.4806	7.00888	-0.695093	0.2489	0.510765	10.474	16.1214	0.627151	0.2374	0.475568	11.693	4.32803	-1.40443	0.0998	0.521237	11.7846	6.20724	-0.905316	0.1905	0.528421	10.6959	6.87727	-0.620173	0.2658	0.50911	10.7683	9.79276	-0.134938	0.4227	0.502246	10.6073	8.485	-0.319162	0.3273	0.497201	10.0546	6.76416	-0.565348
RVBD_0495c	hypothetical protein	585427	586317	-	13	3.66667	5.69944	6.88986	0.296135	0.3856	0.51602	4.30634	10.1729	1.24589	0.1429	0.510765	5.24153	12.6055	1.2719	0.1963	0.46751	5.891	11.4376	0.966456	0.1917	0.521237	5.92713	4.87276	-0.245616	0.4797	0.528421	5.38559	4.61983	-0.182835	0.4849	0.511534	5.42166	2.9417	-0.862367	0.2211	0.502246	5.33938	8.0423	0.590036	0.3013	0.497201	5.11536	8.38245	0.713439
RVBD_0496	exopolyphosphatase	586349	587383	+	9	7.83333	14.5809	12.7255	-0.191062	0.4265	0.51602	14.976	23.5348	0.65425	0.1644	0.510765	13.3674	7.09313	-0.903493	0.1733	0.465317	14.922	13.5235	-0.137042	0.4446	0.521237	15.1683	14.138	-0.0968208	0.4838	0.528421	13.8134	16.3348	0.245522	0.352	0.50911	13.7017	17.9207	0.387401	0.2297	0.502246	13.6068	7.5918	-0.838968	0.0838	0.47684	12.7339	18.247	0.519425
RVBD_0497	transmembrane protein	587380	588312	+	14	6.08333	4.85523	2.06249	-1.19738	0.1678	0.51602	6.65285	3.37931	-0.947253	0.216	0.510765	5.93716	1.04635	-2.39963	0.0485	0.384891	7.96195	8.90066	0.171742	0.3973	0.521237	4.97915	3.4905	-0.492026	0.3298	0.528421	7.31617	4.65033	-0.628685	0.276	0.50911	6.06168	1.26368	-2.23018	0.0081	0.275226	7.36048	5.18639	-0.499575	0.2321	0.497201	6.79577	1.80975	-1.87558
RVBD_0498	hypothetical protein	588328	589170	+	12	8.83333	38.1203	29.999	-0.343577	0.3109	0.51602	38.8471	21.584	-0.844725	0.1013	0.510765	39.5793	27.364	-0.529828	0.2122	0.46751	39.3578	31.9008	-0.30113	0.3308	0.521237	35.6868	15.8676	-1.16535	0.0366	0.528421	29.5225	16.621	-0.825504	0.1124	0.50911	40.6966	29.7747	-0.450242	0.1276	0.502246	35.8038	36.3637	0.0226281	0.4708	0.501064	33.8653	55.134	0.703184
RVBD_0499	hypothetical protein	589186	590061	+	5	4.58333	25.5661	29.7937	0.223996	0.3615	0.51602	26.3484	18.139	-0.532252	0.3023	0.510765	23.5348	25.0477	0.0938808	0.4335	0.495719	26.3294	22.6854	-0.210129	0.421	0.521237	26.4919	23.6574	-0.158728	0.4519	0.528421	24.2262	15.7079	-0.617625	0.2733	0.50911	24.1048	28.7499	0.254532	0.2943	0.502246	24.109	16.9852	-0.503612	0.1998	0.497201	22.5556	44.7848	0.98931
RVBD_0500	pyrroline-5-carboxylate reductase ProC	590086	590973	+	13	0.333333	0	0	NA	NA	NA	0	0	NA	NA	NA	0	0	NA	NA	NA	0	0	NA	NA	NA	0	0	NA	NA	NA	0	0	NA	NA	NA	0	0	NA	NA	NA	0	0.0954922	1.04855	NA	NA	0	0	NA
RVBD_0500A	excisionase	591114	591350	+	4	2.16667	6.15859	11.1684	0.874059	NA	NA	6.18655	0.9941	-2.33059	NA	NA	5.66786	7.46787	0.427329	NA	NA	4.22303	8.75951	1.06359	0.1723	0.521237	6.46341	17.576	1.44776	NA	NA	3.87285	4.85904	0.358299	0.4392	0.50911	5.84776	4.95523	-0.227622	NA	NA	5.67382	7.13993	0.333607	NA	NA	5.49616	8.19874	0.580179
RVBD_0500B	hypothetical protein	591478	591579	+	1	2.58333	6.0563	5.20403	-0.120091	NA	NA	6.25049	1.73412	-1.51686	NA	NA	5.59716	0	-3.52106	NA	NA	6.29555	16.069	1.36371	NA	NA	6.28868	4.04242	-0.501702	NA	NA	5.80606	10.3812	0.871134	NA	NA	5.79296	2.64191	-1.06258	NA	NA	5.80455	7.78725	0.425438	NA	NA	5.36577	0.496217	-2.88403
RVBD_0501	UDP-glucose 4-epimerase GalE2	591657	592787	+	25	18.8333	9.86065	14.4791	0.555662	0.1146	0.51602	10.0858	12.7683	0.342042	0.2271	0.510765	10.0226	22.7108	1.18075	0.025	0.3095	10.1365	11.6367	0.201207	0.3294	0.521237	10.7347	12.5021	0.221911	0.3096	0.528421	9.85666	13.1823	0.421212	0.1831	0.50911	9.30927	11.9843	0.364502	0.201	0.502246	9.31428	8.95914	-0.0555804	0.4377	0.498885	9.63971	21.1677	1.13456
RVBD_0502	hypothetical protein	592794	593870	+	19	14.1667	12.0061	18.6496	0.637024	0.0692	0.51602	11.4057	10.6905	-0.0898955	0.4435	0.510765	11.007	17.1226	0.639274	0.1125	0.451928	12.3913	18.5201	0.581484	0.0958	0.521237	10.7274	16.0303	0.581213	0.0956	0.528421	10.5747	15.0902	0.515011	0.1459	0.50911	10.5355	13.999	0.41014	0.1274	0.502246	10.5708	12.1291	0.198702	0.3016	0.497201	9.88683	23.445	1.24531
RVBD_0503c	cyclopropane mycolic acid synthase 2 CmaA2	593874	594782	-	20	18.6667	110.46	106.562	-0.0515805	0.4436	0.51602	113.474	86.8211	-0.385922	0.099	0.510765	102.162	109.765	0.10379	0.3496	0.48933	114.101	77.0494	-0.566075	0.0304	0.521237	115.401	63.7508	-0.855659	0.0027	0.249671	105.136	47.8129	-1.13614	0.0003	0.0198702	105.085	231.144	1.1372	1e-05	0.00143636	104.016	487.498	2.22853	1e-05	0.00112179	97.5428	95.5532	-0.0296482
RVBD_0504c	hypothetical protein	594805	595305	-	8	3.5	0.638895	0	-2.04232	1e-05	0.001735	0.641663	0	-2.04813	0.4587	0.510765	0.578869	0	-1.91032	1e-05	0.000754878	0.664985	0.309193	-0.582565	0.6545	0.655338	0.495116	0.136179	-1.02321	0.5638	0.566865	0.614255	0	-1.98959	1e-05	0.000915588	0.455776	0.06153	-2.13973	0.1906	0.502246	0.446895	0.0598492	-2.13533	0.191	0.497201	0.430397	0.124054	-1.32108
RVBD_0505c	phosphoserine phosphatase SerB1	595467	596588	-	22	6.08333	3.20364	0.395994	-2.78607	0.0735	0.51602	4.59751	1.58103	-1.46045	0.2066	0.510765	4.11082	0	-5.37135	1e-05	0.000754878	3.82971	2.67864	-0.480477	0.3897	0.521237	3.8425	2.03553	-0.867668	0.3148	0.528421	3.5267	4.95248	0.5042	0.2898	0.50911	3.50649	0.29769	-3.41478	0.0049	0.201091	3.02809	1.56441	-0.936373	0.2055	0.497201	3.26379	2.02421	-0.670281
RVBD_0506	membrane protein MmpS2	596762	597205	+	9	10.9167	53.6992	51.4069	-0.0614851	0.4733	0.51602	55.0678	34.69	-0.664255	0.1487	0.510765	49.7903	43.0554	-0.207871	0.3925	0.494094	48.6683	35.9672	-0.434325	0.2622	0.521237	49.0323	30.8551	-0.665827	0.1602	0.528421	51.2053	29.2657	-0.804139	0.1102	0.50911	44.8743	25.9778	-0.7878	0.0503	0.502246	50.7735	43.2706	-0.230316	0.3495	0.497201	41.4433	30.9328	-0.421166
RVBD_0507	transmembrane transporter MmpL2	597202	600108	+	81	45	26.7069	22.968	-0.217103	0.2582	0.51602	27.9597	21.1998	-0.398744	0.1233	0.510765	26.1866	24.6007	-0.0896607	0.403	0.495526	27.4746	24.8769	-0.142852	0.3299	0.521237	27.2335	25.9465	-0.0694371	0.4285	0.528421	25.311	20.8908	-0.276358	0.203	0.50911	24.7283	26.5106	0.100454	0.3142	0.502246	25.5727	26.0108	0.0245708	0.4532	0.500352	22.6239	24.3372	0.105431
RVBD_0508	hypothetical protein	600101	600394	+	8	5.66667	20.8231	41.6537	1.0015	0.0325	0.51602	21.5482	64.6953	1.58636	0.0036	0.267086	19.2122	34.2155	0.834354	0.0752	0.433992	21.4397	39.4112	0.879766	0.0643	0.521237	21.789	51.5919	1.2443	0.0098	0.528421	19.7789	58.9824	1.57662	0.0013	0.0697741	19.662	23.3196	0.246449	0.3093	0.502246	19.4655	29.8637	0.617319	0.0741	0.472034	18.406	35.7625	0.958086
RVBD_0509	glutamyl-tRNA reductase HemA	600444	601850	+	22	1.83333	0.135232	0	0.274666	NA	NA	0.139433	0	0.245633	NA	NA	0.126158	0	0.339445	NA	NA	0.140105	0	0.241039	NA	NA	0.143683	0	0.216842	NA	NA	0.132338	0	0.295013	NA	NA	0.131928	0	-1.02401	NA	NA	0.128844	0	-1.00197	NA	NA	0.11434	0	-0.571582
RVBD_0510	porphobilinogen deaminase HemC	601860	602789	+	12	0.166667	0	0	NA	NA	NA	0	0	NA	NA	NA	0	0	NA	NA	NA	0	0	NA	NA	NA	0	0	NA	NA	NA	0	0	NA	NA	NA	0	0	NA	NA	NA	0	0	NA	NA	NA	0	0	NA
RVBD_0511	uroporphyrin-III C-methyltransferase HemD	602822	604519	+	18	2.08333	0.198369	0	-0.109947	NA	NA	0.202606	0	-0.132428	NA	NA	0.184713	0	-0.0350125	NA	NA	0.208108	0	-0.161111	NA	NA	0.203273	0	-0.135937	NA	NA	0.188848	0	-0.0581183	NA	NA	0.19126	0	-1.39335	NA	NA	0.194163	0	-1.40921	NA	NA	0.178574	0	-1.00001
RVBD_0512	delta-aminolevulinic acid dehydratase HemB	604605	605594	+	22	2.33333	19.617	39.984	1.03106	NA	NA	20.3345	35.0904	0.79233	NA	NA	18.1695	13.5239	-0.405239	NA	NA	20.463	34.148	0.744282	NA	NA	13.7271	15.1875	0.156603	0.3965	0.528421	18.8613	18.5858	-0.00740176	NA	NA	18.7977	9.04525	-1.04493	NA	NA	18.5826	11.7656	-0.652702	NA	NA	17.6147	17.2776	-0.0233162
RVBD_0513	transmembrane protein	605607	606155	+	7	5.08333	17.2571	15.9074	-0.110835	0.4557	0.51602	17.7814	27.7973	0.647443	0.1564	0.510765	13.2934	20.8304	0.651156	0.15	0.458598	12.7314	10.7717	-0.233928	0.4017	0.521237	17.945	14.1672	-0.333168	0.3471	0.528421	16.4365	24.9058	0.602854	0.1931	0.50911	16.3908	10.1358	-0.690257	0.1295	0.502246	11.6704	9.71668	-0.262608	0.3484	0.497201	15.1607	7.89959	-0.934098
RVBD_0514	transmembrane protein	606152	606451	+	2	2.41667	56.2655	66.7351	0.253306	NA	NA	57.738	69.587	0.276061	NA	NA	51.7454	51.4201	0.000887071	NA	NA	57.9003	55.6304	-0.048342	NA	NA	58.6411	76.7641	0.394376	NA	NA	53.2698	33.1932	-0.664723	NA	NA	53.1139	57.8866	0.125239	NA	NA	52.6604	65.6986	0.319621	NA	NA	49.9519	64.0479	0.360111
RVBD_0515	13E12 repeat family protein	606554	608065	+	18	17.25	53.2464	61.3052	0.203764	0.299	0.51602	54.6578	57.5939	0.0759745	0.4155	0.510765	49.1576	42.6726	-0.203399	0.3495	0.48933	55.0331	66.4338	0.272012	0.2624	0.521237	55.4679	57.2514	0.0461511	0.4452	0.528421	50.6704	54.472	0.10488	0.3871	0.50911	50.5943	50.7981	0.00588745	0.4902	0.502291	50.1986	50.2912	0.00274962	0.4888	0.501064	47.1068	48.8339	0.0521168
RVBD_0516c	anti-anti-sigma factor	608062	608538	-	9	10	46.1509	36.5236	-0.335834	0.253	0.51602	47.3148	42.1792	-0.164346	0.3876	0.510765	42.3753	37.32	-0.181669	0.3747	0.490836	47.4128	47.6959	0.00978486	0.4802	0.521237	47.884	39.0418	-0.292951	0.2941	0.528421	43.8177	37.3371	-0.22928	0.3313	0.50911	43.5846	48.313	0.148732	0.3371	0.502246	43.4447	40.3592	-0.106015	0.384	0.497201	40.4167	22.2282	-0.861327
RVBD_0517	membrane acyltransferase	608749	610059	+	21	20.1667	58.3946	60.5031	0.0515739	0.4319	0.51602	59.901	51.4396	-0.219198	0.2393	0.510765	53.8915	54.0103	0.0036308	0.4824	0.503042	60.31	50.8809	-0.24476	0.199	0.521237	60.8748	54.9083	-0.148357	0.31	0.528421	55.5337	43.906	-0.33834	0.125	0.50911	55.4439	44.3667	-0.321418	0.063	0.502246	54.9183	55.7595	0.021998	0.4508	0.499679	51.6574	48.9062	-0.0787963
RVBD_0518	exported protein	610191	610886	+	12	9.75	60.2814	68.4133	0.183276	0.3553	0.51602	61.5905	52.014	-0.242756	0.3674	0.510765	55.5655	58.1931	0.0675264	0.434	0.495719	68.996	64.6336	-0.0933197	0.4616	0.521237	62.9489	70.7127	0.168482	0.363	0.528421	51.9403	47.5581	-0.126146	0.4433	0.50911	51.9853	63.6408	0.291901	0.2452	0.502246	56.5069	55.0156	-0.0384262	0.474	0.501064	53.4358	68.261	0.353397
RVBD_0519c	mycolyltransferase II	611175	612077	-	9	7.75	29.1201	29.013	-0.00309809	0.5442	0.547708	29.6163	19.1078	-0.628385	0.2151	0.510765	26.7508	20.9413	-0.349892	0.3492	0.48933	29.8819	30.4019	0.0269878	0.4481	0.521237	30.4051	26.3636	-0.203197	0.4242	0.528421	27.5494	33.6336	0.28963	0.2926	0.50911	27.5065	42.5655	0.629824	0.0686	0.502246	27.0383	35.2454	0.3825	0.1863	0.497201	25.6652	17.9807	-0.51186
RVBD_0520	methyltransferase	612258	612608	+	5	4.91667	46.132	56.8985	0.304264	0.3142	0.51602	46.9658	54.619	0.219553	0.3741	0.510765	42.7322	25.9029	-0.717613	0.2486	0.477003	47.9262	52.3604	0.129556	0.413	0.521237	47.9865	48.3597	0.0132964	0.464	0.528421	43.8724	48.1301	0.135682	0.4127	0.50911	44.1594	57.8319	0.38921	0.2152	0.502246	43.7768	63.6781	0.540596	0.1436	0.497201	41.192	30.0627	-0.452993
RVBD_0521	methyltransferase	612601	612906	+	5	5.33333	24.9622	47.2802	0.923236	0.0377	0.51602	25.7584	51.066	0.988846	0.0271	0.510765	23.0177	33.7151	0.553752	0.2355	0.474728	25.7428	30.1354	0.231262	0.3258	0.521237	26.0437	27.3005	0.0726046	0.4373	0.528421	23.8121	23.0408	-0.0418606	0.4839	0.511534	23.6775	27.0321	0.191649	0.3365	0.502246	23.5214	24.5426	0.0620604	0.441	0.499524	21.932	60.617	1.46582
RVBD_0522	GABA permease GabP	613041	614345	+	23	19.0833	26.5114	32.7965	0.307638	0.1618	0.51602	27.1875	29.2523	0.106458	0.3674	0.510765	24.4023	34.5653	0.502929	0.0714	0.431607	27.3326	33.6258	0.299642	0.1701	0.521237	27.5784	35.9406	0.382702	0.1014	0.528421	25.169	32.1477	0.353781	0.1294	0.50911	25.1149	34.1772	0.444502	0.0534	0.502246	24.9765	21.1296	-0.241033	0.1994	0.497201	23.4707	30.3751	0.372184
RVBD_0523c	deazaflavin-dependent nitroreductase	614329	614724	-	9	8.41667	39.3775	36.5109	-0.107433	0.4592	0.51602	40.3156	31.3348	-0.361584	0.3274	0.510765	36.3797	49.4367	0.443439	0.2667	0.480913	40.7656	39.49	-0.0443951	0.5002	0.522138	41.046	41.2957	0.0101326	0.4782	0.528421	37.4484	41.8431	0.161387	0.3874	0.50911	37.4933	27.4974	-0.446782	0.1964	0.502246	37.144	42.267	0.186547	0.3422	0.497201	35.037	21.8832	-0.67788
RVBD_0524	glutamate-1-semialdehyde 2,1-aminomutase HemL	614838	616226	+	21	1.25	0.215676	0	0.47982	NA	NA	0.221644	0	0.456005	NA	NA	0.102289	0.356239	1.80315	NA	NA	0.229682	0	0.424535	NA	NA	0.220775	0	0.459448	NA	NA	0.206116	0	0.51881	NA	NA	0.104835	0.0766109	0.00284271	NA	NA	0.211258	0	-0.824219	NA	NA	0.097481	0.121429	0.54492
RVBD_0525	phosphoglycerate mutase	616226	616834	+	10	1	9.48961	27.5731	1.54321	NA	NA	9.94064	2.49636	-1.75071	NA	NA	8.87464	0	-4.17273	NA	NA	10.0229	38.3399	1.93382	NA	NA	10.0076	5.75618	-0.698197	NA	NA	9.25494	8.40988	-0.0769164	NA	NA	9.26415	23.6886	1.34451	NA	NA	9.22115	15.2622	0.72355	NA	NA	8.57385	5.77663	-0.532433
RVBD_0526	thioredoxin	616849	617499	+	7	0.916667	0.0824344	0	1.15013	NA	NA	0.081981	0	1.15304	NA	NA	0.0770389	0	1.18511	NA	NA	0.0837616	0	1.14166	NA	NA	0.0877421	0	1.11654	NA	NA	0.0752406	0	1.19695	NA	NA	0.0777072	0	-0.1412	NA	NA	0.0741062	0	-0.117451	NA	NA	0.0746335	0	0.200975
RVBD_0527	cytochrome C-type biogenesis protein CcdA	617496	618275	+	5	0.166667	0	0	NA	NA	NA	0	0	NA	NA	NA	0	0	NA	NA	NA	0	0	NA	NA	NA	0	0	NA	NA	NA	0	0	NA	NA	NA	0	0	NA	NA	NA	0	0	NA	NA	NA	0	0	NA
RVBD_0528	cytochrome C biogenesis protein	618308	619897	+	16	1	0.0710311	0	1.22507	NA	NA	0.076222	0	1.19048	NA	NA	0.0677224	0	1.24756	NA	NA	0.0764932	0	1.18869	NA	NA	0.076223	0	1.19047	NA	NA	0.0705795	0	1.22812	NA	NA	0.0352554	0.0915997	0.844752	NA	NA	0.0691553	0	-0.0841489	NA	NA	0.0651101	0	0.265572
RVBD_0529	cytochrome C-type biogenesis protein CcsA	619894	620868	+	18	1.33333	0	0	NA	NA	NA	0	0	NA	NA	NA	0	0	NA	NA	NA	0	0	NA	NA	NA	0	0	NA	NA	NA	0	0.657092	3.01786	NA	NA	0	0	NA	NA	NA	0	0	NA	NA	NA	0	0	NA
RVBD_0530	hypothetical protein	620910	622127	+	17	13.8333	41.9485	40.0893	-0.0645289	0.4601	0.51602	43.0334	42.8812	-0.00431106	0.5192	0.525952	38.6841	28.2828	-0.450471	0.1359	0.451928	43.2429	45.8265	0.0844525	0.397	0.521237	43.7122	43.866	0.00585007	0.482	0.528421	39.8399	47.692	0.260198	0.2328	0.50911	39.7833	41.3836	0.0570146	0.4178	0.502246	39.4843	35.6034	-0.14907	0.3276	0.497201	37.0391	31.2814	-0.243347
RVBD_0531	membrane protein	622332	622649	+	4	2.16667	1.71533	0	-1.8939	NA	NA	1.75079	1.15608	-0.193398	NA	NA	1.58147	0	-1.78603	NA	NA	1.77717	3.70746	1.13182	NA	NA	1.80641	0	-1.96293	NA	NA	1.66895	6.7279	1.99615	NA	NA	1.65769	1.34865	-0.21742	NA	NA	1.61904	2.92142	0.825073	NA	NA	0.739061	0.0954506	-1.87834
RVBD_0532	PE-PGRS family protein PE_PGRS6	622796	624580	+	20	14	19.1093	23.631	0.307815	0.1897	0.51602	19.5626	32.071	0.714019	0.0259	0.510765	17.645	18.8676	0.0985435	0.3927	0.494094	19.6991	23.9983	0.286194	0.2125	0.521237	19.951	20.8675	0.0665256	0.4168	0.528421	18.1554	18.4614	0.0260861	0.4697	0.50911	18.1489	14.5006	-0.323165	0.1324	0.502246	17.9368	14.3736	-0.318889	0.169	0.497201	16.8398	9.00406	-0.901244
RVBD_0533c	3-oxoacyl-[acyl-carrier-protein] synthase 3 FabH	624476	625483	-	16	12.6667	48.2991	62.8092	0.379535	0.2007	0.51602	49.4106	72.1163	0.545954	0.1205	0.510765	41.2598	60.2015	0.545563	0.1226	0.451928	46.3585	53.907	0.218278	0.3192	0.521237	43.4483	46.5935	0.101542	0.4032	0.528421	42.6972	27.5834	-0.628815	0.1329	0.50911	42.5873	41.4913	-0.0374654	0.4642	0.502246	45.6113	43.4005	-0.0715163	0.4336	0.497201	42.7589	73.8425	0.788232
RVBD_0534c	1,4-dihydroxy-2-naphthoate octaprenyltransferase MenA	625565	626443	-	11	0.583333	0	0	NA	NA	NA	0	0	NA	NA	NA	0	0	NA	NA	NA	0	0	NA	NA	NA	0	0	NA	NA	NA	0	0	NA	NA	NA	0	0.24612	1.64286	NA	NA	0	0	NA	NA	NA	0	0	NA
RVBD_0535	5'-methylthioadenosine phosphorylase Pnp	626460	627254	+	9	7.25	40.2007	34.0477	-0.237657	0.408	0.51602	47.0876	47.3257	0.0088271	0.47	0.510765	42.3873	21.8552	-0.951644	0.1755	0.465573	47.3664	26.0508	-0.859205	0.1906	0.521237	47.7352	23.7665	-1.00241	0.1572	0.528421	43.6629	28.9066	-0.592122	0.2723	0.50911	43.5942	40.664	-0.100048	0.4402	0.502246	43.3786	22.1137	-0.970862	0.0847	0.480221	40.3409	18.678	-1.10888
RVBD_0536	UDP-glucose 4-epimerase GalE3	627251	628291	+	12	10.1667	34.348	33.863	-0.0188185	0.527	0.534112	35.4686	30.9466	-0.19482	0.4434	0.510765	31.8467	22.0275	-0.528923	0.3011	0.48756	29.3705	32.8739	0.163932	0.3795	0.521237	29.2085	26.0664	-0.162328	0.4642	0.528421	29.6974	32.7147	0.14111	0.3949	0.50911	32.9377	33.2191	0.0125446	0.4858	0.502291	29.5612	21.5249	-0.457058	0.2324	0.497201	30.6513	43.158	0.493861
RVBD_0537c	membrane protein	628301	629734	-	19	16	35.4497	25.8939	-0.451782	0.1504	0.51602	36.2994	28.4041	-0.352615	0.2047	0.510765	32.8081	27.456	-0.25568	0.2878	0.486144	34.5234	26.5262	-0.378908	0.1844	0.521237	37.0138	32.2935	-0.19577	0.3265	0.528421	33.7101	30.4846	-0.144007	0.3734	0.50911	33.7616	30.5888	-0.142169	0.3106	0.502246	31.3901	28.3274	-0.147895	0.3225	0.497201	31.4428	27.6873	-0.183103
RVBD_0538	membrane protein	630043	631689	+	15	11.75	25.4949	30.2078	0.246032	0.2976	0.51602	26.1135	18.0404	-0.53089	0.2062	0.510765	23.4348	13.4802	-0.794087	0.1101	0.451928	26.267	19.9865	-0.391878	0.2667	0.521237	26.5626	26.5744	0.0022553	0.4747	0.528421	24.3128	17.3761	-0.481858	0.2263	0.50911	20.75	21.5484	0.0547147	0.4446	0.502246	22.1662	25.0587	0.177124	0.3265	0.497201	20.6714	27.8937	0.432533
RVBD_0539	glycosyltransferase	631722	632378	+	6	4.25	7.36446	7.11305	-0.0319575	0.5732	0.574857	7.65594	16.3717	1.10081	0.1316	0.510765	6.83788	10.1698	0.582772	0.2426	0.475929	7.7059	12.2068	0.671678	0.2008	0.521237	7.73675	18.0251	1.22354	0.0507	0.528421	7.13253	11.0169	0.63631	0.2765	0.50911	7.09307	15.1629	1.09356	0.0586	0.502246	7.00725	7.25011	0.0517354	0.4574	0.501064	6.55976	6.81285	0.0599577
RVBD_0540	hypothetical protein	632375	633037	+	11	5.66667	25.2637	22.0829	-0.190064	0.4163	0.51602	25.8863	11.944	-1.10719	0.0552	0.510765	23.1555	7.54396	-1.6036	0.0131	0.253566	25.866	16.2276	-0.66654	0.1621	0.521237	26.1817	21.0232	-0.312178	0.3301	0.528421	23.8723	10.9467	-1.11534	0.0536	0.50911	23.7192	24.4845	0.0463265	0.4606	0.502246	23.6347	10.6193	-1.15116	0.0078	0.192356	22.1162	9.82611	-1.16586
RVBD_0541c	integral membrane protein	633058	634407	-	18	0.25	0	0	NA	NA	NA	0	0	NA	NA	NA	0	0	NA	NA	NA	0	0	NA	NA	NA	0	0	NA	NA	NA	0	0	NA	NA	NA	0	0.24612	1.64286	NA	NA	0	0.286476	1.7678	NA	NA	0	0	NA
RVBD_0542c	O-succinylbenzoic acid-CoA ligase MenE	634419	635507	-	14	0.916667	0.0710311	0	1.22507	NA	NA	0.076222	0	1.19048	NA	NA	0.0677224	0	1.24756	NA	NA	0.0764932	0	1.18869	NA	NA	0.076223	0	1.19047	NA	NA	0.0705795	0	1.22812	NA	NA	0.0705108	0	-0.0933431	NA	NA	0.0691553	0	-0.0841489	NA	NA	0.0651101	0	0.265572
RVBD_0543c	hypothetical protein	635576	635878	-	2	0.333333	0	0	NA	NA	NA	0	0	NA	NA	NA	0	0	NA	NA	NA	0	0	NA	NA	NA	0	0	NA	NA	NA	0	0	NA	NA	NA	0	0	NA	NA	NA	0	0	NA	NA	NA	0	0	NA
RVBD_0544c	transmembrane protein	635938	636216	-	6	4	7.64124	2.63034	-1.45889	0.1564	0.51602	7.84979	4.53115	-0.74939	0.2573	0.510765	5.27223	2.62821	-0.947039	0.2276	0.472661	5.85231	8.18838	0.49765	0.2646	0.521237	5.98198	4.41272	-0.407243	0.3876	0.528421	7.19672	4.11748	-0.757846	0.246	0.50911	5.37358	3.0603	-0.798389	0.1612	0.502246	5.31591	0.452791	-3.41194	0.0049	0.155464	6.69132	1.79846	-1.84041
RVBD_0545c	inorganic phosphate transporter integral membrane protein PitA	636213	637466	-	14	8.41667	2.24922	2.34546	0.0840767	0.347	0.51602	2.98832	5.40698	0.864604	0.2334	0.510765	2.04314	6.5634	1.68465	0.081	0.435553	1.8632	3.28709	0.828821	0.2219	0.521237	2.08226	2.34039	0.189236	0.2939	0.528421	2.11536	1.7657	-0.226755	0.5767	0.578559	1.86983	1.25092	-0.568016	0.3709	0.502246	2.69671	1.80963	-0.56378	0.3572	0.497201	2.17703	0.90816	-1.22432
RVBD_0546c	lactoylglutathione lyase	637586	637972	-	8	6.25	33.6895	39.0575	0.215355	0.3196	0.51602	34.6822	18.7799	-0.879607	0.245	0.510765	30.9202	35.7408	0.211271	0.3511	0.48933	34.3769	39.4084	0.199109	0.3296	0.521237	34.9559	33.9203	-0.0408317	0.5691	0.571828	31.6765	20.6868	-0.609987	0.3358	0.50911	23.6047	14.2714	-0.724509	0.1855	0.502246	31.4125	15.6184	-1.00611	0.0852	0.480455	29.4848	17.0318	-0.789381
RVBD_0547c	oxidoreductase	638035	638919	-	10	8.33333	42.2113	66.1944	0.649749	0.0721	0.51602	43.1298	55.9195	0.375568	0.2061	0.510765	38.7948	33.3037	-0.218367	0.3477	0.48933	43.41	42.4469	-0.031006	0.4957	0.522138	43.9007	43.7401	-0.00397918	0.515	0.531395	39.9959	43.3828	0.118546	0.3906	0.50911	39.8893	26.6704	-0.580135	0.0744	0.502246	39.5373	38.614	-0.0338383	0.4727	0.501064	37.2311	38.7409	0.0577657
RVBD_0548c	1,4-Dihydroxy-2-naphthoyl-CoA synthase	639015	639959	-	12	1.33333	13.9667	13.3881	-0.0228248	NA	NA	14.6373	1.24818	-3.07974	NA	NA	12.793	52.9392	2.04653	NA	NA	14.2615	4.94661	-1.40307	NA	NA	14.5131	17.9662	0.3334	NA	NA	13.2338	11.3275	-0.177562	NA	NA	12.9911	31.7005	1.28028	NA	NA	13.0431	29.4584	1.16944	NA	NA	12.1747	20.4648	0.749949
RVBD_0549c	toxin VapC3	640231	640644	-	4	3.83333	24.4613	34.6078	0.503695	0.2349	0.51602	25.0529	28.1135	0.170631	0.3895	0.510765	22.6387	17.8054	-0.338662	0.423	0.495526	25.3262	13.9098	-0.853662	0.2064	0.521237	25.6171	26.1139	0.03259	0.4214	0.528421	23.4312	18.8404	-0.307262	0.4197	0.50911	23.4461	13.5832	-0.784417	0.142	0.502246	23.1459	12.16	-0.924921	0.1054	0.497201	21.5099	14.2754	-0.587562
RVBD_0550c	antitoxin VapB3	640641	640907	-	3	4.16667	61.1143	82.4468	0.434636	NA	NA	41.9411	40.7041	-0.0389308	0.5036	0.518956	56.4109	78.9585	0.487855	NA	NA	62.9318	53.9256	-0.217781	NA	NA	63.495	71.9795	0.184324	NA	NA	57.8974	84.3803	0.545897	NA	NA	57.7221	55.8996	-0.0454934	NA	NA	57.4959	29.1258	-0.978006	NA	NA	53.7909	76.0441	0.49993
RVBD_0551c	fatty-acid-CoA ligase FadD8	641099	642814	-	32	26.4167	34.5066	27.4442	-0.32962	0.1184	0.51602	35.4253	21.7777	-0.700915	0.0085	0.434197	31.8853	30.9005	-0.0446352	0.45	0.495719	35.6216	26.042	-0.451098	0.0524	0.521237	34.713	26.1831	-0.40607	0.0769	0.528421	30.5312	26.5962	-0.198365	0.2427	0.50911	32.7639	30.5335	-0.101597	0.3083	0.502246	31.2924	29.6671	-0.0768381	0.3675	0.497201	30.4917	27.1374	-0.16789
RVBD_0552	hypothetical protein	642892	644496	+	19	13.25	28.7188	25.6438	-0.161888	0.4099	0.51602	29.3659	20.6236	-0.507852	0.209	0.510765	26.5589	18.8339	-0.493682	0.2243	0.47106	29.7648	22.4527	-0.40492	0.2619	0.521237	27.9115	24.3711	-0.194204	0.3764	0.528421	27.3745	25.9479	-0.0757692	0.4579	0.50911	25.6082	25.7498	0.00816784	0.4847	0.502291	25.4135	25.0643	-0.019735	0.4921	0.501909	23.7605	10.282	-1.20668
RVBD_0553	muconate cycloisomerase MenC	644493	645473	+	12	2.25	52.2792	64.8423	0.317842	NA	NA	26.5627	11.167	-1.2221	NA	NA	47.7052	146.651	1.62077	NA	NA	54.1309	47.6033	-0.174118	NA	NA	27.1266	22.9833	-0.227306	NA	NA	50.123	20.0626	-1.28956	NA	NA	24.8738	19.6526	-0.336721	NA	NA	49.2133	82.431	0.743452	NA	NA	46.3886	8.78544	-2.36454
RVBD_0554	peroxidase BpoC	645470	646258	+	14	12.8333	14.7783	64.9856	2.13644	1e-05	0.001735	14.9035	34.7275	1.22092	0.0053	0.337037	13.457	54.6487	2.02168	0.0001	0.00687778	15.3312	61.418	2.00207	1e-05	0.00164579	15.2575	64.9928	2.09059	1e-05	0.00165474	14.1207	39.0347	1.46722	0.0012	0.0655368	14.0621	22.8432	0.699804	0.0307	0.477816	13.9391	34.0586	1.28843	0.0001	0.00981562	13.2354	22.3833	0.758059
RVBD_0555	bifunctional menaquinone biosynthesis protein MenD	646301	647965	+	15	0.166667	0	0	NA	NA	NA	0	0	NA	NA	NA	0	0	NA	NA	NA	0	0	NA	NA	NA	0	1.08943	3.47586	NA	NA	0	0	NA	NA	NA	0	0	NA	NA	NA	0	0	NA	NA	NA	0	0	NA
RVBD_0556	transmembrane protein	647962	648477	+	13	0.916667	0	10.2147	6.22887	NA	NA	0	0	NA	NA	NA	0	0	NA	NA	NA	0	2.16292	4.22037	NA	NA	0	0.388634	2.63702	NA	NA	0	0	NA	NA	NA	0	0.153222	1.306	NA	NA	0	0	NA	NA	NA	0	0.242858	1.7866
RVBD_0557	mannosyltransferase MgtA	648539	649675	+	14	6.58333	12.9061	11.8365	-0.117351	0.487	0.516277	9.90422	13.4053	0.440795	0.2909	0.510765	11.9748	9.55804	-0.315553	0.4129	0.495526	13.3847	8.96255	-0.567817	0.3317	0.521237	8.9535	13.6191	0.608421	0.2155	0.528421	12.2122	11.3335	-0.0999627	0.5012	0.517286	10.5362	13.4862	0.356385	0.327	0.502246	9.15409	10.5869	0.210389	0.3945	0.497201	7.70833	5.04134	-0.60765
RVBD_0558	ubiquinone/menaquinone biosynthesis methyltransferase MenH	649692	650396	+	14	0.666667	0	0	NA	NA	NA	0	0.57804	2.91577	NA	NA	0	0	NA	NA	NA	0	0	NA	NA	NA	0	0	NA	NA	NA	0	0	NA	NA	NA	0	0	NA	NA	NA	0	0	NA	NA	NA	0	0	NA
RVBD_0559c	secreted protein	650410	650748	-	6	6.33333	21.2716	26.3986	0.314469	0.2985	0.51602	21.7829	18.9377	-0.197183	0.4398	0.510765	19.3777	29.8729	0.62669	0.1601	0.462806	21.6923	31.7849	0.553353	0.1761	0.521237	21.9415	27.9357	0.351184	0.2659	0.528421	20.0671	17.3109	-0.207937	0.4414	0.50911	19.8248	29.6384	0.58005	0.1686	0.502246	19.8118	27.4415	0.470014	0.1919	0.497201	18.5218	15.6896	-0.237445
RVBD_0560c	benzoquinone methyltransferase	650782	651507	-	15	10.5	35.8314	37.8707	0.0811843	0.408	0.51602	36.8105	32.7716	-0.166031	0.3835	0.510765	33.0806	26.8423	-0.299416	0.2799	0.484405	36.9665	35.6383	-0.051323	0.4656	0.521237	37.2943	29.0081	-0.360566	0.2156	0.528421	34.0808	31.0345	-0.133369	0.3905	0.50911	34.024	22.2058	-0.614921	0.0312	0.477816	33.8482	25.2732	-0.420938	0.1085	0.497201	31.5349	11.1745	-1.49417
RVBD_0561c	oxidoreductase	651532	652758	-	18	12.8333	2.22945	1.33303	-0.710424	0.2093	0.51602	2.44817	1.37303	-0.800947	0.1829	0.510765	2.04469	0.927604	-1.09298	0.1085	0.451928	2.30086	1.10361	-1.02038	0.1216	0.521237	2.30386	2.71086	0.247201	0.3342	0.528421	2.11629	1.08816	-0.920001	0.1466	0.50911	2.11162	3.27695	0.633326	0.2014	0.502246	2.10949	2.48997	0.240526	0.3452	0.497201	1.97567	3.04235	0.623857
RVBD_0562	polyprenyl-diphosphate synthase GrcC1	652774	653781	+	14	0.5	0	0	NA	NA	NA	0	0	NA	NA	NA	0	0	NA	NA	NA	0	0	NA	NA	NA	0	0	NA	NA	NA	0	0	NA	NA	NA	0	0.183199	1.42352	NA	NA	0	0	NA	NA	NA	0	0	NA
RVBD_0563	protease transmembrane protein heat shock protein HtpX	653882	654742	+	11	6.08333	13.8023	2.53403	-2.39254	0.2048	0.51602	17.6049	9.21845	-0.916871	0.4158	0.510765	12.6981	13.7952	0.126737	0.4632	0.4964	10.0062	1.94275	-2.31557	0.2154	0.521237	10.2676	12.1235	0.245321	0.407	0.528421	8.0296	8.61761	0.10918	0.4526	0.50911	10.7118	6.47864	-0.721233	0.2894	0.502246	12.7077	3.64676	-1.78852	0.1197	0.497201	15.1012	5.38488	-1.47444
RVBD_0564c	glycerol-3-phosphate dehydrogenase GpdA1	654927	655952	-	11	10.3333	36.4971	40.9622	0.167839	0.344	0.51602	42.3308	38.328	-0.141565	0.3955	0.510765	37.9324	32.0741	-0.239893	0.3058	0.488617	37.7685	46.7728	0.309594	0.2239	0.521237	34.2412	35.0054	0.0333037	0.4521	0.528421	31.4087	37.4067	0.253404	0.2802	0.50911	31.2731	29.6546	-0.0763501	0.4159	0.502246	38.8359	29.3268	-0.404604	0.1208	0.497201	32.1212	49.1025	0.612373
RVBD_0565c	monooxygenase	656013	657473	-	36	26.5833	30.6452	32.0147	0.063618	0.4148	0.51602	32.5514	34.7613	0.0952755	0.3689	0.510765	29.2758	24.6088	-0.249735	0.2458	0.476703	30.6121	32.5352	0.0884131	0.3829	0.521237	33.0447	34.5474	0.0646811	0.4148	0.528421	28.216	31.7954	0.17282	0.2932	0.50911	30.1797	42.5159	0.494422	0.0212	0.438323	29.9705	29.6559	-0.0151239	0.4807	0.501064	28.0389	30.7663	0.134074
RVBD_0566c	hypothetical protein	657551	658042	-	5	5.08333	23.5481	19.247	-0.283826	0.386	0.51602	24.3283	21.5915	-0.16596	0.4436	0.510765	21.9482	12.2806	-0.825463	0.1907	0.46751	24.5211	24.8049	0.0217511	0.4539	0.521237	24.8159	34.0364	0.459024	0.2647	0.528421	22.6303	23.3301	0.0493749	0.4441	0.50911	22.6608	18.9906	-0.25339	0.3352	0.502246	22.2648	14.3226	-0.633753	0.1456	0.497201	20.8815	17.9778	-0.213462
RVBD_0567	methyltransferase	658324	659343	+	19	16.5833	57.8677	47.7542	-0.27645	0.2416	0.51602	59.1323	60.8955	0.042881	0.4416	0.510765	47.8513	37.8421	-0.337792	0.2194	0.47106	59.9054	50.5793	-0.243502	0.2718	0.521237	60.1273	45.6615	-0.396316	0.1573	0.528421	54.9665	42.2424	-0.379078	0.1659	0.50911	55.0744	54.5615	-0.0134071	0.4747	0.502246	54.6835	58.9856	0.109323	0.3388	0.497201	48.5018	49.9431	0.04241
RVBD_0568	cytochrome P450 135B1 Cyp135B1	659453	660871	+	12	7.91667	48.9848	32.9969	-0.567797	0.14	0.51602	50.3637	47.4286	-0.0852383	0.4419	0.510765	40.4409	51.4321	0.347846	0.2227	0.47106	45.2071	42.1363	-0.10009	0.4344	0.521237	51.1506	40.9006	-0.320931	0.2605	0.528421	46.807	32.8961	-0.506618	0.1701	0.50911	41.6887	34.7741	-0.261271	0.2491	0.502246	41.3278	36.6986	-0.171068	0.3277	0.497201	38.4966	30.9511	-0.314039
RVBD_0569	hypothetical protein	661006	661272	+	3	5.25	90.3324	88.7936	-0.0228431	0.5114	0.523126	92.3069	117.734	0.352312	0.2633	0.510765	83.4562	51.1873	-0.701368	0.1838	0.466642	93.4159	113.118	0.277472	0.3103	0.521237	94.2715	106.286	0.174593	0.3714	0.528421	85.892	97.6555	0.186839	0.3721	0.50911	86.0134	101.777	0.242926	0.2939	0.502246	84.9598	87.2441	0.0385713	0.4614	0.501064	80.1527	78.2847	-0.0333437
RVBD_0570	ribonucleoside-diphosphate reductase NrdZ	661298	663376	+	37	26.5	29.3006	24.5687	-0.253342	0.2577	0.51602	29.0179	17.4212	-0.734955	0.0352	0.510765	28.0044	22.7451	-0.299225	0.2301	0.472661	30.1787	26.4956	-0.187073	0.3124	0.521237	30.5899	28.7018	-0.0912803	0.4228	0.528421	27.8023	27.6515	-0.0072071	0.5076	0.52037	26.8715	23.6934	-0.181442	0.2442	0.502246	27.5162	26.3457	-0.0625951	0.4139	0.497201	26.7858	25.9724	-0.0442686
RVBD_0571Ac	ribonucleoside-diphosphate reductase NrdZ	664926	665048	-	2	2.75	33.6244	75.1346	1.1617	NA	NA	34.357	29.0004	-0.235144	NA	NA	30.9015	78.6499	1.34902	NA	NA	34.5804	48.8322	0.502269	NA	NA	35.12	41.4544	0.244978	NA	NA	32.1504	37.3948	0.224414	NA	NA	32.0021	38.3697	0.26234	NA	NA	31.6279	72.8349	1.20216	NA	NA	29.2692	18.8015	-0.632491
RVBD_0571c	hypothetical protein	663490	664821	-	13	10.4167	19.6096	14.9041	-0.392069	0.2968	0.51602	18.2247	17.2104	-0.0798356	0.4733	0.510774	20.0678	27.0164	0.430777	0.2209	0.47106	18.3398	12.7001	-0.526004	0.2539	0.521237	18.5753	15.5534	-0.252956	0.379	0.528421	16.92	11.0721	-0.607002	0.2105	0.50911	16.8935	16.9891	0.00857512	0.4893	0.502291	16.7275	14.5316	-0.202343	0.3818	0.497201	14.3628	14.3615	0.000761579
RVBD_0572c	hypothetical protein	665045	665386	-	8	8.33333	38.241	40.0022	0.0667601	0.4096	0.51602	34.1646	33.8355	-0.0120571	0.5268	0.532266	30.6458	32.3479	0.0799268	0.4219	0.495526	34.4503	43.3852	0.334018	0.2552	0.521237	34.552	32.7796	-0.0739702	0.5107	0.530089	31.7548	39.959	0.332991	0.2628	0.50911	31.5979	33.8275	0.098619	0.4028	0.502246	31.5831	45.7614	0.534948	0.1748	0.497201	29.4763	38.2771	0.377227
RVBD_0573c	nicotinate phosphoribosyltransferase PncB2	665854	667245	-	16	14.1667	16.5758	14.927	-0.148589	0.4145	0.51602	16.8974	17.7919	0.0764454	0.4253	0.510765	16.4151	17.3386	0.0811927	0.42	0.495526	17.1551	17.9268	0.0654936	0.4366	0.521237	17.2204	19.0088	0.1444	0.3756	0.528421	14.7516	13.4628	-0.12925	0.4322	0.50911	15.803	24.0459	0.605519	0.0451	0.502246	15.7067	14.4113	-0.123681	0.3988	0.497201	14.7141	13.236	-0.151787
RVBD_0574c	poly-gamma-glutamate synthesis protein (capsule biosynthesis protein)	667255	668397	-	20	16.5833	35.1788	30.8813	-0.186942	0.2931	0.51602	36.0253	32.7111	-0.138269	0.3509	0.510765	32.5045	27.6685	-0.231236	0.2853	0.484951	36.346	40.1256	0.143449	0.3165	0.521237	36.6277	33.7942	-0.115237	0.373	0.528421	33.4472	38.6957	0.211021	0.2542	0.50911	33.4569	33.415	-0.00166362	0.5003	0.504773	33.1887	28.0136	-0.244321	0.187	0.497201	31.0618	38.2721	0.301316
RVBD_0575c	oxidoreductase	668582	669748	-	14	12.25	33.5078	38.5152	0.201976	0.3006	0.51602	34.268	44.4616	0.376547	0.1738	0.510765	30.7644	31.0452	0.014488	0.4582	0.495719	34.5312	46.4392	0.42824	0.1571	0.521237	34.8223	40.3135	0.212249	0.2984	0.528421	31.904	34.6672	0.121031	0.36	0.50911	31.7968	29.3904	-0.113258	0.3652	0.502246	31.6367	50.2647	0.667882	0.0347	0.385737	29.5307	45.5146	0.624194
RVBD_0576	transcriptional regulator ArsR-family	669851	671155	+	19	14.5833	12.0364	8.64211	-0.473538	0.2033	0.51602	12.3539	6.17972	-0.992701	0.0612	0.510765	11.894	17.139	0.528817	0.1709	0.465317	11.6854	10.5088	-0.149935	0.3949	0.521237	11.7411	10.772	-0.121203	0.4206	0.528421	11.4649	15.1764	0.406575	0.1929	0.50911	11.4446	8.08387	-0.50037	0.1137	0.502246	12.1814	12.8381	0.0761533	0.4243	0.497201	11.4658	16.938	0.563168
RVBD_0577	antigen Cfp30B	671169	671954	+	13	12.75	31.6119	35.942	0.186333	0.3235	0.51602	32.3835	42.7399	0.401201	0.2038	0.510765	29.2261	19.5713	-0.576035	0.1379	0.451928	30.2098	40.9865	0.44096	0.1485	0.521237	30.4041	37.0782	0.287282	0.2394	0.528421	30.1134	31.4847	0.0655844	0.4336	0.50911	30.1233	42.0944	0.482751	0.0768	0.502246	29.8501	37.663	0.335475	0.2145	0.497201	25.8291	25.4044	-0.0234398
RVBD_0578c	PE-PGRS family protein PE_PGRS7	671999	675919	-	27	16.75	7.86249	16.0314	1.02895	0.0293	0.51602	8.08014	8.30908	0.0439066	0.4453	0.510765	7.24971	5.39237	-0.420828	0.3129	0.48933	8.15372	8.96379	0.139891	0.39	0.521237	8.16991	9.99498	0.29364	0.3005	0.528421	7.52543	6.10577	-0.296278	0.3788	0.50911	7.0896	11.5995	0.71006	0.0407	0.502246	7.49214	7.58186	0.0177923	0.4782	0.501064	6.95652	4.21381	-0.719956
RVBD_0579	hypothetical protein	676241	676999	+	15	12.6667	29.6621	27.1338	-0.12702	0.4341	0.51602	30.2823	30.2706	0.000751445	0.4693	0.510765	27.4888	18.6635	-0.556233	0.2012	0.46751	30.7718	28.7686	-0.0957033	0.4572	0.521237	30.9185	27.5049	-0.167283	0.4037	0.528421	28.1812	19.5318	-0.526633	0.1994	0.50911	28.3172	22.9873	-0.300437	0.2429	0.502246	27.9982	28.0417	0.00246548	0.4998	0.503487	26.4543	24.7906	-0.0931903
RVBD_0580c	hypothetical protein	677128	677619	-	9	7.75	22.0574	27.9878	0.345585	0.2695	0.51602	22.6118	21.6368	-0.0605695	0.4771	0.511165	20.3816	27.7247	0.445889	0.2354	0.474728	22.9459	21.7895	-0.0715953	0.4681	0.521237	23.0493	23.4855	0.0297626	0.4622	0.528421	21.1456	20.8383	-0.0180169	0.5054	0.519416	21.1105	20.112	-0.0693344	0.4386	0.502246	18.5053	21.9055	0.243581	0.3275	0.497201	17.4668	11.8017	-0.563539
RVBD_0581	antitoxin VapB26	677713	677928	+	4	4	37.896	33.087	-0.191699	0.4184	0.51602	38.6852	29.3013	-0.396004	0.3135	0.510765	46.4034	43.0046	-0.105639	0.46	0.495801	38.6317	20.0885	-0.935801	0.1218	0.521237	39.4759	31.0506	-0.341859	0.3402	0.528421	35.5217	30.7465	-0.203872	0.4073	0.50911	47.3344	30.4058	-0.636832	0.1056	0.502246	35.1617	31.978	-0.136139	0.3981	0.497201	33.3214	28.1299	-0.242689
RVBD_0582	toxin VapC26	677925	678332	+	9	6.08333	5.59996	2.78857	-0.96953	0.2225	0.51602	5.80168	7.99091	0.470947	0.2815	0.510765	5.10797	6.75078	0.413296	0.327	0.48933	5.69477	9.0672	0.678198	0.2008	0.521237	5.8112	8.19465	0.504545	0.2351	0.528421	5.31751	4.2853	-0.290015	0.4653	0.50911	5.22211	7.37553	0.498057	0.2361	0.502246	5.22303	5.11601	-0.0270623	0.4815	0.501064	4.80605	4.47895	-0.0954595
RVBD_0583c	lipoprotein LpqN	678392	679078	-	7	10.75	57.3573	53.0055	-0.112404	0.4558	0.51602	58.9743	51.7622	-0.186698	0.4036	0.510765	53.1898	29.3833	-0.853204	0.1195	0.451928	59.3229	47.5545	-0.317338	0.3236	0.521237	60.0088	62.9154	0.0693858	0.4284	0.528421	54.5875	63.5021	0.219317	0.3341	0.50911	54.6872	43.1389	-0.341796	0.2228	0.502246	54.1195	49.2051	-0.137047	0.3858	0.497201	50.7511	33.4752	-0.59939
RVBD_0584	exported protein	679232	681865	+	62	49.75	22.3265	23.4277	0.0698717	0.3903	0.51602	22.8929	17.2051	-0.411427	0.0748	0.510765	20.5692	18.3001	-0.168068	0.2792	0.484276	22.6131	20.2827	-0.156414	0.2782	0.521237	23.2569	19.7742	-0.233509	0.1906	0.528421	20.8526	20.0917	-0.0531369	0.4235	0.50911	21.2019	21.3638	0.0110461	0.4801	0.502291	20.6394	19.9432	-0.049418	0.4103	0.497201	19.7301	19.7085	-0.00142838
RVBD_0585c	integral membrane protein	681888	684275	-	41	20.9167	26.0366	22.3407	-0.219757	0.3119	0.51602	26.7142	18.4277	-0.534306	0.1107	0.510765	24.0618	16.6429	-0.530261	0.1148	0.451928	26.9411	24.8525	-0.115442	0.3992	0.521237	25.9068	21.9952	-0.235062	0.294	0.528421	24.8028	21.8678	-0.180575	0.3413	0.50911	23.7081	22.4908	-0.0758662	0.4036	0.502246	24.6367	21.8825	-0.170808	0.2949	0.497201	21.9946	16.3645	-0.42603
RVBD_0586	transcriptional regulator Mce2R	684413	685135	+	12	7.5	12.0931	15.2625	0.340116	0.3181	0.51602	12.4059	21.3085	0.782854	0.1482	0.510765	11.0746	13.5703	0.298112	0.3491	0.48933	10.8037	5.98853	-0.838656	0.2515	0.521237	12.5559	11.1993	-0.158126	0.4717	0.528421	9.99341	11.4744	0.204637	0.3827	0.50911	8.83515	8.53077	-0.0494152	0.4755	0.502246	9.93261	7.20349	-0.461069	0.304	0.497201	10.5645	14.8404	0.490992
RVBD_0587	ABC transporter permease YrbE2A	685132	685929	+	12	7.91667	21.2957	11.3838	-0.896892	0.1245	0.51602	21.9897	17.5027	-0.325274	0.326	0.510765	22.5471	11.7246	-0.935951	0.1153	0.451928	19.6402	14.0811	-0.475541	0.2655	0.521237	25.3436	21.0438	-0.264499	0.3473	0.528421	23.2807	24.3627	0.068501	0.4351	0.50911	20.3212	13.5935	-0.578689	0.1245	0.502246	20.242	15.9091	-0.346503	0.2445	0.497201	16.7024	25.9293	0.634702
RVBD_0588	ABC transporter permease YrbE2B	685931	686818	+	15	11	16.6312	8.10083	-1.03011	0.0798	0.51602	17.02	16.2105	-0.0670679	0.4764	0.511148	15.2264	4.20375	-1.84112	0.0131	0.253566	17.0027	11.3425	-0.578891	0.2015	0.521237	17.2619	13.7747	-0.321538	0.3325	0.528421	15.7411	6.98581	-1.16305	0.0617	0.50911	15.6379	10.2296	-0.610797	0.1108	0.502246	14.155	9.97904	-0.50303	0.1942	0.497201	12.0816	7.5679	-0.672308
RVBD_0589	MCE-family protein Mce2A	686824	688038	+	27	14.0833	18.4028	15.9038	-0.208117	0.3715	0.51602	17.6259	20.5314	0.221696	0.3179	0.510765	17.0242	15.5874	-0.124772	0.4437	0.495719	17.8909	14.5058	-0.300049	0.3137	0.521237	17.8625	21.9124	0.296238	0.2597	0.528421	16.4462	20.1468	0.294343	0.259	0.50911	15.42	16.1368	0.0658419	0.4475	0.502246	15.3302	18.6764	0.284961	0.2284	0.497201	15.3116	14.2663	-0.101231
RVBD_0590	MCE-family protein Mce2B	688035	688862	+	10	7.25	12.8267	16.8775	0.399753	0.258	0.51602	11.4539	13.3902	0.229803	0.3504	0.510765	11.8667	2.53113	-2.1914	0.021	0.288063	11.6149	15.6469	0.433445	0.239	0.521237	11.7386	13.8637	0.244341	0.3365	0.528421	10.6664	20.6437	0.954579	0.079	0.50911	12.2329	15.2957	0.322645	0.2691	0.502246	10.5408	10.0409	-0.0689501	0.4632	0.501064	11.4171	6.32994	-0.845394
RVBD_0590A	ABC transporter substrate-binding protein	688811	689065	+	7	5.08333	11.5184	11.5003	0.00885653	0.3703	0.51602	15.6812	31.0627	0.989491	0.1797	0.510765	10.5434	29.9047	1.50518	0.0904	0.440965	11.8855	13.2131	0.162024	0.3294	0.521237	11.8243	12.308	0.0680603	0.3389	0.528421	14.5507	13.8214	-0.0616071	0.6343	0.63532	10.9461	9.40428	-0.216077	0.4622	0.502246	8.92223	8.91741	0.0010648	0.4859	0.501064	8.21103	12.3492	0.589601
RVBD_0591	MCE-family protein Mce2C	689062	690507	+	22	19.0833	19.7778	17.178	-0.201657	0.3753	0.51602	19.1652	19.3654	0.0163147	0.4596	0.510765	18.2338	15.0466	-0.275245	0.3222	0.48933	20.389	22.8864	0.167826	0.3337	0.521237	19.5857	24.6424	0.332278	0.2356	0.528421	18.757	16.8502	-0.152988	0.4097	0.50911	17.8446	19.3277	0.115345	0.3794	0.502246	19.616	17.6499	-0.152045	0.3522	0.497201	17.5049	19.278	0.139564
RVBD_0592	MCE-family protein Mce2D	690504	692030	+	29	20.0833	16.911	16.0857	-0.0705439	0.4363	0.51602	19.2541	10.0714	-0.931524	0.0201	0.510765	15.5845	18.8192	0.273341	0.2476	0.477003	15.8874	14.2733	-0.152858	0.3684	0.521237	15.9471	13.7687	-0.210109	0.3192	0.528421	15.3343	12.136	-0.335288	0.2242	0.50911	16.0421	14.196	-0.176008	0.2929	0.502246	13.29	10.7937	-0.29969	0.1967	0.497201	14.8929	8.36118	-0.831386
RVBD_0593	MCE-family lipoprotein LprL	692027	693235	+	19	16.0833	22.1669	22.9628	0.0523591	0.4386	0.51602	22.7383	21.9606	-0.0486227	0.4682	0.510765	20.5783	11.2396	-0.868925	0.0647	0.416313	22.9744	23.2206	0.016853	0.4699	0.521237	23.2541	23.4576	0.0140239	0.4739	0.528421	21.1387	19.4221	-0.120364	0.4085	0.50911	21.2057	23.9281	0.174411	0.3189	0.502246	20.8784	32.2227	0.626008	0.0425	0.412137	19.6693	19.7005	0.00280783
RVBD_0594	MCE-family protein Mce2F	693240	694790	+	30	26	39.1312	41.1004	0.0712713	0.4047	0.51602	41.5751	45.0607	0.11656	0.3448	0.510765	37.371	33.9762	-0.136812	0.359	0.490554	41.7793	45.1346	0.111856	0.35	0.521237	40.7145	42.8847	0.0753404	0.3893	0.528421	37.0828	40.0415	0.111191	0.3502	0.50911	37.0201	38.9096	0.0718843	0.3724	0.502246	36.7634	32.5233	-0.17668	0.2321	0.497201	35.8477	65.0825	0.860379
RVBD_0595c	toxin VapC4	694842	695234	-	8	7.33333	34.9375	37.2072	0.0924918	0.4092	0.51602	35.8239	22.929	-0.640541	0.1936	0.510765	32.2697	40.955	0.345261	0.2702	0.480913	36.2086	39.1346	0.113703	0.387	0.521237	36.3345	37.8003	0.0587298	0.4279	0.528421	33.2312	24.5437	-0.434293	0.2988	0.50911	33.2771	34.7753	0.0637929	0.4291	0.502246	33.1275	33.9219	0.0344721	0.4663	0.501064	31.1587	55.9199	0.843705
RVBD_0596c	antitoxin VapB4	695231	695488	-	5	0.333333	0	0	NA	NA	NA	0	0	NA	NA	NA	0	0	NA	NA	NA	0	0	NA	NA	NA	0	0	NA	NA	NA	0	0	NA	NA	NA	0	0	NA	NA	NA	0	1.81435	3.81767	NA	NA	0	0.496217	2.38502
RVBD_0597A	antitoxin VapB4	697023	697196	+	2	1.75	73.9942	42.6432	-0.781062	NA	NA	75.8001	87.1759	0.207264	NA	NA	67.0828	203.178	1.59921	NA	NA	37.4729	65.9777	0.818838	NA	NA	75.8665	72.4126	-0.0600087	NA	NA	69.2949	80.0755	0.214622	NA	NA	68.4845	66.7308	-0.0361139	NA	NA	69.3473	33.4625	-1.04566	NA	NA	64.2644	80.3655	0.323834
RVBD_0597c	ATPase	695671	696906	-	13	8.33333	40.4006	41.0341	0.0240041	0.4726	0.51602	41.3135	49.3715	0.258267	0.3083	0.510765	37.2184	69.7517	0.906812	0.0612	0.410876	37.0198	36.2664	-0.0280749	0.4855	0.521237	33.6948	31.2271	-0.108032	0.444	0.528421	34.1068	45.1365	0.405339	0.2096	0.50911	34.0766	34.1851	0.00485223	0.4913	0.502291	33.7323	34.7146	0.0416562	0.4591	0.501064	31.7471	24.9482	-0.346809
RVBD_0598c	toxin VapC27	697157	697570	-	7	5	28.9562	23.5775	-0.291778	0.3505	0.51602	29.7259	31.8969	0.104827	0.4172	0.510765	26.8366	36.6703	0.452803	0.2201	0.47106	30.0414	16.0736	-0.894678	0.1003	0.521237	30.3199	23.8625	-0.340845	0.3213	0.528421	27.7694	28.7954	0.0558615	0.4403	0.50911	23.1677	22.8793	-0.0174528	0.4979	0.504266	27.5028	31.2747	0.185763	0.3595	0.497201	25.5318	28.5249	0.16084
RVBD_0599c	antitoxin VapB27	697567	697803	-	6	4.83333	14.8526	17.754	0.262767	0.3539	0.51602	15.209	11.3639	-0.41054	0.3692	0.510765	13.7135	8.26751	-0.715724	0.2891	0.486144	15.3967	11.8091	-0.373231	0.3879	0.521237	15.4037	15.8663	0.049079	0.4594	0.528421	14.1911	4.73241	-1.55708	0.1548	0.50911	14.1938	6.40966	-1.14086	0.0879	0.502246	14.1774	21.6405	0.609905	0.1873	0.497201	13.1002	24.455	0.900338
RVBD_0600c	two-component system sensor histidine kinase	697907	698413	-	3	2.91667	22.4435	7.9965	-1.46215	0.2512	0.51602	22.8402	10.6122	-1.08637	0.2931	0.510765	20.7378	10.9025	-0.909021	0.321	0.48933	22.9209	12.1571	-0.898211	0.3181	0.521237	23.6059	10.8604	-1.101	0.2847	0.528421	21.12	6.58512	-1.64852	0.2135	0.50911	21.1972	11.3448	-0.896623	0.1704	0.502246	20.7065	3.23721	-2.65117	0.0197	0.315703	19.6651	2.246	-3.08113
RVBD_0601c	two-component system sensor histidine kinase	698527	698997	-	4	2.66667	39.8243	34.4019	-0.203298	NA	NA	40.8341	41.0677	0.014464	NA	NA	36.8145	63.4859	0.789034	NA	NA	41.3779	33.3816	-0.301529	NA	NA	41.4321	42.8131	0.0532187	NA	NA	38.3029	61.1982	0.679229	NA	NA	38.1448	52.5104	0.461163	NA	NA	37.7927	67.6603	0.839609	NA	NA	34.88	50.037	0.521242
RVBD_0602c	two-component system transcriptional regulator TcrA	699041	699802	-	11	9.16667	11.1326	12.0698	0.120715	0.3989	0.51602	11.5126	11.9168	0.0540389	0.4458	0.510765	10.3287	10.3232	0.00421183	0.4784	0.501001	11.558	11.7755	0.031224	0.4555	0.521237	11.6755	14.4978	0.315557	0.2794	0.528421	10.6685	20.8325	0.967012	0.0271	0.50911	10.6694	13.1961	0.306881	0.2361	0.502246	10.5852	10.7285	0.0201428	0.4709	0.501064	9.8797	27.5938	1.48103
RVBD_0603	exported protein	699859	700170	+	1	0.833333	0	3.9997	4.97718	NA	NA	0	6.03448	5.51543	NA	NA	0	0	NA	NA	NA	0	0	NA	NA	NA	0	0.388634	2.63702	NA	NA	0	0	NA	NA	NA	0	0	NA	NA	NA	0	0	NA	NA	NA	0	0	NA
RVBD_0604	lipoprotein LpqO	700242	701192	+	7	6.33333	27.6446	22.0892	-0.319465	0.3138	0.51602	28.1401	35.9279	0.354599	0.2527	0.510765	25.309	18.8092	-0.423193	0.2669	0.480913	28.2358	28.2804	0.00530276	0.4765	0.521237	28.648	38.4936	0.428107	0.1932	0.528421	25.9427	20.4226	-0.340613	0.2809	0.50911	25.8834	30.6708	0.245078	0.271	0.502246	25.7167	29.0443	0.175866	0.324	0.497201	24.3617	22.9956	-0.0820559
RVBD_0605	resolvase	701409	702017	+	10	9.75	43.0251	39.0899	-0.137016	0.4115	0.51602	44.0793	41.0487	-0.101475	0.4318	0.510765	39.5621	41.1161	0.0568166	0.4286	0.495719	44.3526	38.0168	-0.220949	0.3429	0.521237	44.7762	49.3071	0.140065	0.3719	0.528421	41.0038	29.4696	-0.474588	0.2047	0.50911	40.8482	46.0624	0.173439	0.3194	0.502246	40.5836	30.1432	-0.428615	0.1475	0.497201	37.8467	52.4055	0.469693
RVBD_0606	transposase	702019	702762	+	8	5.58333	13.3069	29.6565	1.15765	0.0216	0.51602	13.5567	27.1466	1.00365	0.0816	0.510765	12.3657	21.1082	0.774369	0.1373	0.451928	13.765	39.2049	1.5106	0.002	0.215655	13.926	36.6311	1.3961	0.0039	0.330523	12.6083	17.8032	0.50177	0.1956	0.50911	10.8927	24.5042	1.16865	0.0131	0.376327	12.501	17.3745	0.474946	0.1895	0.497201	11.8113	20.3851	0.787388
RVBD_0607	hypothetical protein	702816	703202	+	1	1	2.52793	8.26903	1.71515	NA	NA	2.57971	0.41606	-1.57145	NA	NA	2.33015	0	-2.30627	NA	NA	2.61906	3.09145	0.378899	NA	NA	2.66172	3.65379	0.566645	NA	NA	2.45931	1.12132	-0.682548	NA	NA	2.44255	0.337367	-2.26641	NA	NA	2.38561	2.93731	0.311266	NA	NA	2.17907	0.728573	-1.24657
RVBD_0608	antitoxin VapB28	703247	703492	+	2	1.41667	29.0168	14.1528	-0.992792	NA	NA	29.5772	1.24818	-4.08751	NA	NA	26.3373	0	-5.72684	NA	NA	29.6853	36.7778	0.321642	NA	NA	29.7326	18.2721	-0.670374	NA	NA	27.3722	2.80329	-3.05824	NA	NA	27.2891	5.223	-2.33869	NA	NA	27.8153	23.8137	-0.219408	NA	NA	25.6613	23.8512	-0.0984983
RVBD_0609	toxin VapC28	703489	703890	+	7	5.33333	26.8849	31.2168	0.218095	0.3893	0.51602	27.5113	32.6386	0.248983	0.387	0.510765	29.5413	42.325	0.520786	0.2552	0.478591	27.5347	29.6193	0.108096	0.4329	0.521237	27.8964	25.8869	-0.104447	0.4932	0.528744	25.4564	20.3471	-0.318663	0.4083	0.50911	25.3181	20.8727	-0.277602	0.3653	0.502246	30.2869	30.4445	0.00802154	0.4891	0.501064	23.5528	49.2498	1.06398
RVBD_0609A	hypothetical protein	703833	704060	+	2	1.5	20.3656	12.4621	-0.661917	NA	NA	20.8915	14.9559	-0.444587	NA	NA	18.3805	4.94722	-1.76575	NA	NA	20.6925	16.3825	-0.303507	NA	NA	10.4911	15.3207	0.559874	NA	NA	9.62355	9.11519	-0.0499289	NA	NA	18.8451	28.3204	0.586907	NA	NA	9.42025	42.5105	2.16647	NA	NA	8.85728	39.6911	2.15683
RVBD_0609Bc	hypothetical protein	704478	704675	-	2	2.66667	6.67411	7.78697	0.252718	NA	NA	6.833	15.8723	1.22346	NA	NA	6.09785	41.4586	2.75717	NA	NA	6.75875	28.5875	2.07795	NA	NA	6.85485	9.99292	0.564474	NA	NA	6.19696	34.531	2.47213	NA	NA	6.14582	16.2469	1.39467	NA	NA	6.16343	16.1713	1.3839	NA	NA	5.805	5.55881	-0.0480817
RVBD_0610c	hypothetical protein	704755	705912	-	11	9.91667	26.7403	22.9897	-0.215665	0.3771	0.51602	27.511	21.9613	-0.322512	0.3133	0.510765	24.6693	30.5581	0.310361	0.2829	0.484951	27.6609	30.6012	0.147355	0.382	0.521237	27.8784	23.1926	-0.263116	0.3581	0.528421	25.5614	26.9399	0.0776442	0.4133	0.50911	25.4668	22.2576	-0.193834	0.3403	0.502246	25.2927	20.3268	-0.314738	0.2356	0.497201	23.5767	20.0567	-0.232355
RVBD_0611c	hypothetical protein	705964	706347	-	12	8.75	31.4741	36.9156	0.231507	0.3233	0.51602	32.1734	23.4473	-0.453746	0.2844	0.510765	29.0134	31.8169	0.134801	0.3757	0.490836	32.5222	27.0275	-0.264738	0.3859	0.521237	32.662	32.5798	-0.00187828	0.5393	0.545722	29.89	24.1352	-0.305972	0.3617	0.50911	29.9636	20.4959	-0.547082	0.1267	0.502246	29.9401	19.8738	-0.590365	0.112	0.497201	27.9266	23.7061	-0.235512
RVBD_0612	hypothetical protein	706327	706932	+	6	6.75	15.4253	19.9541	0.375172	0.2864	0.51602	15.8288	16.6657	0.0793607	0.381	0.510765	14.3256	14.1066	-0.0161235	0.5677	0.568619	16.0974	13.1868	-0.280782	0.4724	0.521237	15.9535	11.3399	-0.484054	0.3607	0.528421	14.722	10.8383	-0.433122	0.3909	0.50911	14.7938	12.461	-0.246037	0.3769	0.502246	14.8341	10.2154	-0.535787	0.2381	0.497201	13.7642	13.425	-0.0340219
RVBD_0613c	hypothetical protein	706951	709518	-	16	14.5	45.297	37.604	-0.267485	0.3029	0.51602	46.3131	31.4067	-0.559025	0.1358	0.510765	41.668	19.4333	-1.09811	0.0185	0.280674	43.3237	42.7166	-0.0195534	0.509	0.524635	44.0411	39.2216	-0.166288	0.3842	0.528421	39.9862	36.2805	-0.139329	0.4032	0.50911	39.9099	31.7224	-0.33098	0.1648	0.502246	42.3896	31.8285	-0.413092	0.1267	0.497201	34.7191	25.9251	-0.420881
RVBD_0614	galactose-1-phosphate uridylyltransferase	709359	710351	+	14	11.3333	45.7886	52.0803	0.186528	0.3001	0.51602	46.8629	45.8461	-0.0307017	0.4774	0.511165	42.1662	67.7762	0.685173	0.0423	0.379272	47.0872	46.3123	-0.0230073	0.4879	0.521237	47.5624	48.3444	0.0244104	0.4689	0.528421	43.2611	43.7523	0.017266	0.4625	0.50911	43.2228	47.1629	0.125972	0.3462	0.502246	42.9712	47.8034	0.153848	0.2943	0.497201	40.4567	58.5276	0.532829
RVBD_0615	membrane protein	710348	710590	+	4	4	55.663	69.4441	0.320804	0.275	0.51602	56.9187	77.9074	0.454267	0.2001	0.510765	51.3732	79.6176	0.633332	0.1412	0.451928	57.5595	63.0508	0.133424	0.3993	0.521237	58.0331	74.9317	0.370218	0.2502	0.528421	52.9569	89.0085	0.750178	0.1024	0.50911	53.0213	70.4726	0.410543	0.1758	0.502246	52.5386	42.7999	-0.295065	0.2682	0.497201	49.4072	103.791	1.07072
RVBD_0616A	antitoxin VapB29	710785	711012	+	4	3.83333	16.1732	64.9858	2.00611	0.0478	0.51602	21.9886	54.9306	1.3221	0.1548	0.510765	14.8281	56.9384	1.94076	0.0805	0.435553	16.7614	46.5949	1.47583	0.0637	0.521237	16.7826	43.3586	1.37044	0.0856	0.528421	15.4361	33.0435	1.10017	0.1051	0.50911	15.3787	51.7566	1.74885	0.0302	0.47716	15.2567	56.2355	1.87995	0.0241	0.340862	14.4301	31.5969	1.12999
RVBD_0616c	antitoxin VapB29	710587	710853	-	6	3.66667	26.898	74.0657	1.46183	0.053	0.51602	36.8277	71.5508	0.95967	0.1293	0.510765	24.8618	61.4318	1.30592	0.1148	0.451928	27.9966	65.0608	1.21747	0.0232	0.521237	28.0509	50.6478	0.854172	0.109	0.528421	25.7585	34.2675	0.415047	0.2623	0.50911	25.7653	55.38	1.10324	0.0591	0.502246	25.5806	66.4304	1.37587	0.0234	0.340862	24.0447	36.227	0.591689
RVBD_0617	toxin VapC29	711009	711410	+	3	2.5	48.6326	35.158	-0.459969	NA	NA	49.55	23.3741	-1.07071	NA	NA	29.964	12.843	-1.20593	0.1912	0.46751	49.8978	37.858	-0.390944	NA	NA	50.8538	50.9362	0.00737349	NA	NA	45.834	31.5561	-0.529359	NA	NA	46.1071	39.4153	-0.22481	NA	NA	45.5547	17.3499	-1.38665	NA	NA	42.9296	46.0983	0.104249
RVBD_0618	galactose-1-phosphate uridylyltransferase GalTa	711539	712234	+	9	7	4.54678	6.17895	0.452639	0.2888	0.51602	4.65855	5.42649	0.232699	0.3825	0.510765	4.19559	2.11826	-0.945148	0.2523	0.477888	4.72382	6.93081	0.561642	0.2591	0.521237	4.71481	8.15667	0.797128	0.1698	0.528421	4.33661	6.37133	0.564335	0.273	0.50911	4.32195	3.54499	-0.281114	0.3674	0.502246	4.28514	2.39309	-0.830198	0.1722	0.497201	4.04458	12.5022	1.62498
RVBD_0619	galactose-1-phosphate uridylyltransferase GalTb	712252	712722	+	9	5	5.15559	6.78985	0.410363	0.3385	0.51602	5.41667	6.43084	0.262273	0.3945	0.510765	6.04649	0.99816	-2.43703	0.1457	0.453152	4.56178	8.39593	0.886832	0.1907	0.521237	4.53831	3.44725	-0.369797	0.5013	0.529313	4.20416	3.74071	-0.144865	0.5052	0.519416	4.19226	4.85372	0.213067	0.3969	0.502246	4.13418	8.42222	1.02401	0.2405	0.497201	4.67347	6.48977	0.475954
RVBD_0620	galactokinase GalK	712719	713810	+	9	2.58333	7.64495	8.54737	0.189148	NA	NA	5.17253	7.69024	0.589872	0.2927	0.510765	6.97243	0	-4.81637	NA	NA	5.14766	15.0409	1.54951	0.0785	0.521237	7.94422	17.1109	1.11495	NA	NA	7.10324	5.99232	-0.200829	NA	NA	7.0688	12.5585	0.826063	NA	NA	6.96783	15.6258	1.15964	NA	NA	6.67736	4.00304	-0.709171
RVBD_0621	membrane protein	714205	715269	+	9	7.58333	32.5838	26.741	-0.282526	0.4012	0.51602	38.3761	42.6573	0.154233	0.3856	0.510765	30.069	24.0989	-0.31643	0.3755	0.490836	33.6076	31.7144	-0.0815783	0.49	0.521237	38.8892	32.0748	-0.275477	0.3844	0.528421	35.5298	30.0891	-0.237196	0.4037	0.50911	35.3882	33.064	-0.0975945	0.4328	0.502246	30.74	32.2753	0.0705918	0.4496	0.499679	32.7152	19.9185	-0.714167
RVBD_0622	membrane protein	715373	716320	+	13	8.66667	6.03923	8.98204	0.577787	0.2782	0.51602	6.20435	10.5628	0.771522	0.2231	0.510765	5.64456	12.1064	1.10339	0.134	0.451928	6.31466	8.34414	0.408008	0.3481	0.521237	6.38632	11.1808	0.81153	0.2006	0.528421	5.77614	9.517	0.72484	0.2318	0.50911	5.82334	9.69983	0.735487	0.1737	0.502246	5.10699	8.23517	0.688795	0.197	0.497201	5.4651	5.23258	-0.0592722
RVBD_0623	antitoxin VapB30	716413	716667	+	3	3.16667	16.7766	17.2384	0.0489626	0.447	0.51602	17.293	9.13851	-0.89805	0.3708	0.510765	15.2548	1.44294	-3.24898	0.1414	0.4521	17.0538	15.2494	-0.149682	0.5231	0.532119	17.3393	10.2637	-0.737215	0.3874	0.528421	15.8789	16.3189	0.0497777	0.428	0.50911	15.612	17.1624	0.137797	0.4267	0.502246	15.6494	9.23311	-0.755224	0.256	0.497201	14.4734	53.3386	1.87929
RVBD_0624	toxin VapC30	716667	717062	+	6	5.25	24.273	33.5912	0.471322	0.2254	0.51602	25.0549	46.6369	0.897824	0.1187	0.510765	22.4793	47.5916	1.0833	0.1204	0.451928	25.1805	35.1741	0.484663	0.2247	0.521237	25.2383	22.1481	-0.183564	0.4265	0.528421	23.1786	30.5393	0.400813	0.3046	0.50911	23.1156	40.6456	0.81387	0.0761	0.502246	23.0325	14.0978	-0.705904	0.1376	0.497201	21.4462	43.0136	1.00383
RVBD_0625c	TVP38/TMEM64 family membrane protein	717156	717896	-	10	7.83333	30.5994	26.9779	-0.179229	0.3402	0.51602	31.3582	34.8574	0.154385	0.3475	0.510765	28.2243	11.9812	-1.22957	0.02	0.285253	31.6189	22.6399	-0.478755	0.1499	0.521237	31.8669	36.2971	0.189467	0.3112	0.528421	29.1186	25.9941	-0.161178	0.3509	0.50911	29.0854	29.6715	0.0291123	0.4629	0.502246	25.6504	18.2656	-0.488987	0.1348	0.497201	27.0789	10.1866	-1.40702
RVBD_0626	antitoxin VapB5	718028	718288	+	4	3.08333	15.7134	14.5411	-0.102787	0.5292	0.535719	21.2702	6.75861	-1.62212	0.1369	0.510765	19.4362	11.4536	-0.74563	0.3016	0.487697	21.5446	10.2003	-1.05851	0.2572	0.521237	16.4532	16.1967	-0.0147115	0.5699	0.572449	19.6011	13.944	-0.477654	0.4018	0.50911	14.8682	18.3285	0.30233	0.3552	0.502246	14.5885	14.6717	0.00959471	0.4945	0.502174	18.766	3.90673	-2.2373
RVBD_0627	toxin VapC5	718285	718692	+	1	0.583333	0	0	NA	NA	NA	0	0	NA	NA	NA	0	0	NA	NA	NA	0	0.927578	3.32092	NA	NA	0	0	NA	NA	NA	0	0	NA	NA	NA	0	0	NA	NA	NA	0	3.12902	4.54245	NA	NA	0	0	NA
RVBD_0628c	hypothetical protein	718764	719915	-	4	3.66667	48.2384	47.0287	-0.032962	0.5324	0.537912	49.3159	52.0521	0.081123	0.4163	0.510765	44.4383	39.362	-0.170452	0.5012	0.511885	49.3537	55.7392	0.17845	0.3809	0.521237	50.3979	50.1875	-0.00261304	0.5538	0.557702	45.289	40.6844	-0.150302	0.5023	0.51794	34.0063	46.6813	0.457073	0.2449	0.502246	44.7589	38.4982	-0.216422	0.3834	0.497201	42.6958	62.2313	0.543871
RVBD_0629c	exonuclease V alpha chain RecD	720008	721735	-	16	12.0833	16.3019	18.7716	0.205851	0.3217	0.51602	18.3525	16.5773	-0.143547	0.4005	0.510765	16.5729	9.45063	-0.80397	0.0855	0.439258	16.8304	22.591	0.426466	0.176	0.521237	17.0456	22.858	0.425062	0.1631	0.528421	15.5232	13.0024	-0.251821	0.3295	0.50911	15.5481	14.078	-0.142643	0.3577	0.502246	15.3785	17.4136	0.17959	0.3296	0.497201	14.3885	13.9087	-0.0478737
RVBD_0630c	exonuclease V beta chain RecB	721732	725016	-	34	26.0833	17.3132	18.2934	0.0804725	0.3951	0.51602	17.6988	14.8616	-0.250692	0.2788	0.510765	15.3617	20.8515	0.441569	0.0969	0.441241	16.0097	16.6901	0.061063	0.4352	0.521237	16.7742	16.1638	-0.0523632	0.4566	0.528421	17.0152	13.4959	-0.332709	0.2038	0.50911	16.3632	12.5871	-0.378128	0.0888	0.502246	15.6525	9.77924	-0.678012	0.0133	0.254727	15.8373	14.3413	-0.142684
RVBD_0631c	exonuclease V gamma chain RecC	725016	728309	-	19	11.8333	11.1933	14.3755	0.363865	0.2355	0.51602	9.65974	9.72063	0.0131222	0.4822	0.512811	10.2843	11.6577	0.184636	0.3546	0.48933	9.74352	14.9075	0.615613	0.1135	0.521237	9.83848	16.5036	0.748021	0.0694	0.528421	9.72482	13.775	0.504902	0.1892	0.50911	8.96404	11.1169	0.310759	0.2054	0.502246	9.64316	9.66255	0.0036041	0.4923	0.501909	8.35235	12.4948	0.581398
RVBD_0632c	enoyl-CoA hydratase EchA3	728586	729281	-	13	9.33333	42.6015	26.6961	-0.67206	0.2313	0.51602	43.7482	26.2776	-0.733121	0.2155	0.510765	43.808	34.2384	-0.35376	0.3422	0.48933	48.5647	30.5625	-0.665996	0.229	0.521237	49.6622	38.7307	-0.357063	0.3428	0.528421	40.2053	51.5548	0.359608	0.2805	0.50911	40.2499	23.8041	-0.757072	0.0844	0.502246	44.0203	30.9644	-0.507041	0.1749	0.497201	41.7324	17.2041	-1.27663
RVBD_0633c	exported protein	729330	730169	-	13	9.66667	46.4819	57.3374	0.303621	0.1833	0.51602	47.6269	50.1087	0.0742884	0.4082	0.510765	42.9475	62.1761	0.534465	0.0868	0.439258	48.12	48.6153	0.015827	0.4735	0.521237	48.3115	54.9986	0.187912	0.2851	0.528421	40.2452	37.7044	-0.0928124	0.4025	0.50911	44.2683	52.1929	0.237665	0.202	0.502246	44.0184	39.2038	-0.166843	0.2789	0.497201	41.0982	48.8261	0.248815
RVBD_0634A	exported protein	731116	731367	+	6	3.66667	5.62133	3.59608	-0.604326	0.3143	0.51602	5.73826	6.91265	0.28553	0.3583	0.510765	5.13436	6.54684	0.367901	0.3211	0.48933	5.76848	6.72209	0.238394	0.3735	0.521237	5.78977	9.06114	0.65708	0.1892	0.528421	5.32189	2.59977	-0.97545	0.2169	0.50911	5.27264	2.74121	-0.927373	0.1311	0.502246	5.2637	11.241	1.09127	0.3578	0.497201	4.92231	2.58676	-0.904176
RVBD_0634B	exported protein	731715	731882	+	3	1	0	0	NA	NA	NA	0	0	NA	NA	NA	0	0	NA	NA	NA	0	0	NA	NA	NA	0	0	NA	NA	NA	0	0	NA	NA	NA	0	0	NA	NA	NA	0	0	NA	NA	NA	0	0	NA
RVBD_0634c	hydroxyacylglutathione hydrolase	730323	731036	-	13	11.25	35.451	26.8919	-0.396908	0.1833	0.51602	36.2497	23.7284	-0.609296	0.0766	0.510765	32.7343	23.2983	-0.48853	0.1432	0.453152	33.7293	24.9412	-0.433719	0.1516	0.521237	33.9932	27.6795	-0.29489	0.2444	0.528421	33.5071	25.401	-0.397729	0.1757	0.50911	33.5627	21.2096	-0.661521	0.0163	0.414592	33.3527	35.2167	0.0786231	0.3881	0.497201	31.3796	19.771	-0.665464
RVBD_0635	(3R)-hydroxyacyl-ACP dehydratase subunit HadA	731933	732409	+	14	0.166667	0	0	NA	NA	NA	0	0	NA	NA	NA	0	0	NA	NA	NA	0	0	NA	NA	NA	0	0	NA	NA	NA	0	0	NA	NA	NA	0	0	NA	NA	NA	0	0	NA	NA	NA	0	0	NA
RVBD_0636	(3R)-hydroxyacyl-ACP dehydratase subunit HadB	732396	732824	+	7	0	0	0	NA	NA	NA	0	0	NA	NA	NA	0	0	NA	NA	NA	0	0	NA	NA	NA	0	0	NA	NA	NA	0	0	NA	NA	NA	0	0	NA	NA	NA	0	0	NA	NA	NA	0	0	NA
RVBD_0637	(3R)-hydroxyacyl-ACP dehydratase subunit HadC	732828	733328	+	7	0.0833333	0	0	NA	NA	NA	0	0	NA	NA	NA	0	0	NA	NA	NA	0	0	NA	NA	NA	0	0	NA	NA	NA	0	0	NA	NA	NA	0	0	NA	NA	NA	0	0	NA	NA	NA	0	0	NA
RVBD_0638	preprotein translocase subunit SecE1	733740	734225	+	9	0	0	0	NA	NA	NA	0	0	NA	NA	NA	0	0	NA	NA	NA	0	0	NA	NA	NA	0	0	NA	NA	NA	0	0	NA	NA	NA	0	0	NA	NA	NA	0	0	NA	NA	NA	0	0	NA
RVBD_0639	transcription antitermination protein NusG	734257	734973	+	12	0	0	0	NA	NA	NA	0	0	NA	NA	NA	0	0	NA	NA	NA	0	0	NA	NA	NA	0	0	NA	NA	NA	0	0	NA	NA	NA	0	0	NA	NA	NA	0	0	NA	NA	NA	0	0	NA
RVBD_0640	50S ribosomal protein L11 RplK	735025	735453	+	5	0.166667	0	0	NA	NA	NA	0	0	NA	NA	NA	0	0	NA	NA	NA	0	0	NA	NA	NA	0	0	NA	NA	NA	0	0	NA	NA	NA	0	0	NA	NA	NA	0	0	NA	NA	NA	0	0	NA
RVBD_0641	50S ribosomal protein L1 RplA	735520	736227	+	7	1.41667	0.271663	0	0.270486	NA	NA	0.135594	0.41606	1.68587	NA	NA	0.244051	0	0.369936	NA	NA	0.281463	0	0.236774	NA	NA	0.280578	0	0.239788	NA	NA	0.261012	0	0.308041	NA	NA	0.257154	0	-1.00004	NA	NA	0.251195	0	-0.978385	NA	NA	0.243586	0	-0.628328
RVBD_0642c	methoxy mycolic acid synthase 4 MmaA4	736301	737206	-	18	5	0.0952875	0.95231	2.96904	0.0762	0.51602	0.059303	0.59646	2.98653	0.0042	0.290827	0.0504953	0.569983	3.08298	0.0051	0.15475	0.0694896	0.695327	2.96301	0.0469	0.521237	0.0481105	0.855309	3.70611	0.0011	0.133015	0.0867096	1.52723	3.65651	0.0773	0.50911	0.0497744	0.134568	1.15586	0.1974	0.502246	0.127918	0.0954922	-0.0281676	NA	NA	0.059201	0.976682	3.45266
RVBD_0643c	methoxy mycolic acid synthase 3 MmaA3	737271	738152	-	22	20.4167	19.7222	21.0605	0.0957999	0.3792	0.51602	21.3095	20.9154	-0.025751	0.488	0.51334	19.1629	10.0504	-0.928157	0.0178	0.27855	21.4529	20.4872	-0.0652275	0.4224	0.521237	20.537	23.8266	0.215267	0.24	0.528421	18.8314	23.6294	0.328332	0.162	0.50911	18.8285	32.4463	0.785046	0.0013	0.0933636	19.6432	57.2905	1.544	1e-05	0.00112179	18.3036	20.4551	0.160636
RVBD_0644c	methoxy mycolic acid synthase 2 MmaA2	738300	739163	-	11	10.8333	82.8945	65.9355	-0.329376	0.2897	0.51602	85.6447	72.5331	-0.238972	0.3694	0.510765	76.7489	71.8766	-0.0938891	0.4777	0.501001	85.5935	85.4615	-0.00162408	0.5483	0.55379	86.8096	70.923	-0.290823	0.3166	0.528421	79.0064	117.494	0.572894	0.1086	0.50911	78.7448	76.3066	-0.0452618	0.4676	0.502246	77.8636	41.8746	-0.894448	0.0117	0.244998	73.0378	54.6097	-0.419109
RVBD_0645c	methoxy mycolic acid synthase 1 MmaA1	739330	740190	-	20	19.0833	114.36	99.3273	-0.203042	0.2486	0.51602	117.137	126.678	0.113164	0.3293	0.510765	106.041	119.626	0.174113	0.2596	0.480418	118.36	128.473	0.118482	0.3166	0.521237	119.762	109.895	-0.12381	0.3305	0.528421	108.598	186.517	0.780406	0.0029	0.136783	109.042	126.438	0.213555	0.153	0.502246	107.49	81.0978	-0.406385	0.0481	0.428716	101.861	65.7666	-0.631004
RVBD_0646c	lipase/esterase LipG	740237	741142	-	10	8.41667	26.9876	28.6068	0.0860141	0.4138	0.51602	27.4921	32.7192	0.252734	0.3378	0.510765	24.8965	42.0174	0.756033	0.1411	0.451928	27.7955	28.3318	0.0295745	0.4363	0.521237	28.1325	27.9861	-0.00548061	0.5465	0.551942	25.5021	30.5322	0.261441	0.3259	0.50911	25.6003	29.6617	0.212631	0.3258	0.502246	25.3298	23.9856	-0.0782349	0.4507	0.499679	23.9644	26.447	0.142773
RVBD_0647c	hypothetical protein	741154	742620	-	14	4.66667	56.124	55.7807	-0.00423685	NA	NA	57.705	52.0759	-0.142954	NA	NA	52.173	29.1922	-0.827392	NA	NA	58.3381	44.5069	-0.384094	NA	NA	39.3689	30.8494	-0.345783	0.417	0.528421	53.7618	45.5816	-0.232154	NA	NA	53.8884	40.5327	-0.409246	NA	NA	52.9135	27.0935	-0.962319	NA	NA	49.8876	27.0242	-0.879838
RVBD_0648	alpha-mannosidase	742722	746369	+	38	30.5	36.3422	37.212	0.0345399	0.4487	0.51602	37.1976	35.7304	-0.0576111	0.4579	0.510765	33.5548	29.7034	-0.175344	0.3235	0.48933	37.4414	33.0901	-0.177743	0.322	0.521237	37.9341	38.0734	0.00569669	0.4755	0.528421	34.4651	27.5423	-0.322875	0.1899	0.50911	34.4747	33.9491	-0.0220882	0.4634	0.502246	34.0851	31.053	-0.13431	0.3032	0.497201	31.1383	22.5279	-0.466701
RVBD_0649	malonyl CoA-acyl carrier protein transacylase FabD2	746366	747040	+	4	2.16667	7.86088	7.67858	-0.000679094	NA	NA	7.98789	23.3852	1.55221	NA	NA	7.21051	6.37218	-0.137016	NA	NA	8.13863	10.9756	0.451332	NA	NA	8.20918	15.2044	0.900207	NA	NA	7.51514	4.12645	-0.793686	NA	NA	7.50125	13.1499	0.807105	NA	NA	7.38116	9.91274	0.426024	NA	NA	7.00609	4.68256	-0.557939
RVBD_0650	glucokinase	747040	747948	+	5	3.66667	36.9647	50.3363	0.447634	0.2355	0.51602	37.7569	48.1074	0.3519	0.2839	0.510765	34.1064	23.7141	-0.518224	0.2846	0.484951	38.0506	34.1524	-0.152018	0.4389	0.521237	38.5363	36.1052	-0.0903611	0.4662	0.528421	34.9281	39.8331	0.192627	0.3749	0.50911	34.972	42.9807	0.297693	0.2934	0.502246	34.5608	24.9112	-0.470938	0.2195	0.497201	32.7492	38.9481	0.250835
RVBD_0651	50S ribosomal protein L10 RplJ	748279	748815	+	5	0	0	0	NA	NA	NA	0	0	NA	NA	NA	0	0	NA	NA	NA	0	0	NA	NA	NA	0	0	NA	NA	NA	0	0	NA	NA	NA	0	0	NA	NA	NA	0	0	NA	NA	NA	0	0	NA
RVBD_0652	50S ribosomal protein L7/L12 RplL	748852	749244	+	0	10	NA	NA	NA	NA	NA	NA	NA	NA	NA	NA	NA	NA	NA	NA	NA	NA	NA	NA	NA	NA	NA	NA	NA	NA	NA	NA	NA	NA	NA	NA	NA	NA	NA	NA	NA	NA	NA	NA	NA	NA	NA	NA	NA
RVBD_0653c	transcriptional regulator TetR-family	749237	749932	-	11	11.3333	10.0502	6.40541	-0.640688	0.2262	0.51602	10.2963	6.14754	-0.734358	0.2015	0.510765	9.31311	3.986	-1.20855	0.0849	0.439258	10.4286	11.4349	0.137205	0.3923	0.521237	10.436	9.06753	-0.196833	0.4354	0.528421	9.54329	5.92841	-0.676883	0.2078	0.50911	9.56968	6.48925	-0.558131	0.1469	0.502246	9.51268	6.56782	-0.532217	0.1799	0.497201	8.94924	1.56647	-2.4937
RVBD_0654	oxidoreductase	750003	751508	+	27	23.9167	52.2284	59.8114	0.195909	0.2606	0.51602	51.5098	51.2559	-0.0067436	0.5077	0.520324	48.1358	42.1904	-0.189686	0.289	0.486144	53.9155	58.3541	0.114477	0.3482	0.521237	52.1991	62.221	0.253669	0.2041	0.528421	47.7499	52.5115	0.137498	0.3147	0.50911	47.6415	59.8798	0.329868	0.0895	0.502246	49.2816	53.1817	0.109932	0.3318	0.497201	44.3486	54.5771	0.299483
RVBD_0655	ribonucleotide-transport ABC transporter ATP-binding protein Mkl	751520	752599	+	14	7.75	10.7161	7.17474	-0.569786	0.3811	0.51602	11.0392	13.092	0.250085	0.3736	0.510765	11.0859	6.60408	-0.736032	0.321	0.48933	12.4202	10.6252	-0.218806	0.4637	0.521237	9.1087	13.4714	0.56739	0.2635	0.528421	11.4561	6.00438	-0.91934	0.2861	0.50911	11.4035	6.23976	-0.866405	0.1719	0.502246	13.0256	16.8925	0.375213	0.3384	0.497201	12.1704	13.8032	0.182935
RVBD_0656c	toxin VapC6	752987	753370	-	4	3.75	60.8378	67.9608	0.161539	0.3762	0.51602	62.685	51.2398	-0.288161	0.3444	0.510765	55.9717	48.7788	-0.195671	0.396	0.49428	62.5946	50.2235	-0.314912	0.3284	0.521237	63.1223	60.8429	-0.0509157	0.4871	0.528421	57.7719	43.0524	-0.420983	0.2842	0.50911	57.3807	47.5186	-0.271456	0.2911	0.502246	57.2485	36.8418	-0.634837	0.1196	0.497201	53.372	61.1716	0.197289
RVBD_0657c	antitoxin VapB6	753465	753620	-	1	2	45.4666	12.4855	-1.81243	NA	NA	46.9082	54.4404	0.223643	NA	NA	42.6693	3.09201	-3.57516	NA	NA	47.5551	39.8735	-0.240518	NA	NA	48.0401	17.7336	-1.40192	NA	NA	43.6707	38.3468	-0.173581	NA	NA	44.0793	60.8311	0.464774	NA	NA	43.2743	15.1088	-1.5039	NA	NA	40.6196	29.8269	-0.438587
RVBD_0658c	integral membrane protein	753696	754412	-	17	12.4167	11.1973	11.5404	0.0466762	0.4548	0.51602	12.2919	12.5133	0.0289014	0.4575	0.510765	10.3505	13.6104	0.397373	0.2208	0.47106	12.4598	17.2152	0.468351	0.1694	0.521237	12.596	15.9424	0.342131	0.2448	0.528421	11.4144	14.0482	0.302094	0.2802	0.50911	11.484	18.5173	0.689066	0.0667	0.502246	11.3524	17.8385	0.651835	0.0622	0.458277	10.7788	22.2798	1.04731
RVBD_0659c	toxin MazF2	754688	754996	-	4	3.83333	68.2718	53.4841	-0.349566	0.3567	0.51602	70.2373	35.293	-0.988489	0.1661	0.510765	62.7183	58.9686	-0.0867069	0.4719	0.498962	70.08	63.6672	-0.136358	0.4409	0.521237	70.9099	52.5407	-0.42985	0.331	0.528421	64.7652	50.6527	-0.351818	0.363	0.50911	64.2652	46.8591	-0.454972	0.2221	0.502246	63.9404	30.6721	-1.05826	0.06	0.453784	59.7369	58.9631	-0.0181437
RVBD_0660c	antitoxin MazE2	754983	755228	-	2	2.25	20.1047	30.6718	0.615977	NA	NA	20.486	28.3985	0.478799	NA	NA	18.7114	56.2726	1.58941	NA	NA	20.7257	13.9125	-0.554308	NA	NA	21.1097	16.2493	-0.360374	NA	NA	19.0174	3.22827	-2.45629	NA	NA	19.2116	15.79	-0.279209	NA	NA	18.8856	13.7176	-0.456221	NA	NA	17.7466	28.3368	0.675686
RVBD_0661c	toxin VapC7	755338	755775	-	5	5	23.6092	22.3638	-0.0734924	0.5038	0.520121	23.9455	18.5589	-0.361617	0.3659	0.510765	21.7826	28.2631	0.378949	0.3009	0.48756	24.297	21.8862	-0.145878	0.4595	0.521237	24.7143	20.9517	-0.233078	0.4266	0.528421	22.2997	23.7029	0.0922628	0.4209	0.50911	22.4404	18.4834	-0.278586	0.3321	0.502246	22.0556	18.2046	-0.275543	0.329	0.497201	21.0015	64.9831	1.62872
RVBD_0662c	antitoxin VapB7	755772	756140	-	6	7.33333	34.9564	21.4988	-0.695782	0.1555	0.51602	35.8667	27.6296	-0.372366	0.2948	0.510765	32.3199	16.9063	-0.927627	0.1132	0.451928	30.0669	31.5266	0.0710641	0.4321	0.521237	30.4502	27.09	-0.165387	0.4156	0.528421	33.1817	32.9685	-0.00617044	0.515	0.523601	33.1885	25.2912	-0.391009	0.2257	0.502246	27.318	24.2346	-0.172055	0.3549	0.497201	30.9768	15.7863	-0.969287
RVBD_0663	arylsulfatase AtsD	756140	758503	+	46	26.4167	19.8461	20.6629	0.0590338	0.431	0.51602	21.0753	16.181	-0.38001	0.1641	0.510765	18.9491	13.9671	-0.438638	0.13	0.451928	20.4803	18.2238	-0.167394	0.3254	0.521237	21.4108	20.863	-0.0365076	0.4768	0.528421	19.5693	20.279	0.0522875	0.4279	0.50911	18.2084	19.8667	0.125855	0.3105	0.502246	18.6628	13.3597	-0.481917	0.0485	0.428716	16.8981	22.0606	0.384754
RVBD_0664	antitoxin VapB8	758535	758807	+	3	2.25	42.66	32.7961	-0.370814	NA	NA	43.5638	26.7724	-0.691337	NA	NA	39.5641	4.08672	-3.19212	NA	NA	44.2347	16.9973	-1.36114	NA	NA	44.7145	18.1605	-1.28251	NA	NA	40.723	32.8524	-0.301438	NA	NA	40.953	25.9857	-0.653227	NA	NA	40.3768	35.758	-0.173781	NA	NA	37.8599	31.527	-0.261092
RVBD_0665	toxin VapC8	758804	759142	+	5	5	14.1844	3.45588	-1.99893	0.1213	0.51602	14.601	10.7039	-0.437342	0.4836	0.51334	13.1049	17.7826	0.445311	0.3292	0.48933	14.6356	13.7833	-0.0789404	0.6079	0.610046	14.8805	9.64252	-0.613825	0.4201	0.528421	13.609	12.4054	-0.125044	0.577	0.578673	13.5482	4.8857	-1.46274	0.0924	0.502246	13.3712	7.74506	-0.783428	0.2586	0.497201	12.3638	13.3971	0.117849
RVBD_0666	membrane protein	759139	759312	+	0	1	NA	NA	NA	NA	NA	NA	NA	NA	NA	NA	NA	NA	NA	NA	NA	NA	NA	NA	NA	NA	NA	NA	NA	NA	NA	NA	NA	NA	NA	NA	NA	NA	NA	NA	NA	NA	NA	NA	NA	NA	NA	NA	NA
RVBD_0666A	membrane protein	759297	759527	+	4	1.08333	0.702547	0	-0.757714	NA	NA	0.724816	0	-0.795223	NA	NA	0.651856	0.618402	0.492934	NA	NA	0.723315	0	-0.792725	NA	NA	0.742687	0.388634	0.00502563	NA	NA	0.682608	1.68198	1.40236	NA	NA	0.677883	0	-2.03693	NA	NA	0.665231	0	-2.01451	NA	NA	0.59279	0	-1.55709
RVBD_0667	DNA-directed RNA polymerase RpoB	759810	763328	+	38	1.58333	0.362122	0	-0.0142952	NA	NA	0.367135	0	-0.028546	NA	NA	0.329697	0	0.0814475	NA	NA	0.373069	0	-0.0452361	NA	NA	0.371542	0	-0.0409589	NA	NA	0.17158	0.328546	1.25143	NA	NA	0.345702	0	-1.28853	NA	NA	0.354137	0	-1.31323	NA	NA	0.32437	0	-0.902197
RVBD_0668	DNA-directed RNA polymerase RpoC	763373	767323	+	51	5.41667	7.54364	10.9045	0.537114	0.2311	0.51602	10.8662	17.2885	0.674492	0.1992	0.510765	9.76567	16.6615	0.775143	0.1861	0.46751	7.81944	9.84687	0.339267	0.3052	0.521237	9.18146	9.02029	-0.0160196	0.5205	0.533742	8.40529	17.1169	1.02898	0.0791	0.50911	10.0722	18.2782	0.858808	0.0859	0.502246	8.32889	10.9683	0.397404	0.2896	0.497201	9.36149	17.9009	0.934854
RVBD_0668Ac	DNA-directed RNA polymerase RpoC	767320	767640	-	2	4.66667	20.6685	12.0489	-0.753876	NA	NA	20.9723	4.69259	-2.09005	NA	NA	19.1313	1.90225	-3.1574	NA	NA	21.3067	11.5935	-0.852036	NA	NA	21.4647	17.2654	-0.298133	NA	NA	19.3771	19.3607	0.0119806	NA	NA	19.5194	19.3607	-0.00961051	NA	NA	19.26	20.1986	0.070432	NA	NA	18.455	9.87018	-0.890282
RVBD_0669c	hydrolase	767687	769600	-	37	30.9167	32.7492	37.7474	0.205294	0.2219	0.51602	34.683	34.7826	0.00458717	0.4766	0.511148	31.1869	44.6141	0.516847	0.0707	0.429895	33.9555	36.7696	0.115267	0.3451	0.521237	35.1635	38.6264	0.135894	0.3054	0.528421	31.2902	27.5008	-0.185656	0.2875	0.50911	31.2562	36.0293	0.205066	0.1807	0.502246	31.9974	30.9012	-0.0502073	0.4178	0.497201	29.8968	36.4856	0.287424
RVBD_0670	endonuclease IV End	769795	770553	+	5	5.16667	29.9963	45.8423	0.613665	0.2245	0.51602	30.5951	35.7685	0.22807	0.3818	0.510765	27.528	53.6386	0.963561	0.1369	0.451928	30.9892	37.5836	0.280841	0.3604	0.521237	31.0944	24.1512	-0.35992	0.4067	0.528421	28.5154	29.4153	0.0482767	0.4428	0.50911	28.4554	42.7443	0.58693	0.2196	0.502246	28.3147	32.3778	0.19378	0.3926	0.497201	33.3135	62.4381	0.906218
RVBD_0671	lipoprotein LpqP	770585	771427	+	13	12.0833	25.1388	20.7479	-0.27454	0.3074	0.51602	25.6452	27.8155	0.118821	0.3782	0.510765	23.1667	18.8756	-0.292871	0.2772	0.483126	25.7394	30.2863	0.236123	0.274	0.521237	24.0299	29.0891	0.277002	0.2444	0.528421	23.5862	22.5542	-0.0624356	0.4624	0.50911	23.6414	24.233	0.0359491	0.4557	0.502246	23.3557	25.4057	0.121604	0.3738	0.497201	22.2565	22.1123	-0.00873596
RVBD_0672	acyl-CoA dehydrogenase FadE8	771487	773115	+	27	19.6667	24.8298	18.8979	-0.392422	0.2228	0.51602	25.3211	26.7183	0.0783888	0.4167	0.510765	22.934	21.1552	-0.115282	0.4237	0.495526	24.5043	21.156	-0.210799	0.3405	0.521237	24.6807	22.3543	-0.141747	0.4002	0.528421	23.5878	18.2513	-0.368574	0.2276	0.50911	23.6587	18.5185	-0.353077	0.1742	0.502246	23.4404	16.018	-0.548864	0.0632	0.459181	23.1151	22.9206	-0.0118492
RVBD_0673	enoyl-CoA hydratase EchA4	773126	774064	+	9	5	22.9763	17.9715	-0.348226	0.3162	0.51602	19.5486	20.4172	0.0668403	0.4367	0.510765	21.0728	30.0619	0.515385	0.2211	0.47106	19.643	34.4602	0.812653	0.1092	0.521237	23.8525	27.8731	0.228175	0.3243	0.528421	21.7182	19.8276	-0.126031	0.4365	0.50911	21.6347	22.0528	0.02833	0.4701	0.502246	17.8937	19.8644	0.151232	0.3808	0.497201	20.2292	26.0137	0.363566
RVBD_0674	phenylacetic acid degradation operon negative regulatory protein	774067	774789	+	7	2.25	6.36268	13.5624	1.10215	NA	NA	4.42025	7.59073	0.795985	0.2139	0.510765	3.98069	15.6925	1.97707	0.0374	0.362862	6.72717	5.87133	-0.151392	NA	NA	6.65612	11.7449	0.834269	NA	NA	6.16292	25.3014	2.03509	NA	NA	6.19313	11.2436	0.856594	NA	NA	6.18152	6.23513	0.0188397	NA	NA	5.74465	5.35862	-0.0849176
RVBD_0675	enoyl-CoA hydratase EchA5	774786	775577	+	4	4.58333	10.9887	16.4999	0.598787	NA	NA	7.43223	7.04233	-0.0532118	0.5205	0.527097	10.0353	10.5128	0.090736	NA	NA	11.3632	12.8248	0.193382	NA	NA	11.4034	8.55309	-0.382397	NA	NA	6.9772	8.80758	0.353329	0.3845	0.50911	6.96623	9.61923	0.465678	0.3042	0.502246	10.3776	6.41857	-0.680743	NA	NA	9.84712	2.93004	-1.69894
RVBD_0676c	transmembrane transporter MmpL5	775589	778483	-	32	28.3333	40.085	37.6886	-0.0884819	0.3923	0.51602	41.0919	34.1278	-0.267389	0.201	0.510765	38.287	36.2979	-0.0764841	0.4074	0.495526	42.7949	45.2873	0.082037	0.3697	0.521237	41.8294	41.7363	-0.00281592	0.5099	0.530089	39.3578	37.6329	-0.064191	0.4336	0.50911	39.3964	38.6485	-0.0275765	0.4551	0.502246	37.7675	33.9845	-0.152172	0.256	0.497201	36.7097	39.386	0.10164
RVBD_0677c	membrane protein MmpS5	778480	778908	-	6	5.91667	43.8352	44.1917	0.0136211	0.4579	0.51602	45.049	41.668	-0.110434	0.4689	0.510765	40.3751	24.0096	-0.745706	0.1833	0.466642	45.2852	39.9204	-0.179661	0.4369	0.521237	45.414	38.7415	-0.226912	0.41	0.528421	41.7965	23.9693	-0.798009	0.1721	0.50911	41.6024	50.7742	0.287552	0.2706	0.502246	41.5729	21.3124	-0.962526	0.0359	0.387247	38.5019	35.4327	-0.119045
RVBD_0678	hypothetical protein	778993	779490	+	5	4.91667	14.7093	22.8549	0.639276	0.1976	0.51602	15.098	16.9861	0.175734	0.3807	0.510765	13.4663	11.8221	-0.17877	0.4557	0.495719	15.0188	17.8641	0.255607	0.3469	0.521237	15.2144	19.7795	0.383137	0.2969	0.528421	13.8903	24.8843	0.843976	0.1211	0.50911	13.7928	13.2669	-0.0547243	0.4721	0.502246	13.8275	25.6555	0.890996	0.0914	0.486589	12.7994	10.8693	-0.232414
RVBD_0679c	threonine rich protein	779546	780043	-	6	3.91667	48.9693	36.4319	-0.422788	0.2774	0.51602	50.2145	25.3178	-0.981873	0.1082	0.510765	45.1007	43.9661	-0.0338054	0.4945	0.508464	50.5099	37.6314	-0.420866	0.286	0.521237	50.7397	42.0861	-0.266507	0.346	0.528421	46.4662	35.4533	-0.386294	0.2955	0.50911	46.4109	37.0517	-0.324089	0.2387	0.502246	46.4197	81.6762	0.814952	0.0871	0.483359	43.2519	32.4911	-0.41114
RVBD_0680c	transmembrane protein	780045	780419	-	3	3.66667	16.9921	8.59621	-0.959421	0.1712	0.51602	17.4319	22.1021	0.349355	0.2943	0.510765	15.8609	33.7018	1.09015	0.136	0.451928	17.7653	13.496	-0.382678	0.3602	0.521237	17.8075	22.5216	0.345608	0.2974	0.528421	16.3287	6.64941	-1.2646	0.1099	0.50911	16.4205	5.64055	-1.52882	0.0172	0.420592	16.1757	8.33229	-0.949782	0.0863	0.482029	15.1048	9.99418	-0.588404
RVBD_0681	transcriptional regulator TetR-family	780724	781314	+	12	10.0833	15.0227	18.7815	0.324405	0.2468	0.51602	15.348	17.0735	0.156322	0.3771	0.510765	13.876	16.0379	0.211627	0.3269	0.48933	15.5798	20.6218	0.406468	0.1955	0.521237	15.5714	19.9311	0.358207	0.2231	0.528421	14.2615	15.3058	0.104918	0.4037	0.50911	14.3008	14.5218	0.0226275	0.4714	0.502246	14.2469	18.6287	0.386972	0.1757	0.497201	13.4091	14.3627	0.0999993
RVBD_0682	30S ribosomal protein S12 RpsL	781563	781937	+	8	0	0	0	NA	NA	NA	0	0	NA	NA	NA	0	0	NA	NA	NA	0	0	NA	NA	NA	0	0	NA	NA	NA	0	0	NA	NA	NA	0	0	NA	NA	NA	0	0	NA	NA	NA	0	0	NA
RVBD_0683	30S ribosomal protein S7 RpsG	781937	782407	+	5	0.0833333	0	0	NA	NA	NA	0	0	NA	NA	NA	0	0	NA	NA	NA	0	0	NA	NA	NA	0	0	NA	NA	NA	0	0	NA	NA	NA	0	0	NA	NA	NA	0	0	NA	NA	NA	0	0	NA
RVBD_0684	elongation factor G FusA1	782488	784593	+	34	1.41667	0.0357328	0.243207	2.20241	NA	NA	0.0741287	0	1.20433	NA	NA	0.0631192	0	1.27945	NA	NA	0.0694896	0	1.23551	NA	NA	0.0721658	0	1.21744	NA	NA	0.0325161	0.328546	2.47662	NA	NA	0.062218	0	-0.0361528	NA	NA	0.063959	0	-0.0483486	NA	NA	0.0296005	0.143595	1.41066
RVBD_0685	iron-regulated elongation factor TU Tuf	784824	786014	+	11	2	0.0714656	0	1.22214	NA	NA	0.0741287	0	1.20433	NA	NA	0.0631192	0	1.27945	NA	NA	0.0694896	0	1.23551	NA	NA	0.0721658	0	1.21744	NA	NA	0.0650322	0	1.26611	NA	NA	0.062218	0	-0.0361528	NA	NA	0.063959	0	-0.0483486	NA	NA	0.059201	0	0.307157
RVBD_0686	membrane protein	786152	786949	+	12	11.9167	52.4096	54.1546	0.0480354	0.4382	0.51602	53.8685	44.7784	-0.265616	0.2937	0.510765	48.4413	34.7039	-0.479765	0.1602	0.462806	54.1583	50.6115	-0.0968464	0.4268	0.521237	54.7449	46.8723	-0.223021	0.3282	0.528421	49.8815	30.5752	-0.704524	0.0743	0.50911	49.8457	41.6844	-0.257729	0.2112	0.502246	49.3756	52.6855	0.093715	0.3767	0.497201	46.4052	33.8103	-0.456305
RVBD_0687	SDR family oxidoreductase	787102	787929	+	17	10.8333	21.9269	13.9082	-0.652534	0.2171	0.51602	20.4152	15.8019	-0.366319	0.341	0.510765	20.1538	22.7084	0.174326	0.3854	0.493054	20.5594	21.1296	0.0416602	0.4543	0.521237	20.6794	15.8282	-0.382467	0.3169	0.528421	20.8571	27.0009	0.374152	0.2772	0.50911	18.879	15.9741	-0.240401	0.3285	0.502246	17.223	16.7355	-0.0409867	0.4724	0.501064	19.3265	13.2233	-0.545834
RVBD_0688	oxidoreductase	787943	789163	+	18	12.5	29.3227	26.3379	-0.153313	0.4246	0.51602	30.0296	29.2704	-0.0355799	0.5108	0.521341	29.2461	18.4094	-0.665132	0.1208	0.451928	28.0329	22.7381	-0.300268	0.3023	0.521237	32.9622	32.0703	-0.0382222	0.5095	0.530069	27.7459	33.1741	0.258885	0.2819	0.50911	24.0054	31.2749	0.38169	0.1543	0.502246	23.8961	14.6759	-0.702594	0.0385	0.403095	24.0587	13.6586	-0.815478
RVBD_0689c	hypothetical protein	789160	789414	-	4	3.91667	34.1482	37.7409	0.148666	0.3958	0.51602	35.1668	35.1238	0.00311152	0.4725	0.510765	31.7162	17.2479	-0.867084	0.1932	0.46751	35.5823	27.8158	-0.348568	0.3627	0.521237	35.6675	50.1376	0.494146	0.2181	0.528421	32.7086	25.6752	-0.34206	0.3571	0.50911	32.8403	42.0598	0.357168	0.2496	0.502246	32.6992	26.4206	-0.306058	0.352	0.497201	30.4859	22.2599	-0.450557
RVBD_0690c	hypothetical protein	790027	791076	-	17	11.5	24.2729	24.2942	0.0028946	0.4539	0.51602	29.3512	17.3891	-0.752107	0.1451	0.510765	26.5239	31.8029	0.263219	0.3309	0.48933	25.1467	27.5557	0.133365	0.3803	0.521237	29.8079	23.6865	-0.329495	0.3491	0.528421	25.031	27.2331	0.123165	0.3863	0.50911	23.1711	23.6292	0.0284961	0.463	0.502246	20.0099	22.9161	0.195798	0.3536	0.497201	21.521	28.584	0.409698
RVBD_0691A	hypothetical protein	791760	791849	+	3	2.5	17.2961	21.1252	0.299546	NA	NA	17.6021	25.5703	0.546919	NA	NA	16.0112	21.5293	0.43745	NA	NA	18.0132	21.3265	0.254693	NA	NA	17.954	23.8785	0.4207	NA	NA	16.4417	31.8275	0.957949	NA	NA	16.5914	8.01441	-1.03807	NA	NA	16.536	11.2734	-0.546169	NA	NA	15.5889	2.73152	-2.45479
RVBD_0691c	mycofactocin system transcriptional regulator	791073	791669	-	9	7.33333	18.6415	17.4431	-0.0920814	0.4738	0.51602	21.855	23.4804	0.10653	0.4214	0.510765	17.2327	17.8661	0.0556137	0.4559	0.495719	22.063	24.106	0.130702	0.4012	0.521237	22.216	21.3069	-0.0567699	0.4948	0.528987	20.3095	21.3701	0.076799	0.4376	0.50911	17.7549	24.624	0.471863	0.1672	0.502246	20.0844	16.604	-0.27353	0.3146	0.497201	16.5099	13.1486	-0.326549
RVBD_0692	mycofactocin system RPExFGAL protein	791834	792163	+	7	6.5	26.8238	18.2785	-0.54808	0.3061	0.51602	27.4856	22.0941	-0.310833	0.4163	0.510765	24.5341	34.1164	0.477796	0.2795	0.484352	27.3357	27.249	-0.00143494	0.5698	0.573283	27.8514	20.4668	-0.439831	0.3551	0.528421	25.2063	16.1754	-0.633935	0.2561	0.50911	25.0602	10.936	-1.19329	0.0332	0.490243	24.9624	21.8524	-0.191145	0.3988	0.497201	23.5492	20.4084	-0.205033
RVBD_0693	coenzyme PQQ synthesis protein E PqqE	792160	793335	+	18	11.1667	6.89902	6.57562	-0.0620383	0.4671	0.51602	7.0591	1.65587	-2.05548	0.0184	0.510765	5.87628	10.7086	0.868479	0.1124	0.451928	6.5902	7.03112	0.0993543	0.4186	0.521237	6.6048	6.15118	-0.0955094	0.4512	0.528421	6.59213	4.51973	-0.532913	0.2393	0.50911	6.63822	11.4536	0.786408	0.1293	0.502246	6.03118	5.41931	-0.152747	0.3907	0.497201	6.1705	4.19302	-0.552633
RVBD_0694	l-lactate dehydrogenase LldD1	793338	794528	+	17	8.75	16.2327	6.41822	-1.32626	0.0505	0.51602	16.5684	8.21244	-1.00317	0.0985	0.510765	14.9685	15.7539	0.0777696	0.4336	0.495719	14.8329	11.4692	-0.365612	0.3087	0.521237	13.5473	11.3716	-0.247762	0.3728	0.528421	13.618	7.06804	-0.936523	0.1041	0.50911	13.6563	7.11815	-0.937176	0.0372	0.498257	15.2054	16.9045	0.153259	0.4067	0.497201	11.5146	11.4704	-0.00419811
RVBD_0695	creatinine amidohydrolase, mycofactocin system protein	794718	795473	+	12	10.5833	12.4115	11.1347	-0.151806	0.4622	0.51602	12.661	12.6089	-0.00187066	0.5262	0.532005	11.5424	16.995	0.560616	0.2405	0.475929	12.8694	10.0143	-0.356294	0.3992	0.521237	12.9442	11.3483	-0.185078	0.4541	0.528421	11.7453	7.95216	-0.555372	0.3244	0.50911	11.8406	16.1713	0.449735	0.2539	0.502246	11.6883	15.7189	0.427509	0.2472	0.497201	11.0728	8.91614	-0.310349
RVBD_0696	mycofactocin system glycosyltransferase	795522	796934	+	26	14.25	12.1046	11.5295	-0.0669804	0.4982	0.519078	11.5567	17.6454	0.612095	0.2106	0.510765	10.3934	16.0469	0.628307	0.1849	0.466642	11.6948	11.7233	0.00642816	0.4703	0.521237	10.35	8.60984	-0.261831	0.4204	0.528421	10.7765	6.26278	-0.776627	0.2342	0.50911	9.48565	13.4797	0.506954	0.203	0.502246	10.0246	11.8777	0.244939	0.34	0.497201	10.0155	11.3319	0.1789
RVBD_0697	dehydrogenase	796936	798375	+	27	4.5	8.75118	17.4149	0.997213	0.0682	0.51602	8.96513	11.1654	0.326958	0.321	0.510765	8.08741	18.7669	1.21766	0.0504	0.392649	9.06927	15.9171	0.817137	0.0919	0.521237	7.28403	15.5248	1.09538	0.0655	0.528421	6.65645	10.984	0.729471	0.1324	0.50911	6.66878	19.8215	1.56831	0.0329	0.488094	6.62823	16.773	1.33668	0.2416	0.497201	6.24137	15.4586	1.30654
RVBD_0698	hypothetical protein	798836	799447	+	12	5.16667	5.7559	4.18022	-0.434501	0.5723	0.574138	5.9178	6.44165	0.137646	0.3341	0.510765	5.21483	4.43092	-0.210698	0.5905	0.591264	5.76581	5.25533	-0.113681	0.6088	0.610753	4.94205	3.73392	-0.379507	0.5713	0.573672	4.44435	3.92349	-0.157221	0.6272	0.628411	5.24759	2.54282	-1.03054	0.2838	0.502246	4.38929	5.10045	0.21823	0.4228	0.497201	4.12751	1.2062	-1.7341
RVBD_0699	hypothetical protein	799632	799853	+	2	1.83333	11.0197	17.4069	0.670826	NA	NA	11.0997	22.9881	1.05672	NA	NA	10.1772	19.0488	0.913071	NA	NA	11.3507	9.89227	-0.171452	NA	NA	11.5707	11.8963	0.0611647	NA	NA	10.3531	15.186	0.56632	NA	NA	10.4692	8.16229	-0.351341	NA	NA	10.194	35.8221	1.80708	NA	NA	9.92553	1.10861	-3.0186
RVBD_0700	30S ribosomal protein S10 RpsJ	800490	800795	+	6	0	0	0	NA	NA	NA	0	0	NA	NA	NA	0	0	NA	NA	NA	0	0	NA	NA	NA	0	0	NA	NA	NA	0	0	NA	NA	NA	0	0	NA	NA	NA	0	0	NA	NA	NA	0	0	NA
RVBD_0701	50S ribosomal protein L3 RplC	800812	801465	+	16	0	0	0	NA	NA	NA	0	0	NA	NA	NA	0	0	NA	NA	NA	0	0	NA	NA	NA	0	0	NA	NA	NA	0	0	NA	NA	NA	0	0	NA	NA	NA	0	0	NA	NA	NA	0	0	NA
RVBD_0702	50S ribosomal protein L4 RplD	801465	802136	+	11	0.0833333	0	0	NA	NA	NA	0	0	NA	NA	NA	0	0	NA	NA	NA	0	0	NA	NA	NA	0	0	NA	NA	NA	0	0.657092	3.01786	NA	NA	0	0	NA	NA	NA	0	0	NA	NA	NA	0	0	NA
RVBD_0703	50S ribosomal protein L23 RplW	802136	802438	+	4	0.166667	0	0	NA	NA	NA	0	0	NA	NA	NA	0	0	NA	NA	NA	0	0.618386	2.96877	NA	NA	0	0	NA	NA	NA	0	0	NA	NA	NA	0	0	NA	NA	NA	0	0	NA	NA	NA	0	0	NA
RVBD_0704	50S ribosomal protein L2 RplB	802531	803373	+	17	0.916667	0.181061	0	0.626299	NA	NA	0.183567	0	0.615179	NA	NA	0.164849	0	0.700376	NA	NA	0.186534	0	0.602124	NA	NA	0.185771	0	0.605473	NA	NA	0.17158	0	0.669157	NA	NA	0.172851	0	-0.65859	NA	NA	0.177069	0	-0.677738	NA	NA	0.162185	0	-0.287081
RVBD_0705	30S ribosomal protein S19 RpsS	803414	803695	+	2	0.0833333	0	0	NA	NA	NA	0	0	NA	NA	NA	0	0	NA	NA	NA	0	0	NA	NA	NA	0	0	NA	NA	NA	0	0	NA	NA	NA	0	0	NA	NA	NA	0	0	NA	NA	NA	0	0	NA
RVBD_0706	50S ribosomal protein L22 RplV	803692	804285	+	8	0.916667	0.0901546	0	1.10153	NA	NA	0.0929553	0	1.08429	NA	NA	0.0841052	0	1.13948	NA	NA	0.0934036	0	1.08155	NA	NA	0.0957887	0	1.06706	NA	NA	0.0882251	0	1.11352	NA	NA	0.0879521	0	-0.206701	NA	NA	0.085896	0	-0.193792	NA	NA	0.076227	0	0.190443
RVBD_0707	30S ribosomal protein S3 RpsC	804285	805109	+	14	0.0833333	0	0	NA	NA	NA	0	0	NA	NA	NA	0	0	NA	NA	NA	0	0	NA	NA	NA	0	0	NA	NA	NA	0	0	NA	NA	NA	0	0	NA	NA	NA	0	0	NA	NA	NA	0	0	NA
RVBD_0708	50S ribosomal protein L16 RplP	805113	805529	+	10	0.166667	0	0	NA	NA	NA	0	0	NA	NA	NA	0	0	NA	NA	NA	0	0	NA	NA	NA	0	2.72358	4.49602	NA	NA	0	0	NA	NA	NA	0	0.184145	1.42708	NA	NA	0	0	NA	NA	NA	0	0	NA
RVBD_0709	50S ribosomal protein L29 RpmC	805529	805762	+	4	0.166667	0	0	NA	NA	NA	0	0	NA	NA	NA	0	0	NA	NA	NA	0	0	NA	NA	NA	0	0	NA	NA	NA	0	0	NA	NA	NA	0	0	NA	NA	NA	0	0	NA	NA	NA	0	0	NA
RVBD_0710	30S ribosomal protein S17 RpsQ	805759	806169	+	11	4.41667	7.38145	0	-3.91156	NA	NA	7.59793	3.46824	-0.963982	NA	NA	6.7415	0.618402	-2.62188	NA	NA	3.77968	1.2363	-1.37355	NA	NA	7.62987	4.20164	-0.725256	NA	NA	7.01404	1.68198	-1.7137	NA	NA	6.91222	1.81612	-1.80708	NA	NA	6.90032	4.53788	-0.571986	NA	NA	6.41176	0.485715	-3.15529
RVBD_0711	arylsulfatase AtsA	806338	808701	+	46	37.3333	33.7848	32.744	-0.0447357	0.4397	0.51602	33.7705	28.1252	-0.263413	0.1543	0.510765	30.4431	31.7035	0.0589252	0.4036	0.495526	33.2395	27.4773	-0.274167	0.1439	0.521237	34.3407	30.2567	-0.182216	0.2361	0.528421	32.1903	29.6882	-0.116275	0.3293	0.50911	31.395	26.6536	-0.236097	0.0949	0.502246	31.9472	26.3204	-0.279393	0.079	0.472034	28.4064	27.6123	-0.0407631
RVBD_0712	hypothetical protein	808749	809648	+	19	11.6667	9.2464	4.44031	-1.04556	0.0832	0.51602	9.44814	2.0575	-2.1696	0.0047	0.3116	8.53993	4.0183	-1.0736	0.0933	0.441241	9.59662	3.65241	-1.37778	0.0357	0.521237	9.62918	5.98902	-0.67613	0.1753	0.528421	8.08603	2.38579	-1.73811	0.0231	0.499377	8.10568	11.5231	0.507497	0.3072	0.502246	8.04494	8.50575	0.0810474	0.4383	0.498885	7.55403	2.59468	-1.53243
RVBD_0713	transmembrane protein	809949	810890	+	19	14.1667	53.4125	51.573	-0.0498877	0.4693	0.51602	51.4342	50.8422	-0.0160635	0.4935	0.514348	49.1907	57.9923	0.238025	0.2792	0.484276	55.1428	52.7672	-0.0628692	0.4381	0.521237	55.605	56.0034	0.0109123	0.4771	0.528421	50.8492	35.22	-0.528735	0.1262	0.50911	50.6682	48.282	-0.0694672	0.4106	0.502246	50.3372	59.2042	0.234125	0.221	0.497201	47.2234	42.3342	-0.157402
RVBD_0714	50S ribosomal protein L14 RplN	811376	811744	+	4	1.91667	0.31674	0	-0.634756	NA	NA	0.317665	0	-0.638189	NA	NA	0.286104	0	-0.516146	NA	NA	0.328165	0	-0.676605	NA	NA	0.328472	0	-0.677713	NA	NA	0.305124	0	-0.590924	NA	NA	0.30113	0	-1.89747	NA	NA	0.294143	0	-1.87015	NA	NA	0.281699	0	-1.49826
RVBD_0715	50S ribosomal protein L24 RplX	811745	812062	+	5	0.916667	0.215676	0	0.47982	NA	NA	0.221644	0	0.456005	NA	NA	0.204577	0	0.525188	NA	NA	0.229682	0	0.424535	NA	NA	0.220775	0	0.459448	NA	NA	0.206116	0	0.51881	NA	NA	0.209669	0	-0.817732	NA	NA	0.211258	0	-0.824219	NA	NA	0.194962	0	-0.434323
RVBD_0716	50S ribosomal protein L5 RplE	812062	812625	+	4	0	0	0	NA	NA	NA	0	0	NA	NA	NA	0	0	NA	NA	NA	0	0	NA	NA	NA	0	0	NA	NA	NA	0	0	NA	NA	NA	0	0	NA	NA	NA	0	0	NA	NA	NA	0	0	NA
RVBD_0717	30S ribosomal protein S14 RpsN1	812630	812815	+	2	0.0833333	0	0	NA	NA	NA	0	0	NA	NA	NA	0	0	NA	NA	NA	0	0	NA	NA	NA	0	0	NA	NA	NA	0	0	NA	NA	NA	0	0	NA	NA	NA	0	0	NA	NA	NA	0	0	NA
RVBD_0718	30S ribosomal protein S8 RpsH	812979	813377	+	10	0.0833333	0	0	NA	NA	NA	0	0	NA	NA	NA	0	0	NA	NA	NA	0	0	NA	NA	NA	0	0	NA	NA	NA	0	1.12132	3.50452	NA	NA	0	0.320026	1.86401	NA	NA	0	0	NA	NA	NA	0	0	NA
RVBD_0719	50S ribosomal protein L6 RplF	813401	813940	+	15	0.0833333	0	0	NA	NA	NA	0	0	NA	NA	NA	0	0	NA	NA	NA	0	0	NA	NA	NA	0	0	NA	NA	NA	0	0	NA	NA	NA	0	0	NA	NA	NA	0	0	NA	NA	NA	0	0.287191	1.91086
RVBD_0720	50S ribosomal protein L18 RplR	813943	814311	+	4	0.0833333	0	0	NA	NA	NA	0	0	NA	NA	NA	0	0	NA	NA	NA	0	0	NA	NA	NA	0	0	NA	NA	NA	0	0	NA	NA	NA	0	0	NA	NA	NA	0	0	NA	NA	NA	0	0	NA
RVBD_0721	30S ribosomal protein S5 RpsE	814331	814993	+	12	1	9.92133	3.89131	-1.19651	NA	NA	9.93905	0	-4.3337	NA	NA	9.18971	0	-4.22227	NA	NA	10.1322	2.16292	-1.94807	NA	NA	10.4368	11.8277	0.220611	NA	NA	9.18712	1.68198	-2.09624	NA	NA	9.39256	1.16343	-2.80605	NA	NA	9.16948	0.478793	-3.7781	NA	NA	8.93673	0.190901	-4.3641
RVBD_0722	50S ribosomal protein L30 RpmD	814996	815193	+	1	0	0	0	NA	NA	NA	0	0	NA	NA	NA	0	0	NA	NA	NA	0	0	NA	NA	NA	0	0	NA	NA	NA	0	0	NA	NA	NA	0	0	NA	NA	NA	0	0	NA	NA	NA	0	0	NA
RVBD_0723	50S ribosomal protein L15 RplO	815193	815633	+	2	2.16667	0	0	NA	NA	NA	0	0	NA	NA	NA	0	0	NA	NA	NA	0	0	NA	NA	NA	0	0	NA	NA	NA	0	0	NA	NA	NA	0	0	NA	NA	NA	0	0	NA	NA	NA	0	0	NA
RVBD_0724	signal peptide peptidase SppA	815666	817537	+	30	24.0833	16.7126	19.5153	0.224657	0.2683	0.51602	17.1754	17.4902	0.0273723	0.4543	0.510765	15.4418	11.9941	-0.362653	0.2026	0.46751	16.6428	15.9992	-0.0556471	0.4618	0.521237	17.4171	18.3769	0.0784801	0.406	0.528421	15.9631	18.051	0.17842	0.3131	0.50911	15.3295	18.6058	0.279517	0.173	0.502246	15.8447	10.6035	-0.578888	0.0403	0.405712	15.3883	13.4905	-0.189336
RVBD_0725c	hypothetical protein	817542	818447	-	15	10.6667	19.3495	14.1212	-0.450401	0.2427	0.51602	19.6891	24.3447	0.308124	0.2747	0.510765	16.1717	26.2203	0.698551	0.1377	0.451928	18.1359	15.3701	-0.235495	0.3665	0.521237	18.2669	16.6709	-0.128999	0.443	0.528421	16.6969	16.0106	-0.057583	0.4938	0.514218	15.3178	20.6433	0.430511	0.1291	0.502246	16.6022	15.4181	-0.106178	0.4178	0.497201	17.1109	42.0746	1.29768
RVBD_0726c	s-adenosylmethionine-dependent methyltransferase	818540	819643	-	16	12.1667	32.1864	33.6779	0.0666025	0.4446	0.51602	32.9436	52.4515	0.671607	0.1615	0.510765	27.2431	30.6216	0.169891	0.389	0.493274	33.0362	40.23	0.285197	0.329	0.521237	33.2461	38.6351	0.217768	0.3598	0.528421	30.3743	30.5563	0.0100205	0.4659	0.50911	30.2324	41.2647	0.448828	0.1798	0.502246	27.8982	34.2028	0.294019	0.2922	0.497201	30.9313	28.8158	-0.101676
RVBD_0727c	l-fuculose phosphate aldolase FucA	819846	820502	-	12	11.5833	20.1941	26.2753	0.381208	0.1868	0.51602	20.6714	20.4113	-0.0161525	0.5068	0.519983	18.7267	13.8746	-0.429237	0.2144	0.46751	20.9102	19.2922	-0.113893	0.4235	0.521237	21.1406	20.9422	-0.0115432	0.5079	0.529313	19.1808	17.2646	-0.149267	0.3943	0.50911	19.262	30.6064	0.667971	0.0413	0.502246	18.9828	26.0739	0.457931	0.1126	0.497201	17.9906	24.186	0.427219
RVBD_0728c	d-3-phosphoglycerate dehydrogenase SerA2	820499	821479	-	9	7.83333	40.9146	29.7971	-0.454707	0.2772	0.51602	42.0258	32.9142	-0.350138	0.3234	0.510765	37.8612	18.8359	-1.00255	0.1195	0.451928	42.1028	24.2845	-0.790339	0.1588	0.521237	42.7732	29.3234	-0.541835	0.2484	0.528421	38.7209	26.0319	-0.569642	0.2332	0.50911	38.7759	31.9406	-0.279237	0.2877	0.502246	38.3917	31.57	-0.281702	0.2857	0.497201	31.5982	37.2381	0.237329
RVBD_0729	xylulokinase XylB	821510	822856	+	19	15	53.7244	51.8958	-0.0493678	0.4609	0.51602	58.4346	57.71	-0.0174398	0.5015	0.517956	49.7196	45.0814	-0.140586	0.3827	0.492708	59.1424	50.1073	-0.23849	0.27	0.521237	59.6346	59.4525	-0.00387144	0.5036	0.529313	54.3494	47.0693	-0.206757	0.2966	0.50911	54.505	48.0162	-0.182728	0.2523	0.502246	53.9109	41.1126	-0.390799	0.0926	0.489658	50.799	32.2237	-0.656232
RVBD_0730	N-acetyltransferase	822869	823597	+	3	2.41667	182.604	160.476	-0.184672	NA	NA	186.688	233.879	0.326119	NA	NA	168.324	210.34	0.322588	NA	NA	188.319	160.561	-0.228356	NA	NA	189.772	166.152	-0.190137	NA	NA	173.019	145.371	-0.24931	NA	NA	173.172	181.313	0.0664802	NA	NA	172.213	169.665	-0.0212574	NA	NA	161.775	128.188	-0.334955
RVBD_0731c	s-adenosylmethionine-dependent methyltransferase	823686	824642	-	10	7.16667	36.5289	43.6372	0.257879	0.2814	0.51602	37.3175	31.6679	-0.234677	0.3379	0.510765	38.5092	34.9335	-0.138407	0.3965	0.49428	43.2209	54.3946	0.332946	0.2226	0.521237	38.0115	50.0257	0.397358	0.1822	0.528421	34.8622	38.6493	0.150372	0.3566	0.50911	39.8536	36.2094	-0.137945	0.3307	0.502246	39.5591	34.2215	-0.208647	0.2941	0.497201	36.9056	52.1377	0.498678
RVBD_0732	preprotein translocase subunit SecY	824803	826128	+	28	2.08333	1.98384	0.285693	-1.93985	NA	NA	2.09779	0	-3.11718	NA	NA	1.87015	1.85521	0.116733	NA	NA	2.11403	2.47354	0.317548	NA	NA	2.10768	0	-3.12374	NA	NA	1.94889	0	-3.01458	NA	NA	1.94379	0.274799	-2.42674	NA	NA	1.9101	0	-4.30854	NA	NA	1.8049	0	-3.90791
RVBD_0733	adenylate kinase Adk	826125	826670	+	5	1.41667	0.0710311	0	1.22507	NA	NA	0.076222	0	1.19048	NA	NA	0.0677224	0	1.24756	NA	NA	0.0764932	0	1.18869	NA	NA	0.076223	0	1.19047	NA	NA	0.0705795	0	1.22812	NA	NA	0.0352554	0.0766109	0.727232	NA	NA	0.0691553	0	-0.0841489	NA	NA	0.0651101	0	0.265572
RVBD_0734	methionine aminopeptidase MapA	826673	827473	+	9	4.08333	5.52339	11.0065	1.00173	0.1919	0.51602	5.75748	10.0204	0.808394	0.257	0.510765	6.9155	14.1647	1.04137	0.1727	0.465317	5.80467	15.5324	1.42271	0.1041	0.521237	5.86099	9.02133	0.633285	0.2797	0.528421	5.35069	11.7043	1.13497	0.1691	0.50911	4.29481	12.1928	1.50052	0.0684	0.502246	7.01651	7.22315	0.0453707	0.4729	0.501064	6.60586	10.3923	0.654852
RVBD_0735	alternative RNA polymerase sigma factor SigL	827546	828079	+	7	6.41667	47.7053	58.0262	0.283714	0.2451	0.51602	49.0425	50.4142	0.04124	0.4551	0.510765	44.0693	27.0902	-0.698873	0.1195	0.451928	49.2796	54.8849	0.156699	0.353	0.521237	49.7795	52.047	0.0656521	0.4286	0.528421	45.6398	52.197	0.195002	0.3215	0.50911	45.4471	36.258	-0.325397	0.1897	0.502246	45.0127	36.841	-0.288556	0.2144	0.497201	41.6966	30.9504	-0.429012
RVBD_0736	anti-sigma factor RslA	828143	828895	+	8	0.5	0	0.486414	2.78762	NA	NA	0	0	NA	NA	NA	0	0	NA	NA	NA	0	0	NA	NA	NA	0	0	NA	NA	NA	0	0	NA	NA	NA	0	0	NA	NA	NA	0	0	NA	NA	NA	0	0	NA
RVBD_0737	transcriptional regulator	829210	829707	+	5	3.75	27.649	22.6636	-0.28078	0.4103	0.51602	28.4611	24.0267	-0.238674	0.4282	0.510765	25.3623	17.7684	-0.505289	0.304	0.488262	28.4327	30.519	0.106242	0.4039	0.521237	28.6139	34.8788	0.288999	0.3064	0.528421	26.3252	30.7286	0.227037	0.337	0.50911	26.0907	12.9302	-1.0092	0.0531	0.502246	26.1193	24.9974	-0.0624268	0.4668	0.501064	24.1423	13.1992	-0.866437
RVBD_0738	hypothetical protein	830065	830613	+	1	2.33333	5.42881	9.14218	0.791251	NA	NA	5.63348	15.1878	1.44142	NA	NA	5.06825	0	-3.38159	NA	NA	5.66714	8.65121	0.655425	NA	NA	5.75584	5.36754	-0.00763872	NA	NA	5.30983	3.94255	-0.295579	NA	NA	5.29389	13.541	1.33767	NA	NA	5.19488	3.631	-0.478505	NA	NA	4.70688	0.496217	-2.70024
RVBD_0739	hypothetical protein	830858	831664	+	18	16.4167	43.5826	38.8978	-0.163252	0.3353	0.51602	44.6669	45.8947	0.0397726	0.4416	0.510765	40.3116	33.992	-0.245053	0.2706	0.480913	45.1046	34.7418	-0.37565	0.1586	0.521237	45.5113	41.1919	-0.143101	0.3553	0.528421	41.4836	32.7736	-0.339003	0.1816	0.50911	41.5692	37.3955	-0.15249	0.2824	0.502246	41.184	39.2751	-0.0683294	0.3903	0.497201	38.7059	30.5717	-0.339976
RVBD_0740	hypothetical protein	831779	832306	+	10	7.75	35.7768	29.7092	-0.2658	0.3468	0.51602	36.6384	28.6828	-0.350734	0.291	0.510765	33.2936	19.5079	-0.767346	0.1313	0.451928	33.0324	26.9933	-0.289004	0.3358	0.521237	33.2224	31.7729	-0.0625282	0.4773	0.528421	33.9941	23.0038	-0.560256	0.1832	0.50911	30.4374	19.9229	-0.610563	0.0924	0.502246	33.8714	21.9017	-0.628139	0.1025	0.497201	31.9241	28.365	-0.169751
RVBD_0741	transposase	832537	832851	+	3	3	30.0699	9.03869	-1.71006	0.1377	0.51602	30.4689	22.841	-0.407475	0.4535	0.510765	27.8577	25.7931	-0.104263	0.547	0.549129	30.9652	12.6731	-1.27225	0.2094	0.521237	31.6455	11.6154	-1.42758	0.1858	0.528421	28.2825	16.4497	-0.76973	0.3433	0.50911	28.5524	17.4522	-0.707108	0.2483	0.502246	27.7794	12.9164	-1.09986	0.1312	0.497201	26.9508	18.2479	-0.558574
RVBD_0742	PE-PGRS family protein PE_PGRS8	832993	833511	+	5	3.5	6.96732	6.87715	0.00592776	0.4916	0.517273	7.14014	2.51225	-1.42389	0.2747	0.510765	6.36514	3.61173	-0.763171	0.3762	0.490846	7.0956	8.24023	0.234998	0.3971	0.521237	7.22793	10.1649	0.505928	0.2868	0.528421	6.58568	2.02958	-1.59468	0.2448	0.50911	6.54199	4.74979	-0.452222	0.3211	0.502246	6.55135	6.84124	0.0660071	0.4653	0.501064	6.04792	3.8032	-0.649268
RVBD_0743c	hypothetical protein	833889	834446	-	9	7.66667	62.1982	52.5018	-0.243205	0.3276	0.51602	63.6714	64.7836	0.0259701	0.4601	0.510765	57.4084	49.4729	-0.21325	0.3523	0.48933	64.3193	68.4952	0.0916669	0.409	0.521237	64.6859	71.305	0.141418	0.368	0.528421	59.1868	47.4976	-0.315959	0.2874	0.50911	52.6076	58.8166	0.161064	0.3152	0.502246	52.263	43.1378	-0.276531	0.24	0.497201	55.0247	83.5269	0.602233
RVBD_0744Ac	mycolyltransferase II	835062	835208	-	1	1.33333	38.7308	22.6768	-0.746113	NA	NA	39.5707	38.5094	-0.0258109	NA	NA	35.8246	27.5985	-0.356198	NA	NA	40.4182	45.4323	0.179414	NA	NA	39.9501	33.2057	-0.250356	NA	NA	37.042	52.3341	0.506755	NA	NA	37.0445	57.2753	0.628129	NA	NA	36.969	51.7956	0.486509	NA	NA	34.4217	22.1728	-0.624327
RVBD_0744c	mycolyltransferase II	834443	834949	-	9	5.33333	4.03717	2.08629	-0.89503	0.2608	0.51602	4.16025	0	-5.38847	0.0223	0.510765	3.78247	0.12368	-4.09067	0.0452	0.383386	3.50986	2.98752	-0.202528	0.4443	0.521237	4.24082	2.53628	-0.695526	0.282	0.528421	3.21653	1.48201	-1.04967	0.194	0.50911	3.89129	4.85783	0.321341	0.3279	0.502246	3.19748	1.88049	-0.751183	0.1889	0.497201	3.59352	1.30944	-1.41381
RVBD_0745	hypothetical protein	835157	835684	+	7	6.16667	43.0193	36.6816	-0.227451	0.4196	0.51602	44.2794	56.1418	0.343802	0.3027	0.510765	39.5313	32.6831	-0.271646	0.3981	0.494729	44.2081	41.0568	-0.104539	0.473	0.521237	44.6528	50.4253	0.177009	0.3801	0.528421	40.878	52.2515	0.355608	0.2869	0.50911	40.6071	41.2151	0.0217616	0.4785	0.502246	40.5434	32.563	-0.315605	0.2846	0.497201	37.6534	20.0708	-0.905606
RVBD_0746	PE-PGRS family protein PE_PGRS9	835704	838055	+	14	8.58333	11.9758	15.9827	0.41987	0.2399	0.51602	12.2701	8.40658	-0.536972	0.2523	0.510765	11.0467	19.5195	0.823579	0.1645	0.465317	12.3667	14.3697	0.220742	0.3539	0.521237	12.5234	19.8596	0.667685	0.1154	0.528421	11.4352	7.07972	-0.681293	0.2027	0.50911	11.4132	20.9168	0.873423	0.0491	0.502246	10.0202	9.32322	-0.102867	0.4235	0.497201	9.37677	6.89535	-0.440107
RVBD_0747	PE-PGRS family protein PE_PGRS10	838454	840859	+	16	11.1667	13.2613	16.771	0.341024	0.2512	0.51602	13.4924	15.9262	0.241753	0.2985	0.510765	12.1459	15.2974	0.335325	0.2563	0.478895	13.6419	17.5132	0.362569	0.2227	0.521237	13.7679	15.8195	0.202939	0.3315	0.528421	12.5831	10.0294	-0.322625	0.297	0.50911	12.5464	17.8029	0.504823	0.0969	0.502246	12.4449	13.7456	0.14379	0.3802	0.497201	11.7133	11.8364	0.0161427
RVBD_0748	antitoxin VapB31	840950	841207	+	2	2.16667	35.4832	30.3788	-0.215148	NA	NA	36.5233	34.992	-0.0543409	NA	NA	33.0726	34.0454	0.0492648	NA	NA	36.8646	31.991	-0.196133	NA	NA	37.4626	32.3121	-0.205004	NA	NA	33.915	29.7418	-0.180389	NA	NA	34.0476	39.4632	0.213584	NA	NA	33.2886	38.3154	0.203563	NA	NA	31.6016	18.4645	-0.768768
RVBD_0749	toxin VapC31	841231	841659	+	4	2.91667	49.1528	72.6122	0.564849	0.2107	0.51602	50.8821	67.1647	0.402772	0.2855	0.510765	45.6275	48.2073	0.082821	0.4476	0.495719	51.0675	37.0876	-0.456345	0.3288	0.521237	51.2738	57.5248	0.168796	0.4111	0.528421	46.9259	47.4885	0.0207874	0.473	0.50911	35.1634	34.678	-0.0194409	0.4856	0.502291	46.6678	59.4631	0.349714	0.2834	0.497201	32.7804	39.1233	0.255925
RVBD_0749A	hypothetical protein	841740	841877	-	1	1.25	9.21874	4.71761	-0.843366	NA	NA	9.58376	0.9941	-2.70266	NA	NA	8.70442	0	-4.14523	NA	NA	9.76809	14.8317	0.629426	NA	NA	9.65318	13.994	0.565182	NA	NA	8.959	10.0134	0.207991	NA	NA	9.01295	3.34313	-1.36966	NA	NA	8.93557	12.3321	0.465117	NA	NA	8.21973	4.13146	-0.932539
RVBD_0750	hypothetical protein	842036	842281	+	5	4.16667	21.0201	22.4182	0.0984709	0.4169	0.51602	21.5092	22.4213	0.0655411	0.4307	0.510765	19.2402	7.56194	-1.32632	0.0353	0.360238	21.5827	30.2889	0.492471	0.1622	0.521237	21.7285	23.0719	0.0919697	0.4129	0.528421	19.9399	37.1156	0.89864	0.0675	0.50911	19.8025	18.7769	-0.0754866	0.4542	0.502246	19.791	29.1169	0.556891	0.1298	0.497201	18.4178	19.0763	0.0526067
RVBD_0751c	3-hydroxyisobutyrate dehydrogenase MmsB	842350	843234	-	7	5.75	13.3948	15.5365	0.220163	0.3715	0.51602	11.4529	11.7286	0.0415289	0.4562	0.510765	12.3479	7.14913	-0.771727	0.2125	0.46751	9.88685	11.5686	0.232541	0.3662	0.521237	13.8907	15.0413	0.1214	0.4308	0.528421	10.603	16.3051	0.62497	0.1754	0.50911	10.6046	18.7976	0.825183	0.1544	0.502246	10.6125	12.8282	0.274059	0.3147	0.497201	9.89843	10.3992	0.0735071
RVBD_0752c	acyl-CoA dehydrogenase FadE9	843245	844417	-	15	8.25	10.7178	9.55451	-0.157751	0.5313	0.536974	9.61758	7.37754	-0.373039	0.4704	0.510765	9.7598	7.99872	-0.277269	0.4737	0.499459	10.9174	11.9668	0.138297	0.3713	0.521237	11.0538	11.8883	0.110978	0.3645	0.528421	8.84107	14.1224	0.679156	0.2185	0.50911	8.73557	14.276	0.708195	0.1582	0.502246	10.0054	17.7454	0.826042	0.1646	0.497201	7.25494	5.73328	-0.335783
RVBD_0753c	methylmalonate-semialdehyde dehydrogenase MmsA	844424	845956	-	18	16.0833	15.0179	15.9487	0.088848	0.3967	0.51602	15.3569	11.9627	-0.357234	0.2459	0.510765	13.838	8.61798	-0.678635	0.1005	0.448195	14.5023	14.2756	-0.0204674	0.4925	0.521237	14.6865	16.0199	0.127304	0.3684	0.528421	13.3585	10.9591	-0.28249	0.2836	0.50911	13.3423	13.7872	0.047665	0.4475	0.502246	13.1844	14.7932	0.166346	0.3273	0.497201	12.4365	9.92978	-0.32352
RVBD_0754	PE-PGRS family protein PE_PGRS11	846162	847916	+	31	21.8333	49.6669	49.589	-0.00181322	0.4988	0.519078	50.9307	52.883	0.0546855	0.4237	0.510765	45.857	50.7531	0.146774	0.3268	0.48933	49.1973	48.8722	-0.00912511	0.4962	0.522138	51.7916	47.3013	-0.130348	0.3394	0.528421	47.2784	41.6116	-0.183632	0.2797	0.50911	47.2679	43.0222	-0.135679	0.27	0.502246	46.8828	41.6392	-0.171006	0.2282	0.497201	42.1463	36.5533	-0.205196
RVBD_0755A	PE-PGRS family protein PE_PGRS11	850345	850530	-	6	6.25	102.616	106.239	0.0510196	0.4377	0.51602	105.065	157.798	0.58731	0.1476	0.510765	94.0228	173.576	0.884879	0.093	0.441241	105.452	136.483	0.372803	0.2487	0.521237	106.39	137.222	0.367813	0.2584	0.528421	97.3879	96.375	-0.0140099	0.5197	0.526465	96.81	120.077	0.310783	0.2549	0.502246	96.4788	95.915	-0.00828028	0.493	0.501909	90.2457	74.7189	-0.271877
RVBD_0755c	PPE family protein PPE12	848106	850043	-	55	18.1667	20.8333	20.7273	-0.00605038	0.5106	0.522992	21.2678	20.1026	-0.0799093	0.4612	0.510765	20.2519	16.058	-0.33284	0.2963	0.487438	22.6778	26.7693	0.240292	0.3112	0.521237	22.8421	26.8875	0.236233	0.2985	0.528421	17.0389	14.7193	-0.209442	0.3782	0.50911	18.7513	21.4487	0.194019	0.3114	0.502246	19.6038	19.1482	-0.0336845	0.4659	0.501064	18.4769	14.388	-0.360126
RVBD_0756c	hypothetical protein	850744	851469	-	7	7.25	35.2033	17.2501	-1.02398	0.039	0.51602	36.1449	18.0975	-0.993131	0.0549	0.510765	32.6104	17.9009	-0.860459	0.0918	0.441241	36.492	34.9686	-0.0593813	0.4628	0.521237	36.8695	31.1263	-0.241786	0.3368	0.528421	33.6422	23.1914	-0.533122	0.1835	0.50911	33.7128	30.872	-0.126536	0.3759	0.502246	33.3533	26.7323	-0.318587	0.1857	0.497201	31.2235	28.7275	-0.119348
RVBD_0757	OmpR family two-component system response regulator	851611	852354	+	12	10.5	2.31228	0.382976	-2.42585	0.0027	0.263503	2.35326	0.372232	-2.48728	0.0016	0.142446	2.12701	0.371042	-2.34645	0.0032	0.122272	2.39547	1.36007	-0.773122	0.1662	0.521237	2.38741	1.44716	-0.681826	0.2057	0.528421	2.19482	0	-5.46539	1e-05	0.000915588	2.20233	1.09941	-0.985628	0.0426	0.502246	2.20734	4.15148	0.908944	0.0362	0.387817	2.06457	0.116233	-3.87964
RVBD_0758	OmpR family two-component system sensor histidine kinase	852399	853856	+	18	14.3333	12.0528	10.0201	-0.262817	0.2821	0.51602	11.486	6.39515	-0.838916	0.038	0.510765	11.0746	10.4123	-0.0855958	0.4332	0.495719	11.7358	19.4932	0.733273	0.0202	0.521237	11.6898	19.3187	0.725978	0.0332	0.528421	11.49	6.96966	-0.715524	0.0558	0.50911	10.772	9.52498	-0.176799	0.2729	0.502246	10.7147	40.6636	1.92339	1e-05	0.00112179	10.7737	6.91879	-0.636727
RVBD_0759c	hit-like protein	853828	854229	-	3	0.5	0	0	NA	NA	NA	0	0	NA	NA	NA	0	0	NA	NA	NA	0	0	NA	NA	NA	0	0	NA	NA	NA	0	0	NA	NA	NA	0	0	NA	NA	NA	0	0	NA	NA	NA	0	0	NA
RVBD_0760c	steroid delta-isomerase	854270	854689	-	6	5.83333	5.09982	3.36776	-0.570112	0.3261	0.51602	6.23258	11.6338	0.906174	0.1636	0.510765	5.6007	1.62666	-1.70496	0.1549	0.461285	5.20041	10.7132	1.04728	0.0842	0.521237	6.31893	7.55793	0.270768	0.3676	0.528421	5.72527	18.2954	1.67675	0.0254	0.50911	4.77213	8.74886	0.872767	0.0893	0.502246	4.78491	4.69957	-0.022928	0.4977	0.503226	4.49387	6.84837	0.608928
RVBD_0761c	NAD-dependent zinc-type alcohol dehydrogenase AdhB	854702	855829	-	13	10.5833	29.6799	23.0785	-0.360508	0.2078	0.51602	30.5247	23.4947	-0.375247	0.2005	0.510765	24.9728	31.3631	0.330048	0.2277	0.472661	27.9452	26.3549	-0.0827112	0.4174	0.521237	28.1761	23.317	-0.270944	0.2737	0.528421	23.5821	17.7077	-0.410654	0.1941	0.50911	28.3106	16.8852	-0.744597	0.017	0.420592	25.5352	30.8922	0.274869	0.21	0.497201	26.3248	12.2532	-1.10111
RVBD_0762c	hypothetical protein	855928	856473	-	13	8.83333	32.1524	23.0854	-0.475191	0.2381	0.51602	32.9489	23.4176	-0.489911	0.2296	0.510765	26.7745	19.3462	-0.465857	0.2398	0.475929	30.0694	25.7774	-0.220083	0.3616	0.521237	30.1278	22.303	-0.431313	0.267	0.528421	30.6954	32.5705	0.0872563	0.4165	0.50911	27.639	23.587	-0.228232	0.3217	0.502246	27.3906	33.31	0.282391	0.2703	0.497201	28.608	21.7482	-0.394484
RVBD_0763c	ferredoxin	856476	856682	-	2	2.75	3.43066	28.212	3.02275	NA	NA	3.47687	1.87227	-0.741518	NA	NA	3.12086	0	-3.67459	NA	NA	3.5331	6.6436	0.935449	NA	NA	3.52025	2.02121	-0.661194	NA	NA	3.25146	0	-3.73244	NA	NA	3.271	0.551265	-2.35958	NA	NA	3.34481	2.44171	-0.42661	NA	NA	3.07073	0.248109	-3.07409
RVBD_0764c	cytochrome P450 51 Cyp51	856685	858040	-	18	11.3333	21.8871	22.018	0.0105463	0.4792	0.51602	22.371	25.0131	0.162693	0.3688	0.510765	21.9805	25.932	0.240189	0.2988	0.48756	24.68	24.6709	0.00136375	0.4787	0.521237	19.5376	24.0194	0.299335	0.2572	0.528421	22.6971	30.561	0.4305	0.1769	0.50911	22.7015	26.0239	0.197228	0.2748	0.502246	22.5218	24.3329	0.111832	0.3769	0.497201	19.4978	28.7255	0.559187
RVBD_0765c	oxidoreductase	858040	858867	-	11	8	18.7712	14.6158	-0.355524	0.3203	0.51602	19.2628	7.2586	-1.39546	0.0585	0.510765	17.3519	18.8709	0.124821	0.3765	0.490846	16.9937	17.7688	0.0679031	0.4401	0.521237	19.5238	17.0902	-0.18756	0.405	0.528421	15.5851	18.301	0.235022	0.3423	0.50911	15.5871	8.93243	-0.800849	0.0959	0.502246	17.6876	13.7965	-0.357114	0.3195	0.497201	14.6028	15.7481	0.110032
RVBD_0766c	cytochrome P450 123 Cyp123	858867	860075	-	25	15.0833	11.4893	9.64816	-0.248184	0.3854	0.51602	11.0659	7.59648	-0.537962	0.2739	0.510765	9.97805	8.16669	-0.284787	0.3731	0.490836	11.8999	13.7035	0.205946	0.3493	0.521237	12.0376	15.4915	0.36589	0.2609	0.528421	10.9541	7.23265	-0.593494	0.2461	0.50911	10.2714	9.13669	-0.168175	0.3831	0.502246	10.1192	11.4372	0.176943	0.3548	0.497201	10.1981	6.34648	-0.681833
RVBD_0767c	hypothetical protein	860072	860713	-	14	12.5833	23.3439	2.47333	-3.21515	0.0002	0.0297429	24.0341	2.21926	-3.41082	1e-05	0.00164	21.4914	1.51799	-3.78526	1e-05	0.000754878	24.074	15.4014	-0.641227	0.1623	0.521237	22.4112	12.2009	-0.873397	0.1028	0.528421	20.5621	10.0708	-1.02508	0.069	0.50911	22.1463	7.75975	-1.51066	0.0011	0.0847805	22.0648	15.4695	-0.51154	0.1237	0.497201	20.4727	5.98774	-1.76945
RVBD_0768	aldehyde dehydrogenase (NAD+)	860915	862384	+	27	15.5833	14.7347	17.1391	0.219717	0.3314	0.51602	17.0411	16.9501	-0.00569565	0.5189	0.525952	14.3716	20.4647	0.511219	0.1743	0.465317	17.0393	19.0608	0.163451	0.3552	0.521237	15.2789	20.253	0.407899	0.1894	0.528421	13.7907	15.3686	0.158178	0.377	0.50911	14.6478	15.7953	0.109067	0.3895	0.502246	14.5818	11.8788	-0.295149	0.2746	0.497201	13.7883	16.9862	0.30131
RVBD_0769	3-oxoacyl-[acyl-carrier protein] reductase	862415	863161	+	17	12.6667	21.3377	20.1978	-0.077204	0.4634	0.51602	21.9491	20.3169	-0.109479	0.4517	0.510765	19.7515	35.3866	0.842006	0.0971	0.441241	20.5207	22.0104	0.102727	0.4035	0.521237	22.2715	17.7597	-0.324186	0.2945	0.528421	20.3827	21.9858	0.110967	0.4116	0.50911	20.3718	20.9358	0.0396767	0.4499	0.502246	20.2206	28.4991	0.495083	0.1718	0.497201	18.8347	11.1547	-0.754098
RVBD_0770	dehydrogenase/reductase	863259	864146	+	10	8.5	19.4548	15.6583	-0.309261	0.368	0.51602	22.3604	12.4576	-0.837852	0.1535	0.510765	17.9755	20.5323	0.194488	0.3672	0.490836	20.0971	12.6029	-0.66802	0.1999	0.521237	22.8339	23.5766	0.0488726	0.4313	0.528421	18.47	9.95306	-0.885177	0.139	0.50911	20.8109	21.5538	0.0510344	0.4494	0.502246	20.5554	15.6302	-0.39413	0.232	0.497201	17.2431	9.46591	-0.862305
RVBD_0771	4-carboxymuconolactone decarboxylase	864143	864577	+	10	6.5	18.1881	28.6192	0.655721	0.1477	0.51602	21.469	19.6765	-0.121931	0.4635	0.510765	19.2121	11.8167	-0.694027	0.2077	0.46751	21.5418	16.7345	-0.35953	0.3342	0.521237	21.6746	19.3533	-0.159472	0.4387	0.528421	19.8455	23.5627	0.250576	0.3298	0.50911	17.2862	17.4436	0.0136584	0.4753	0.502246	19.6073	14.5204	-0.431974	0.2362	0.497201	18.4304	9.61702	-0.934673
RVBD_0772	phosphoribosylamine glycine ligase PurD	864589	865857	+	24	1.33333	0	0	NA	NA	NA	0	0	NA	NA	NA	0	0	NA	NA	NA	0	0	NA	NA	NA	0	0	NA	NA	NA	0	0	NA	NA	NA	0	0	NA	NA	NA	0	0	NA	NA	NA	0	0.190901	1.62588
RVBD_0773c	bifunctional acylase GgtA	865854	867392	-	20	13.4167	12.5689	15.3299	0.288683	0.268	0.51602	12.7994	20.8198	0.703209	0.0778	0.510765	11.5858	15.4387	0.416261	0.2031	0.46751	12.9066	17.1756	0.414101	0.2045	0.521237	13.1268	12.448	-0.073582	0.4778	0.528421	11.8358	16.2416	0.458468	0.1731	0.50911	11.8788	19.9585	0.748402	0.0373	0.498257	11.7165	17.0603	0.542052	0.1532	0.497201	11.1653	4.3551	-1.35365
RVBD_0774c	exported protein	867443	868354	-	10	7.5	15.1438	12.0837	-0.319102	0.3977	0.51602	15.7448	22.9782	0.547997	0.2278	0.510765	14.1245	17.9181	0.346876	0.3222	0.48933	15.8568	13.5994	-0.215858	0.4367	0.521237	13.9085	15.4787	0.158283	0.3906	0.528421	12.7696	19.5457	0.616723	0.2092	0.50911	14.6102	13.96	-0.0647405	0.4668	0.502246	14.5045	18.5237	0.353066	0.2808	0.497201	13.5644	3.18415	-2.07692
RVBD_0775	hypothetical protein	868410	869033	+	9	9.41667	38.2972	48.2238	0.33357	0.1858	0.51602	39.0451	50.9818	0.385825	0.148	0.510765	35.3043	43.7086	0.309258	0.2118	0.46751	39.5322	42.787	0.115437	0.3683	0.521237	39.9183	45.9465	0.204076	0.2915	0.528421	36.3802	47.351	0.381304	0.1807	0.50911	36.3812	48.92	0.427257	0.1207	0.502246	35.9017	35.1757	-0.0291966	0.4651	0.501064	33.8871	38.127	0.170454
RVBD_0776c	hypothetical protein	868987	869766	-	15	13.25	31.0087	31.8762	0.0408742	0.4434	0.51602	34.136	45.2032	0.405839	0.1601	0.510765	30.6492	33.615	0.134307	0.3707	0.490836	34.2613	36.7132	0.100692	0.3868	0.521237	34.5576	42.5856	0.302144	0.2101	0.528421	31.5825	27.1367	-0.217447	0.322	0.50911	31.4803	37.8688	0.266638	0.1953	0.502246	29.1986	30.6838	0.0717358	0.4001	0.497201	27.2784	28.2491	0.0507942
RVBD_0777	adenylosuccinate lyase PurB	870011	871429	+	18	1.75	0	0	NA	NA	NA	0	0.716727	4.21345	0.0083	0.434197	0	0	NA	NA	NA	0	0	NA	NA	NA	0	0	NA	NA	NA	0	0	NA	NA	NA	0	0	NA	NA	NA	0	0	NA	NA	NA	0	0	NA
RVBD_0778	cytochrome P450 126 Cyp126	871434	872678	+	21	14.5833	13.597	16.494	0.28056	0.2606	0.51602	13.93	17.8659	0.360708	0.2225	0.510765	12.6251	18.9865	0.590123	0.1187	0.451928	13.2614	14.875	0.167716	0.3486	0.521237	14.1785	17.0377	0.266884	0.2652	0.528421	12.9688	16.5514	0.353746	0.2153	0.50911	12.2277	14.9851	0.29353	0.2246	0.502246	12.1423	16.6847	0.458502	0.1776	0.497201	11.3763	10.8233	-0.0709422
RVBD_0779c	transmembrane protein	872675	873295	-	8	6.08333	11.199	8.6978	-0.353954	0.4185	0.51602	9.73356	11.3675	0.22989	0.3779	0.510765	10.2898	14.2027	0.470056	0.2908	0.486144	9.781	13.7307	0.493834	0.2874	0.521237	10.0038	10.6104	0.0916741	0.4372	0.528421	8.94386	9.29765	0.063721	0.4445	0.50911	10.4654	10.0584	-0.0557357	0.4671	0.502246	10.2935	8.89627	-0.208395	0.4215	0.497201	9.91766	3.24227	-1.59803
RVBD_0780	phosphoribosylaminoimidazole-succinocarboxamide synthase PurC	873346	874239	+	26	0.833333	0	0	NA	NA	NA	0	0	NA	NA	NA	0	0	NA	NA	NA	0	0	NA	NA	NA	0	0	NA	NA	NA	0	0	NA	NA	NA	0	0.184145	1.99205	NA	NA	0	0	NA	NA	NA	0	0	NA
RVBD_0781	protease II PtrB	874236	874946	+	26	9.33333	7.83845	10.7285	0.45791	0.2506	0.51602	8.05016	16.9771	1.07861	0.044	0.510765	7.27359	7.37362	0.0283463	0.4556	0.495719	7.22468	8.20772	0.190614	0.3745	0.521237	8.14135	13.8402	0.768869	0.137	0.528421	7.46588	8.30196	0.160512	0.3991	0.50911	6.65047	12.916	0.95667	0.0571	0.502246	6.62985	5.57407	-0.247956	0.355	0.497201	6.91448	8.41054	0.284206
RVBD_0782	protease II PtrB	874735	876393	+	45	20.4167	10.4679	13.7427	0.394187	0.1874	0.51602	10.7456	14.8318	0.466285	0.1642	0.510765	10.1379	6.39583	-0.660161	0.1448	0.453152	10.8311	11.914	0.139358	0.3731	0.521237	10.4116	17.1314	0.719413	0.0485	0.528421	10.4272	10.9928	0.0783755	0.4245	0.50911	9.94902	9.92028	-0.00379414	0.4927	0.502885	9.06527	8.09447	-0.162876	0.3568	0.497201	8.4963	5.66676	-0.58267
RVBD_0782Ac	protease II PtrB	876345	876506	-	3	2.08333	21.9295	62.2844	1.50816	NA	NA	22.1551	28.8257	0.395255	NA	NA	20.3642	3.09201	-2.51326	NA	NA	11.2724	10.0469	-0.139698	NA	NA	11.5077	17.1015	0.583532	NA	NA	20.5767	22.6372	0.159216	NA	NA	10.4436	13.6383	0.385749	NA	NA	20.4677	15.751	-0.369732	NA	NA	19.5308	30.4892	0.64381
RVBD_0783c	multidrug resistance integral membrane efflux protein EmrB	876821	878443	-	27	12.8333	33.3923	26.6484	-0.323971	0.316	0.51602	34.1634	34.3355	0.00831766	0.4663	0.510765	35.8395	23.836	-0.586369	0.2114	0.46751	32.0305	21.3474	-0.583565	0.1914	0.521237	32.3777	29.0133	-0.157053	0.4163	0.528421	37.0135	31.7695	-0.218979	0.3763	0.50911	36.8812	28.9857	-0.347183	0.2088	0.502246	31.4254	25.9339	-0.276764	0.2662	0.497201	29.1576	30.833	0.0809331
RVBD_0784	hypothetical protein	878641	879327	+	10	6.91667	0.696758	1.55838	1.18799	0.2266	0.51602	0.887115	2.47794	1.49329	0.2427	0.510765	0.989604	0.17812	-1.75811	0.3323	0.48933	0.744574	6.33473	3.06224	0.0058	0.431824	0.744084	4.61315	2.6126	0.0145	0.528421	1.02918	13.1329	3.63807	0.0023	0.113649	0.823631	1.78375	1.09764	0.2159	0.502246	0.673199	1.89912	1.47118	0.1347	0.497201	0.636678	14.0338	4.41351
RVBD_0785	KsdD-like steroid dehydrogenase	879343	881043	+	35	21	22.4945	26.9815	0.26313	0.2389	0.51602	27.6953	25.3802	-0.124887	0.3883	0.510765	23.6658	27.7192	0.228905	0.2773	0.483126	25.2413	28.5054	0.176224	0.3103	0.521237	23.4284	22.0575	-0.0859956	0.4252	0.528421	23.2345	22.4335	-0.0495592	0.4664	0.50911	21.2332	23.0821	0.120575	0.3361	0.502246	22.9647	20.4716	-0.165561	0.2868	0.497201	21.6874	24.8904	0.19896
RVBD_0786c	hypothetical protein	881078	881716	-	14	7.5	39.3353	37.6153	-0.0625177	0.4642	0.51602	40.3979	28.8942	-0.480664	0.2325	0.510765	36.1445	43.3935	0.265262	0.3072	0.48933	31.4553	28.4711	-0.141724	0.4279	0.521237	31.8498	21.6172	-0.556119	0.2153	0.528421	43.6291	33.9542	-0.358949	0.2812	0.50911	26.0482	34.062	0.387036	0.2482	0.502246	37.0147	29.2824	-0.337453	0.2192	0.497201	34.5592	26.8363	-0.363816
RVBD_0787	hypothetical protein	881462	882421	+	16	12.4167	20.1144	17.1703	-0.226051	0.3525	0.51602	19.1782	11.4793	-0.736969	0.1027	0.510765	19.9208	18.3853	-0.1135	0.4404	0.495719	19.3566	16.8134	-0.201068	0.3694	0.521237	20.9447	16.621	-0.331182	0.2815	0.528421	20.5995	8.20994	-1.3212	0.0145	0.399456	20.5828	15.7594	-0.384591	0.1794	0.502246	20.4331	24.3807	0.254962	0.2729	0.497201	19.1573	7.34111	-1.38088
RVBD_0787A	phosphoribosylformylglycinamidine synthase	882527	882766	+	2	0.166667	0	0	NA	NA	NA	0	0	NA	NA	NA	0	0	NA	NA	NA	0	0	NA	NA	NA	0	0	NA	NA	NA	0	0.657092	3.01786	NA	NA	0	0	NA	NA	NA	0	0	NA	NA	NA	0	0	NA
RVBD_0788	phosphoribosylformylglycinamidine synthase I PURG	882763	883437	+	12	0.75	0	0	NA	NA	NA	0	0	NA	NA	NA	0	0	NA	NA	NA	0	0	NA	NA	NA	0	0	NA	NA	NA	0	0	NA	NA	NA	0	0.49224	2.2767	NA	NA	0	0	NA	NA	NA	0	0	NA
RVBD_0789c	hypothetical protein	883454	884053	-	7	7.83333	18.432	18.1919	-0.0148551	0.5087	0.521902	18.9828	20.6306	0.123529	0.4139	0.510765	16.8707	12.174	-0.464021	0.2912	0.486144	18.8762	17.1325	-0.135386	0.4468	0.521237	19.1432	18.6425	-0.0342604	0.4941	0.528744	17.4638	15.817	-0.13808	0.4542	0.50911	17.2757	15.8773	-0.120886	0.4145	0.502246	17.1897	19.195	0.159621	0.3906	0.497201	16.1506	6.03267	-1.41403
RVBD_0790c	hypothetical protein	884075	884803	-	21	16.6667	40.1732	44.8709	0.160191	0.3663	0.51602	41.1937	47.597	0.209045	0.3199	0.510765	37.1301	43.3467	0.223985	0.3071	0.48933	39.2848	48.73	0.311367	0.2433	0.521237	41.8876	52.4633	0.325303	0.2333	0.528421	36.1585	44.1947	0.290131	0.2632	0.50911	38.2741	42.3189	0.14502	0.3405	0.502246	37.9124	37.2281	-0.0261403	0.4824	0.501064	35.5985	36.8291	0.049265
RVBD_0791c	hypothetical protein	884800	885843	-	13	10.5833	29.9673	31.6075	0.0783244	0.4361	0.51602	37.3152	24.4389	-0.607924	0.2173	0.510765	33.8718	30.6971	-0.140049	0.4311	0.495719	28.35	27.3021	-0.0527439	0.4794	0.521237	31.201	29.6265	-0.0730908	0.466	0.528421	28.3249	18.2159	-0.63394	0.2048	0.50911	28.4698	29.2368	0.0385878	0.4646	0.502246	28.1854	24.8327	-0.182315	0.3683	0.497201	29.2743	14.7302	-0.989116
RVBD_0792c	transcriptional regulator GntR-family	885840	886649	-	19	13.0833	19.8399	24.2296	0.289749	0.2828	0.51602	21.9268	27.0955	0.306684	0.2803	0.510765	19.6388	33.2832	0.761946	0.1305	0.451928	20.4141	28.3909	0.476953	0.1879	0.521237	20.6728	21.4477	0.0547825	0.4429	0.528421	20.3031	20.6888	0.0290525	0.4613	0.50911	20.2111	22.0937	0.128707	0.3789	0.502246	17.3794	16.6061	-0.0652968	0.459	0.501064	17.4889	26.9828	0.625711
RVBD_0793	monooxygenase	886722	887027	+	8	6.66667	29.9647	17.9953	-0.730124	0.0889	0.51602	30.7	32.0923	0.0666117	0.4344	0.510765	27.5688	26.2618	-0.0667438	0.4607	0.495801	26.5253	19.8246	-0.416001	0.2243	0.521237	31.1284	25.5763	-0.279831	0.2803	0.528421	28.5536	24.8021	-0.199574	0.3532	0.50911	28.449	31.1598	0.131644	0.3555	0.502246	28.2903	30.8049	0.123202	0.4017	0.497201	26.4326	42.9508	0.700467
RVBD_0794c	dihydrolipoamide dehydrogenase	887140	888639	-	20	12.25	31.1154	26.718	-0.218254	0.3309	0.51602	31.8401	19.0179	-0.741072	0.0812	0.510765	31.2062	30.1858	-0.0465257	0.4847	0.503912	32.1262	31.9768	-0.00548561	0.5033	0.522792	32.4789	31.7976	-0.0293261	0.4857	0.528421	29.4537	27.8478	-0.0794314	0.4397	0.50911	29.5343	24.1764	-0.288411	0.1929	0.502246	29.1658	34.5469	0.244378	0.252	0.497201	23.9423	18.0561	-0.406319
RVBD_0795	transposase	889075	889401	+	4	5.5	24.3044	31.5231	0.378781	0.2864	0.51602	24.8911	34.4505	0.472048	0.2563	0.510765	22.3708	21.9125	-0.0239584	0.5034	0.513352	25.0764	35.4656	0.503113	0.2318	0.521237	25.2622	25.4275	0.0144471	0.4808	0.528421	23.1436	23.7944	0.0453424	0.4529	0.50911	23.0713	27.5199	0.254767	0.315	0.502246	22.9304	21.0387	-0.123036	0.4153	0.497201	21.3992	22.3035	0.0613426
RVBD_0796	transposase	889452	890336	+	23	21.4167	37.8364	37.0536	-0.0295227	0.4753	0.51602	38.7694	39.7018	0.0348685	0.4455	0.510765	34.8648	33.1357	-0.0726629	0.4075	0.495526	38.9911	41.3313	0.0846436	0.3507	0.521237	39.3662	39.103	-0.00907627	0.4886	0.528421	35.9121	40.3365	0.168168	0.2424	0.50911	35.851	37.7415	0.074224	0.3433	0.502246	34.0584	33.0569	-0.0429432	0.4189	0.497201	33.3844	34.2807	0.0384217
RVBD_0797	transposase	890391	891485	+	13	12.5	26.7852	29.3193	0.131713	0.3328	0.51602	27.4215	26.4515	-0.050441	0.4509	0.510765	24.6601	30.5585	0.310569	0.1729	0.465317	27.5946	33.4518	0.278782	0.1838	0.521237	27.8725	26.7427	-0.0581923	0.4327	0.528421	25.4513	36.2381	0.510673	0.0744	0.50911	25.4117	27.7782	0.128637	0.2908	0.502246	25.2565	33.383	0.402495	0.0748	0.472034	23.6055	20.891	-0.175586
RVBD_0798c	antigen Cfp29	891475	892272	-	16	6.83333	9.46824	15.6531	0.729318	0.13	0.51602	8.27271	5.40878	-0.597683	0.2916	0.510765	7.51391	9.75412	0.383061	0.3131	0.48933	9.84573	12.6195	0.364097	0.3046	0.521237	7.39822	11.5582	0.647968	0.1721	0.528421	9.04616	5.58939	-0.677055	0.2555	0.50911	7.79917	4.80339	-0.694483	0.1497	0.502246	6.77339	6.46166	-0.0661997	0.4698	0.501064	7.22946	4.67138	-0.623117
RVBD_0799c	dyp-type peroxidase	892269	893276	-	10	5.83333	18.3285	29.7204	0.699963	0.1428	0.51602	18.9166	11.1231	-0.755357	0.251	0.510765	16.9427	41.7675	1.30274	0.2028	0.46751	18.9152	29.6073	0.649099	0.1557	0.521237	15.9653	17.955	0.173976	0.3832	0.528421	17.4724	17.0521	-0.0290462	0.516	0.523601	14.5069	21.7109	0.581529	0.1214	0.502246	17.2581	14.3782	-0.261769	0.3359	0.497201	13.44	10.2832	-0.382969
RVBD_0800	aminopeptidase PepC	893321	894622	+	16	10.5	12.4528	13.3401	0.102704	0.366	0.51602	12.8453	16.0058	0.319989	0.2676	0.510765	11.5617	20.7869	0.847852	0.1073	0.451928	12.9876	17.6445	0.444354	0.2132	0.521237	13.0309	20.66	0.666629	0.1222	0.528421	10.9567	16.4116	0.584991	0.1604	0.50911	10.9629	12.2024	0.154943	0.3687	0.502246	10.8579	11.7938	0.119745	0.4115	0.497201	11.117	11.4599	0.0450022
RVBD_0801	hypothetical protein	894634	894981	+	1	1.83333	43.5014	6.09188	-2.72703	NA	NA	45.3876	2.56624	-3.89229	NA	NA	40.2558	19.1705	-1.03828	NA	NA	45.4622	15.4568	-1.51502	NA	NA	45.548	28.0036	-0.680761	NA	NA	42.0256	9.45271	-2.083	NA	NA	41.5814	0.978917	-5.14535	NA	NA	41.1706	29.6186	-0.470397	NA	NA	38.8594	27.1627	-0.508709
RVBD_0802c	succinyltransferase	894975	895631	-	16	9.25	11.7438	23.3142	0.990528	0.0218	0.51602	13.2508	34.3041	1.37285	0.0048	0.3116	11.9828	23.7006	0.985285	0.0411	0.373941	13.4408	26.1759	0.962839	0.0385	0.521237	13.4722	30.2198	1.16637	0.0146	0.528421	11.2435	24.6871	1.13565	0.0138	0.392631	11.283	20.989	0.895066	0.0271	0.468148	11.2151	34.1415	1.60518	0.0047	0.152193	12.7466	19.9143	0.643907
RVBD_0803	phosphoribosylformylglycinamidine synthase II PurL	895823	898087	+	35	0.583333	0	0	NA	NA	NA	0	0	NA	NA	NA	0	0	NA	NA	NA	0	0	NA	NA	NA	0	0	NA	NA	NA	0	0	NA	NA	NA	0	0	NA	NA	NA	0	0	NA	NA	NA	0	0.190901	1.62588
RVBD_0804	hypothetical protein	898084	898713	+	7	6.08333	20.835	17.3507	-0.258753	0.3663	0.51602	25.6075	26.9754	0.0788061	0.4438	0.510765	22.9968	24.0206	0.0670427	0.446	0.495719	21.4269	20.246	-0.0774599	0.4817	0.521237	21.7775	18.0809	-0.263312	0.3633	0.528421	19.8013	15.2338	-0.372181	0.3067	0.50911	23.6647	16.2326	-0.542037	0.1514	0.502246	19.448	18.2183	-0.0933594	0.4312	0.497201	22.0169	31.1367	0.500448
RVBD_0805	cyclic nucleotide phosphodiesterase	898834	899790	+	18	13.0833	4.42823	0.586038	-2.80419	0.008	0.50315	4.09318	1.38302	-1.52331	0.0792	0.510765	3.67493	1.64744	-1.12331	0.135	0.451928	3.80629	6.59437	0.797432	0.0936	0.521237	3.49552	6.43393	0.884263	0.0832	0.528421	3.22822	9.42425	1.54661	0.0176	0.420611	3.22111	1.0488	-1.60272	0.0118	0.354755	3.8387	0.461496	-3.00535	0.0001	0.00981562	3.02636	4.23301	0.48541
RVBD_0806c	UDP-glucose-4-epimerase CpsY	899735	901333	-	42	28.9167	16.6763	8.32537	-0.999736	0.0087	0.50315	15.6749	9.5696	-0.710043	0.0503	0.510765	15.4165	4.02312	-1.93257	0.0001	0.00687778	16.6327	8.75281	-0.923944	0.0143	0.521237	15.3612	6.04561	-1.34222	0.0019	0.192697	15.8677	3.12459	-2.33711	1e-05	0.000915588	15.7962	9.32399	-0.759961	0.007	0.260235	14.2646	10.8015	-0.40084	0.0904	0.486589	13.7326	6.25583	-1.133
RVBD_0807	hypothetical protein	901638	902027	+	2	1.16667	21.9656	4.97253	-2.01432	NA	NA	23.4214	0.41606	-4.68502	NA	NA	20.8601	4.94722	-1.947	NA	NA	23.506	5.87371	-1.89156	NA	NA	23.5159	9.95782	-1.17779	NA	NA	21.7446	1.68198	-3.3264	NA	NA	21.7205	5.87333	-1.84796	NA	NA	21.3091	6.73553	-1.62903	NA	NA	19.9266	1.46765	-3.54649
RVBD_0808	amidophosphoribosyltransferase PurF	902114	903697	+	27	2.75	0.132246	4.05345	4.5523	0.0134	0.51602	0.13507	0.747427	2.32295	0.0366	0.510765	0.184713	0	-0.0350125	NA	NA	0.138739	1.75114	3.36331	0.0112	0.521237	0.135515	3.42228	4.29259	0.0041	0.330523	0.125899	0.405917	1.7224	0.1759	0.50911	0.127507	2.64314	3.95173	0.0513	0.502246	0.129442	0.270783	0.930424	0.3288	0.497201	0.119049	1.62255	3.35547
RVBD_0809	phosphoribosylformylglycinamidine CYCLO-ligase PurM	903728	904822	+	14	0.0833333	0	0	NA	NA	NA	0	0	NA	NA	NA	0	0	NA	NA	NA	0	0	NA	NA	NA	0	0	NA	NA	NA	0	0	NA	NA	NA	0	0.49224	2.2767	NA	NA	0	0	NA	NA	NA	0	0	NA
RVBD_0810c	hypothetical protein	904908	905090	-	4	0	0	0	NA	NA	NA	0	0	NA	NA	NA	0	0	NA	NA	NA	0	0	NA	NA	NA	0	0	NA	NA	NA	0	0	NA	NA	NA	0	0.153222	1.306	NA	NA	0	0	NA	NA	NA	0	0	NA
RVBD_0811c	folate-binding protein YgfZ	905237	906343	-	17	0.333333	0	0	NA	NA	NA	0	0	NA	NA	NA	0	0	NA	NA	NA	0	0.309193	2.50191	NA	NA	0	0	NA	NA	NA	0	0	NA	NA	NA	0	0	NA	NA	NA	0	0	NA	NA	NA	0	0	NA
RVBD_0812	amino acid aminotransferase	906426	907295	+	17	2.16667	1.18469	6.56658	2.44008	NA	NA	1.21508	2.0803	0.857056	NA	NA	1.05996	0	-2.17809	NA	NA	1.18447	0	-2.32872	NA	NA	1.20551	2.33337	1.01657	NA	NA	1.10018	0	-2.22849	NA	NA	1.07059	0.0766109	-2.69295	NA	NA	0.542474	0.383555	-0.415324	0.4436	0.499679	1.01417	0.248109	-1.54082
RVBD_0813Ac	amino acid aminotransferase	908018	908116	-	4	3.08333	4.21066	2.24941	-0.817604	0.4754	0.51602	6.59462	1.24818	-2.15362	NA	NA	5.89095	0	-4.57589	NA	NA	6.65048	5.25295	-0.288666	NA	NA	4.42061	1.65859	-1.2916	0.3907	0.528421	6.12572	4.16569	-0.488964	NA	NA	6.13176	11.9182	0.954135	NA	NA	6.1196	1.30674	-2.13783	NA	NA	5.70516	13.5706	1.24542
RVBD_0813c	fatty acid-binding protein-like protein	907341	908021	-	13	12.1667	24.1401	24.8726	0.0446994	0.4503	0.51602	24.7307	25.5935	0.0509995	0.4393	0.510765	22.2402	27.2318	0.293441	0.2574	0.479334	24.8233	26.1761	0.0780309	0.407	0.521237	25.1248	25.1867	0.00512242	0.4804	0.528421	22.8558	12.7499	-0.838424	0.0539	0.50911	22.8063	26.4729	0.215224	0.2573	0.502246	22.614	19.9992	-0.176866	0.3118	0.497201	21.2591	27.1205	0.351581
RVBD_0814c	hypothetical protein	908184	908486	-	3	4	50.0227	44.0692	-0.178741	0.4317	0.51602	51.4406	45.9647	-0.158495	0.4406	0.510765	46.3603	39.64	-0.221361	0.4159	0.495526	51.8987	39.1484	-0.401938	0.3286	0.521237	52.1768	48.3187	-0.107175	0.4684	0.528421	47.7481	26.9453	-0.817954	0.19	0.50911	47.759	42.0816	-0.181738	0.3694	0.502246	47.3625	49.8693	0.0748862	0.4409	0.499524	44.3177	53.5667	0.274149
RVBD_0815c	thiosulfate sulfurtransferase CysA2	908488	909321	-	15	14	35.9235	30.4666	-0.236504	0.2536	0.51602	36.7729	36.1439	-0.0239312	0.4694	0.510765	33.1734	46.1096	0.475671	0.0676	0.426114	37.1763	39.0649	0.0723504	0.4003	0.521237	37.4296	38.6679	0.0478327	0.4229	0.528421	34.2378	29.5291	-0.212229	0.2837	0.50911	34.2378	47.1494	0.461657	0.0313	0.477816	33.9347	47.8434	0.495558	0.0207	0.326727	31.7909	32.6114	0.0370687
RVBD_0816c	thioredoxin ThiX	909614	910036	-	3	2	5.09773	32.8811	2.68018	NA	NA	5.18711	34.5807	2.72762	NA	NA	4.66494	25.1795	2.42465	NA	NA	5.24858	18.5513	1.82133	NA	NA	5.28763	27.1834	2.35588	NA	NA	4.83719	21.8982	2.1738	NA	NA	3.2073	18.3803	2.50269	0.0027	0.1422	4.75889	10.8232	1.17721	NA	NA	4.50969	12.5824	1.47189
RVBD_0817c	exported protein	910033	910845	-	16	1.83333	109.578	95.8905	-0.186875	NA	NA	111.811	104.94	-0.086484	NA	NA	50.7767	32.5457	-0.632687	NA	NA	112.569	89.9461	-0.317509	NA	NA	115.006	83.196	-0.460268	NA	NA	103.567	68.4475	-0.588977	NA	NA	104.044	91.7328	-0.180521	NA	NA	102.083	47.0295	-1.114	NA	NA	96.3604	64.3594	-0.578833
RVBD_0818	transcriptional regulator	910975	911742	+	11	8.33333	31.4329	62.2155	0.985558	0.0288	0.51602	32.4995	54.2608	0.740264	0.0818	0.510765	32.5259	92.2903	1.50477	0.0965	0.441241	32.2086	36.8834	0.196985	0.344	0.521237	32.7095	62.4808	0.934287	0.0327	0.528421	29.8557	320.961	3.4258	0.0005	0.03113	29.5704	32.7076	0.145676	0.375	0.502246	29.456	18.1122	-0.700611	0.0632	0.459181	27.3167	36.4618	0.416865
RVBD_0819	N-acetyltransferase MshD	911739	912686	+	14	3	17.4084	0.243207	-5.14736	NA	NA	17.9825	2.03425	-2.98252	NA	NA	16.2182	0.356239	-4.74792	NA	NA	18.2768	6.8001	-1.37993	NA	NA	12.0672	10.322	-0.207939	0.4921	0.52869	8.38354	1.12132	-2.75602	0.2231	0.50911	16.7585	8.37023	-0.990553	NA	NA	16.6545	5.75895	-1.51337	NA	NA	15.5405	5.52269	-1.46691
RVBD_0820	phosphate-transport ABC transporter ATP-binding protein PhoT	912729	913505	+	12	9.16667	12.5204	25.4282	1.02346	0.1657	0.51602	12.7921	6.63403	-0.937057	0.2752	0.510765	10.4395	0.461104	-4.35426	0.008	0.196508	11.517	5.47176	-1.06236	0.2419	0.521237	10.7618	5.28041	-1.01657	0.2559	0.528421	11.7144	33.1409	1.50079	0.0261	0.50911	9.63896	2.06124	-2.21463	0.0111	0.337269	11.5422	0.622037	-4.16512	0.0004	0.0322154	11.0733	5.18705	-1.08847
RVBD_0821c	phosphate-transport system transcriptional regulator PhoY2	913561	914202	-	6	7	24.7015	10.6009	-1.20854	0.289	0.51602	24.9966	14.0133	-0.826322	0.3881	0.510765	22.8849	2.84465	-2.96003	0.0561	0.402765	25.492	7.84864	-1.68288	0.17	0.521237	21.5337	18.6745	-0.200696	0.536	0.543783	23.2242	24.8049	0.099026	0.4071	0.50911	19.6462	14.8971	-0.397745	0.3563	0.502246	23.2766	4.44873	-2.37627	0.0181	0.305656	22.241	19.6411	-0.177533
RVBD_0822c	hypothetical protein	914260	916314	-	29	26.75	34.0079	30.8224	-0.14125	0.3218	0.51602	34.9527	40.3452	0.207438	0.2193	0.510765	30.223	27.0539	-0.1591	0.3226	0.48933	32.6519	31.0247	-0.0731658	0.4139	0.521237	32.9816	30.5012	-0.112198	0.3569	0.528421	31.201	37.8228	0.278106	0.181	0.50911	31.0982	32.8133	0.0775264	0.3402	0.502246	30.897	27.879	-0.14816	0.2633	0.497201	28.9141	27.7051	-0.061409
RVBD_0823c	transcriptional regulator	916480	917649	-	17	11.5833	36.7379	44.5316	0.278442	0.2051	0.51602	34.7207	36.2562	0.0635044	0.4342	0.510765	33.8144	28.2476	-0.257894	0.2773	0.483126	35.014	39.1347	0.161483	0.3171	0.521237	35.2599	36.8292	0.0638774	0.4172	0.528421	32.2832	42.5799	0.400198	0.1227	0.50911	32.1885	28.0168	-0.199951	0.2436	0.502246	31.9565	28.4913	-0.165308	0.3332	0.497201	29.9488	28.7971	-0.0561383
RVBD_0824c	acyl carrier protein desaturase DesA1	917737	918753	-	19	0.833333	0	0.571386	2.90683	NA	NA	0	0	NA	NA	NA	0	0.618402	2.96879	NA	NA	0	0	NA	NA	NA	0	0	NA	NA	NA	0	0	NA	NA	NA	0	0	NA	NA	NA	0	0	NA	NA	NA	0	0	NA
RVBD_0825c	hypothetical protein	918915	919556	-	10	9.5	43.4981	24.5283	-0.823428	0.2103	0.51602	39.6599	18.6091	-1.08795	0.1623	0.510765	40.1799	29.3938	-0.448537	0.3397	0.48933	44.8433	35.0805	-0.352229	0.3648	0.521237	40.3636	36.6555	-0.137407	0.4613	0.528421	36.7296	16.4009	-1.15891	0.1495	0.50911	41.3656	27.6143	-0.582336	0.19	0.502246	41.0676	20.1246	-1.02788	0.077	0.472034	30.724	16.9614	-0.85566
RVBD_0826	hypothetical protein	919637	920692	+	22	19.8333	64.6479	61.1474	-0.0799014	0.4043	0.51602	66.276	67.7668	0.0324517	0.429	0.510765	59.5428	47.4924	-0.32567	0.1457	0.453152	66.5189	67.8051	0.0279889	0.4439	0.521237	67.2184	67.2481	0.00100154	0.479	0.528421	58.5108	53.6285	-0.12525	0.357	0.50911	61.1495	65.3296	0.0954463	0.3266	0.502246	60.7934	50.4921	-0.267747	0.1188	0.497201	56.8867	39.2111	-0.536563
RVBD_0827c	ArsR family transcriptional regulator KmtR	920744	921136	-	7	5.66667	3.39324	14.1435	2.05747	0.0104	0.51602	3.45821	3.71279	0.128952	0.4297	0.510765	3.11219	9.17117	1.56164	0.1728	0.465317	2.91565	10.0428	1.78447	0.0066	0.442992	2.94006	12.9995	2.14212	0.0004	0.0571636	3.23098	12.3488	1.93326	0.0092	0.307953	3.23489	6.00608	0.889594	0.1274	0.502246	3.23034	11.6385	1.84139	0.0582	0.446959	2.50695	6.04046	1.26501
RVBD_0828c	deaminase	921194	921616	-	10	9.5	68.4161	83.3438	0.285303	0.1593	0.51602	70.2355	66.0444	-0.087964	0.4116	0.510765	63.0893	75.4074	0.257941	0.208	0.46751	70.5985	65.9894	-0.0966008	0.3932	0.521237	71.1145	70.847	-0.00470843	0.5026	0.529313	65.0445	62.4545	-0.0577838	0.4416	0.50911	64.8819	67.0645	0.0478455	0.4237	0.502246	64.5552	58.4435	-0.143316	0.3184	0.497201	60.3076	76.1541	0.336716
RVBD_0829	transposase	921578	921868	+	4	5.08333	47.4992	73.2526	0.626352	0.0899	0.51602	48.8167	74.9236	0.619394	0.1757	0.510765	44.2196	49.9177	0.177309	0.3254	0.48933	49.3774	45.9727	-0.1002	0.4844	0.521237	49.8841	69.5513	0.481056	0.1501	0.528421	45.5534	60.3796	0.408357	0.207	0.50911	45.7281	65.3825	0.515799	0.1337	0.502246	45.0866	45.2301	0.00503792	0.4886	0.501064	41.9654	47.3474	0.174763
RVBD_0830	s-adenosylmethionine-dependent methyltransferase	921973	922878	+	20	17.0833	54.6237	56.6683	0.0535402	0.4285	0.51602	55.7986	62.771	0.170329	0.3028	0.510765	50.4399	42.3066	-0.252919	0.2819	0.484951	56.3925	62.9024	0.158072	0.3161	0.521237	56.9592	63.5848	0.159206	0.3126	0.528421	51.7748	60.3923	0.222583	0.256	0.50911	51.8969	56.9207	0.133369	0.2938	0.502246	51.3488	62.5229	0.284088	0.129	0.497201	48.5292	45.1982	-0.102366
RVBD_0831c	hypothetical protein	922897	923712	-	19	17.1667	37.9565	33.8364	-0.164889	0.3315	0.51602	38.9195	35.4552	-0.133662	0.3732	0.510765	34.998	34.6271	-0.0145431	0.4989	0.510885	37.1218	29.4272	-0.334118	0.1873	0.521237	37.3907	39.5106	0.0802324	0.3938	0.528421	36.0543	37.4263	0.0546348	0.4293	0.50911	36.0097	38.0416	0.0792949	0.3832	0.502246	33.9237	38.2729	0.174104	0.2752	0.497201	33.5831	26.5874	-0.336582
RVBD_0832	PE-PGRS family protein PE_PGRS12	924954	925367	+	4	4	19.3043	30.0469	0.641617	0.1826	0.51602	19.9321	32.3027	0.699548	0.1756	0.510765	17.8015	26.7926	0.593664	0.2247	0.47106	19.9473	21.4839	0.112851	0.4232	0.521237	20.1382	17.9631	-0.157455	0.436	0.528421	18.4202	28.2208	0.61905	0.1887	0.50911	18.3243	25.9724	0.503186	0.2449	0.502246	18.213	24.7663	0.443494	0.2215	0.497201	17.0633	7.23792	-1.22786
RVBD_0833	PE-PGRS family protein PE_PGRS13	925364	927613	+	11	4.41667	1.05699	0.5289	-0.534794	NA	NA	0.713894	0.138687	-1.31839	0.1731	0.510765	0.962649	0	-2.04834	NA	NA	0.724278	0.618227	0.0240895	0.4964	0.522138	0.728521	1.99624	1.47859	0.0796	0.528421	1.0038	0.280329	-1.01968	NA	NA	0.498744	0.513216	0.0756106	0.4742	0.502246	0.495179	0.503253	0.0595188	0.48	0.501064	0.621614	0.623485	0.0788296
RVBD_0834c	PE-PGRS family protein PE_PGRS14	927840	930488	-	27	21.1667	11.1953	15.8016	0.49837	0.0909	0.51602	12.5811	18.073	0.523703	0.0876	0.510765	11.2485	14.1436	0.331972	0.213	0.46751	12.0041	12.5875	0.070292	0.4165	0.521237	11.6076	14.5645	0.328769	0.1916	0.528421	11.5997	8.35894	-0.469435	0.1599	0.50911	11.0027	14.8644	0.434041	0.0691	0.502246	11.4862	11.1523	-0.0421891	0.4706	0.501064	10.2733	10.3739	0.0147303
RVBD_0835	lipoprotein LpqQ	930956	931600	+	14	11.9167	36.065	44.4569	0.302682	0.2414	0.51602	36.9825	49.2095	0.412852	0.1891	0.510765	33.24	27.2552	-0.284705	0.3083	0.48933	37.162	35.5446	-0.0629724	0.4653	0.521237	37.5637	34.1196	-0.137435	0.4223	0.528421	34.1781	32.6216	-0.0659059	0.4676	0.50911	34.1314	30.9277	-0.141925	0.3627	0.502246	33.8587	42.4231	0.32538	0.1938	0.497201	31.9422	24.6883	-0.370954
RVBD_0835Ac	lipoprotein LpqQ	931581	932132	-	14	10.9167	46.7988	48.3233	0.047124	0.4422	0.51602	52.4732	54.476	0.0548845	0.438	0.510765	47.219	46.6565	-0.0162795	0.4934	0.508008	52.9099	48.131	-0.135565	0.3801	0.521237	53.2312	49.1711	-0.11348	0.3912	0.528421	48.7119	37.7684	-0.365742	0.1965	0.50911	48.692	56.1797	0.206446	0.2519	0.502246	48.3396	38.8688	-0.314307	0.1575	0.497201	45.2629	33.9835	-0.412944
RVBD_0836c	hypothetical protein	932282	932986	-	9	10	38.534	36.2901	-0.0849421	0.4381	0.51602	39.3442	52.6312	0.420707	0.1542	0.510765	35.3926	57.3264	0.696501	0.0692	0.427171	39.6492	41.3817	0.0630616	0.4331	0.521237	40.0963	44.8918	0.164195	0.3474	0.528421	36.5883	25.3318	-0.527896	0.1494	0.50911	36.4933	33.9625	-0.103372	0.4024	0.502246	36.1799	31.6244	-0.193773	0.3042	0.497201	33.9683	40.2954	0.246746
RVBD_0837c	hypothetical protein	933006	934034	-	23	19.6667	33.1816	31.4033	-0.07867	0.4372	0.51602	33.9627	24.8098	-0.451942	0.1256	0.510765	30.7354	22.0002	-0.481141	0.1267	0.451928	34.3641	29.4785	-0.220357	0.298	0.521237	34.6212	32.4831	-0.0911915	0.4172	0.528421	31.5553	24.7934	-0.346851	0.1868	0.50911	31.6461	27.8204	-0.185701	0.238	0.502246	31.3089	33.8375	0.112146	0.3384	0.497201	28.1137	23.3252	-0.269019
RVBD_0838	lipoprotein LpqR	934723	935493	+	7	5.08333	61.0298	65.3022	0.0995326	0.4122	0.51602	50.2311	44.1698	-0.183077	0.3938	0.510765	56.3326	62.6088	0.154358	0.3721	0.490836	42.3248	43.1636	0.0302835	0.467	0.521237	63.6548	57.2426	-0.150843	0.395	0.528421	58.6008	42.5854	-0.457213	0.222	0.50911	58.3616	76.2882	0.386503	0.1288	0.502246	46.2619	49.1327	0.0871433	0.4212	0.497201	43.4003	46.823	0.110101
RVBD_0839	hypothetical protein	935580	936392	+	14	11.6667	30.4644	22.8287	-0.414212	0.1961	0.51602	31.1117	28.4883	-0.125534	0.4	0.510765	28.1667	30.95	0.137278	0.3628	0.490836	31.6395	29.5173	-0.0986724	0.4233	0.521237	31.7076	34.9263	0.140663	0.3546	0.528421	29.0779	30.8217	0.0853777	0.4021	0.50911	29.1697	24.4688	-0.253129	0.2077	0.502246	28.9601	23.8459	-0.279909	0.2259	0.497201	27.1092	31.1261	0.199673
RVBD_0840c	proline iminopeptidase Pip	936460	937320	-	9	6.58333	72.6858	50.1235	-0.534538	0.0967	0.51602	74.5281	57.4404	-0.374321	0.187	0.510765	67.0313	45.4901	-0.557458	0.1104	0.451928	74.8276	68.5314	-0.125696	0.3967	0.521237	75.7272	56.1726	-0.429499	0.1472	0.528421	69.0172	51.6296	-0.41719	0.1631	0.50911	68.8687	62.9499	-0.129416	0.3194	0.502246	68.2904	73.0691	0.097713	0.366	0.497201	63.8657	51.333	-0.314611
RVBD_0841	transmembrane protein	937596	937838	+	3	3.33333	6.65022	10.3656	0.659295	NA	NA	6.76787	30.8886	2.18678	NA	NA	6.16181	9.57833	0.656964	NA	NA	6.96032	18.6993	1.43019	NA	NA	6.88792	15.7507	1.20111	NA	NA	6.35902	15.6256	1.30382	NA	NA	6.38932	6.83648	0.102503	NA	NA	6.34005	5.15535	-0.286871	NA	NA	5.97591	48.7297	3.01412
RVBD_0842	integral membrane protein	938115	939407	+	24	17.9167	15.6166	19.3877	0.313324	0.2146	0.51602	16.8115	14.9763	-0.164775	0.3854	0.510765	15.1796	17.4217	0.200294	0.3306	0.48933	16.9878	17.9262	0.0791266	0.4116	0.521237	17.1571	21.2771	0.311711	0.2167	0.528421	15.6302	14.534	-0.102878	0.4326	0.50911	15.6271	21.1728	0.43818	0.1003	0.502246	14.6496	18.7436	0.355611	0.1445	0.497201	14.5741	10.5285	-0.467982
RVBD_0843	pyruvate dehydrogenase E1 component	939391	940395	+	18	14.75	44.0538	42.4052	-0.0542034	0.4585	0.51602	42.2856	41.3832	-0.0303378	0.4809	0.512653	40.7256	39.5349	-0.0419316	0.4904	0.505761	45.5183	41.9957	-0.115363	0.3968	0.521237	43.0068	41.7506	-0.0419871	0.4696	0.528421	41.7859	39.4753	-0.0811759	0.4274	0.50911	41.8711	44.9916	0.103801	0.3584	0.502246	41.5541	37.4115	-0.151328	0.3044	0.497201	39.0801	43.8648	0.166827
RVBD_0844c	nitrate/nitrite response transcriptional regulator NarL	940459	941109	-	9	9.66667	21.5113	25.1403	0.227296	0.3355	0.51602	22.074	19.7939	-0.153914	0.4124	0.510765	19.9053	19.8524	-0.000604649	0.5173	0.523046	22.3583	22.0589	-0.0165181	0.5092	0.524635	19.981	28.2868	0.503183	0.1506	0.528421	18.3152	12.0938	-0.593417	0.1863	0.50911	18.3226	21.8741	0.255816	0.2621	0.502246	18.132	15.9265	-0.186365	0.362	0.497201	19.1251	11.0672	-0.786452
RVBD_0845	NarL family two-component system sensor histidine kinase	941193	942470	+	27	23.8333	16.2859	12.4898	-0.380919	0.2478	0.51602	16.6123	14.3278	-0.211788	0.3478	0.510765	14.345	9.06697	-0.659143	0.1222	0.451928	16.0428	16.5491	0.0461088	0.4403	0.521237	15.542	14.5197	-0.0967016	0.4426	0.528421	14.7316	10.1826	-0.530445	0.159	0.50911	14.7386	11.8642	-0.312557	0.1879	0.502246	14.0884	7.7493	-0.861469	0.0124	0.249669	13.8206	12.0447	-0.197793
RVBD_0846c	oxidoreductase	942683	944197	-	31	21.75	20.8276	25.4304	0.288861	0.2827	0.51602	21.3327	30.5034	0.516512	0.1562	0.510765	19.9892	19.9023	-0.0051074	0.5308	0.534252	20.4748	21.44	0.0674356	0.4243	0.521237	19.8957	26.5571	0.417315	0.2123	0.528421	19.7435	20.9525	0.0867809	0.4142	0.50911	18.8187	23.694	0.332407	0.2129	0.502246	20.4184	24.9115	0.28701	0.2534	0.497201	16.7598	18.9707	0.179036
RVBD_0847	lipoprotein LpqS	944346	944738	+	6	5.66667	23.7649	29.0746	0.294148	0.3248	0.51602	30.7977	43.5903	0.503646	0.2055	0.510765	27.6939	21.5663	-0.354313	0.3551	0.48933	30.9458	34.6171	0.165276	0.3752	0.521237	25.048	55.3748	1.14549	0.0267	0.528421	22.8205	15.4414	-0.556017	0.2694	0.50911	22.8263	31.0138	0.442267	0.2044	0.502246	28.0648	58.7064	1.06415	0.0261	0.347373	26.436	15.3179	-0.783357
RVBD_0848	cysteine synthase A CysK2	944941	946059	+	28	21	18.9009	15.1827	-0.314282	0.2739	0.51602	19.3784	17.6766	-0.13117	0.4069	0.510765	17.4583	9.74898	-0.83763	0.0776	0.435553	17.8781	17.3491	-0.0420266	0.4798	0.521237	19.6972	18.8421	-0.0627114	0.4686	0.528421	18.0226	15.331	-0.231666	0.3382	0.50911	18.0329	19.555	0.117063	0.3754	0.502246	17.0952	17.0562	-0.00308198	0.5063	0.507593	16.7848	16.9612	0.015513
RVBD_0849	integral membrane transporter	946059	947318	+	23	17.5833	26.5131	31.3252	0.241416	0.2152	0.51602	28.7944	27.2927	-0.0762017	0.4144	0.510765	25.866	28.9479	0.163341	0.3194	0.48933	27.4841	24.5626	-0.160985	0.3206	0.521237	27.609	27.6924	0.00532698	0.4741	0.528421	26.7072	24.0995	-0.146991	0.3479	0.50911	26.6755	31.2715	0.229413	0.1763	0.502246	25.1445	26.3663	0.0685966	0.4189	0.497201	23.5232	25.6565	0.12552
RVBD_0850	transposase	947315	947647	+	9	7.16667	18.6965	25.7158	0.462318	0.2135	0.51602	19.2192	9.48773	-1.00912	0.1067	0.510765	17.2384	11.6495	-0.558252	0.2502	0.477003	19.3441	17.7929	-0.116329	0.4577	0.521237	19.501	19.6213	0.0126032	0.4739	0.528421	17.9277	15.2788	-0.225574	0.3986	0.50911	17.8363	20.9907	0.235247	0.3059	0.502246	17.6874	21.0524	0.251562	0.355	0.497201	16.405	17.3106	0.0786981
RVBD_0851c	oxidoreductase	947644	948471	-	9	8.75	21.2969	14.7532	-0.525269	0.2421	0.51602	24.5478	13.1043	-0.899733	0.1081	0.510765	22.2302	19.2187	-0.20648	0.424	0.495526	24.8369	20.0889	-0.302644	0.3279	0.521237	22.3161	27.4452	0.300361	0.2904	0.528421	20.3151	15.5562	-0.381047	0.2992	0.50911	20.3946	15.3899	-0.40524	0.2279	0.502246	20.1198	22.5855	0.167063	0.3759	0.497201	21.2596	26.0054	0.291216
RVBD_0852	fatty-acid-CoA ligase FadD16	948562	949398	+	15	11	18.2002	18.5724	0.0319578	0.4492	0.51602	17.0595	18.1733	0.0937492	0.4156	0.510765	16.8784	6.1114	-1.45507	0.0319	0.351206	17.1966	16.9429	-0.0186705	0.4933	0.521378	19.0038	13.1577	-0.525992	0.2096	0.528421	17.4381	13.5027	-0.364849	0.285	0.50911	15.8234	15.3897	-0.0395728	0.467	0.502246	17.2442	14.1522	-0.284241	0.2696	0.497201	14.6341	3.81446	-1.93249
RVBD_0853c	pyruvate or indole-3-pyruvate decarboxylase Pdc	949439	951121	-	26	16.1667	30.6128	24.8827	-0.297687	0.2705	0.51602	31.3162	16.2667	-0.942765	0.0439	0.510765	28.3102	26.2507	-0.107782	0.4179	0.495526	31.6395	23.6529	-0.418304	0.1939	0.521237	30.0772	26.3244	-0.191127	0.3469	0.528421	29.055	33.42	0.202778	0.3131	0.50911	27.493	18.8967	-0.5405	0.0602	0.502246	27.2846	25.0121	-0.125242	0.3642	0.497201	24.2329	19.1412	-0.339747
RVBD_0854	hypothetical protein	951186	951629	+	6	6.41667	59.1881	57.7829	-0.0331655	0.4961	0.518688	60.5808	70.4075	0.218007	0.3367	0.510765	54.7416	44.4076	-0.299753	0.3313	0.48933	61.3279	71.2375	0.217218	0.3245	0.521237	61.7227	60.8648	-0.0187754	0.5068	0.529313	56.4465	52.8275	-0.0939277	0.4656	0.50911	56.4961	62.2116	0.139199	0.381	0.502246	55.9094	58.6445	0.06911	0.4389	0.498885	52.4169	68.513	0.386567
RVBD_0855	fatty-acid-CoA racemase Far	951635	952714	+	13	10.4167	43.727	43.6793	-0.000502203	0.5303	0.536484	44.807	36.493	-0.294727	0.3191	0.510765	44.0925	30.2247	-0.54289	0.1953	0.46751	41.0217	28.8947	-0.503922	0.2157	0.521237	41.5607	33.3731	-0.315146	0.3147	0.528421	41.2263	28.624	-0.524508	0.2003	0.50911	41.0104	45.7648	0.158363	0.3325	0.502246	44.9513	31.198	-0.526441	0.1164	0.497201	38.429	26.2673	-0.548169
RVBD_0856	hypothetical protein	952828	953232	+	5	4.16667	61.5525	64.761	0.0752513	0.4424	0.51602	62.8992	59.7278	-0.0724412	0.4369	0.510765	57.0306	36.0517	-0.65758	0.1035	0.450887	63.731	67.9218	0.0937248	0.4111	0.521237	64.3106	61.6553	-0.0587118	0.4422	0.528421	58.4783	71.5715	0.29312	0.2381	0.50911	58.7263	83.4733	0.507296	0.0851	0.502246	57.9706	50.4634	-0.199542	0.2929	0.497201	54.7382	83.1238	0.602856
RVBD_0857	hypothetical protein	953260	953733	+	8	7.41667	38.2301	58.0237	0.603105	0.1117	0.51602	38.9185	63.5282	0.707949	0.0832	0.510765	35.0427	40.3615	0.20586	0.3459	0.48933	39.3654	56.5605	0.524119	0.133	0.521237	33.979	65.2807	0.942723	0.0329	0.528421	36.2272	65.9783	0.865791	0.0423	0.50911	36.231	60.5974	0.741874	0.0872	0.502246	30.9668	65.2127	1.07412	0.0288	0.360402	29.0898	44.4015	0.610245
RVBD_0858c	n-succinyldiaminopimelate aminotransferase DapC	953730	954923	-	21	16.5	16.7848	17.2417	0.0403886	0.4508	0.51602	17.1956	14.2415	-0.269794	0.3052	0.510765	16.3848	7.55438	-1.11211	0.0306	0.344263	16.4209	13.8767	-0.240798	0.3222	0.521237	16.6057	13.2539	-0.323057	0.2728	0.528421	16.9396	11.4893	-0.557134	0.1431	0.50911	15.9708	18.7532	0.231836	0.2697	0.502246	15.7948	13.4694	-0.229305	0.2646	0.497201	15.7033	17.347	0.144067
RVBD_0859	acyl-CoA thiolase FadA	955080	956291	+	8	5.08333	0.493136	0	-2.08093	1e-05	0.001735	0.409503	0.61488	0.706527	0.3392	0.510765	0.450723	0	-1.96032	1e-05	0.000754878	0.400824	1.48327	1.88253	0.0466	0.521237	0.410159	0.513499	0.483726	0.3582	0.528421	0.468763	0	-2.01286	0.1042	0.50911	0.460727	0.252552	-0.714439	0.2336	0.502246	0.368881	0.191517	-0.779663	0.2261	0.497201	0.336731	1.28073	1.86506
RVBD_0860	fatty oxidation protein FadB	956296	958458	+	27	8.5	0.454281	0.347438	-0.18049	0.4426	0.51602	0.468732	0.142014	-1.1964	0.1895	0.510765	0.415693	0.26503	-0.374234	0.365	0.490836	0.359445	0.961563	1.4383	0.0238	0.521237	0.469889	0.466899	0.134828	0.4938	0.528744	0.376677	0.234355	-0.410388	0.3392	0.50911	0.424917	0.0789377	-2.0504	0.0299	0.47716	0.29858	0.171317	-0.709582	0.1948	0.497201	0.388225	0.694631	0.837773
RVBD_0861c	DNA helicase Ercc3	958526	960154	-	26	14.5833	8.39459	13.6045	0.698581	0.1029	0.51602	8.0627	6.74146	-0.252788	0.4085	0.510765	7.79436	6.00626	-0.369298	0.3345	0.48933	8.70169	5.47499	-0.66075	0.19	0.521237	8.81308	8.84273	0.00899047	0.4399	0.528421	7.47641	9.16371	0.296988	0.2883	0.50911	7.49664	7.21207	-0.0549977	0.468	0.502246	7.39716	3.76742	-0.970153	0.0397	0.404863	7.45861	10.5776	0.504492
RVBD_0862c	hypothetical protein	960345	962615	-	29	16.0833	10.6042	8.56789	-0.304029	0.3621	0.51602	10.9167	8.03079	-0.438984	0.3163	0.510765	11.0913	6.78972	-0.702545	0.2151	0.46751	12.4498	12.5172	0.0103526	0.4666	0.521237	10.0007	10.3479	0.0516875	0.439	0.528421	12.1933	12.2668	0.0114569	0.4631	0.50911	10.1982	8.45031	-0.270467	0.303	0.502246	10.0827	5.29381	-0.927616	0.0577	0.446959	10.069	5.19284	-0.952449
RVBD_0863	hypothetical protein	962602	962883	+	6	5.41667	17.0536	19.0234	0.16285	0.388	0.51602	17.4987	19.3954	0.153533	0.3877	0.510765	15.7705	26.567	0.755217	0.1871	0.46751	17.6186	18.298	0.0601182	0.4373	0.521237	17.8079	16.692	-0.0870581	0.495	0.528987	16.3409	20.0375	0.298876	0.3261	0.50911	16.3036	10.2431	-0.667439	0.1778	0.502246	16.1507	14.7121	-0.133221	0.4337	0.497201	14.851	11.5252	-0.362301
RVBD_0864	molybdenum cofactor biosynthesis protein C2 MoaC2	962893	963396	+	11	9.83333	21.759	19.3331	-0.167757	0.4055	0.51602	22.2945	11.6453	-0.931687	0.0954	0.510765	19.9716	22.3292	0.163174	0.3817	0.492708	22.4106	27.9073	0.318124	0.2749	0.521237	22.5763	23.7701	0.0764626	0.4402	0.528421	20.7285	17.9209	-0.206945	0.3779	0.50911	20.5975	10.8996	-0.916544	0.0279	0.468148	20.5007	10.2036	-1.00478	0.0181	0.305656	19.0811	17.975	-0.0852285
RVBD_0865	molybdopterin biosynthesis protein Mog	963393	963875	+	8	7.58333	25.2297	33.8218	0.424474	0.2735	0.51602	25.9548	29.1219	0.1682	0.3819	0.510765	23.2351	17.3604	-0.416426	0.3631	0.490836	25.9805	25.8435	-0.00513036	0.5495	0.554823	26.2938	31.4453	0.260005	0.3437	0.528421	24.0864	26.9007	0.161706	0.372	0.50911	23.939	19.3138	-0.308941	0.3118	0.502246	23.7725	17.2039	-0.465543	0.2405	0.497201	22.0225	23.3942	0.0879345
RVBD_0866	molybdenum cofactor biosynthesis protein E2 MoaE2	963872	964297	+	3	3.58333	28.8599	25.6831	-0.161291	0.4881	0.516277	29.9897	19.2817	-0.627106	0.3331	0.510765	26.6939	25.1793	-0.0773282	0.498	0.510639	29.7575	16.4827	-0.840095	0.2933	0.521237	30.1248	13.3005	-1.16378	0.2295	0.528421	27.514	36.4585	0.410173	0.3063	0.50911	27.3008	21.4626	-0.345156	0.3178	0.502246	27.1521	19.3005	-0.489981	0.2661	0.497201	25.2762	9.72982	-1.36771
RVBD_0867c	resuscitation-promoting factor RpfA	964315	965538	-	12	8.08333	54.1372	60.3151	0.156804	0.3707	0.51602	71.3699	65.6909	-0.118467	0.4334	0.510765	56.2383	45.7727	-0.295554	0.3249	0.48933	63.0208	51.3453	-0.294248	0.3143	0.521237	56.4524	48.2699	-0.224658	0.3598	0.528421	57.9609	52.7462	-0.134749	0.4245	0.50911	46.3598	44.7004	-0.0523839	0.4516	0.502246	45.935	51.6377	0.168943	0.3548	0.497201	48.1054	45.6261	-0.0759392
RVBD_0868c	molybdenum cofactor biosynthesis protein D2 MoaD2	965986	966264	-	6	5.58333	61.242	52.0221	-0.233299	0.3379	0.51602	62.8123	42.1479	-0.572823	0.1556	0.510765	56.6201	83.8773	0.567957	0.1429	0.453152	63.1668	57.2409	-0.140254	0.4078	0.521237	64.1782	65.3556	0.0277913	0.4675	0.528421	58.1136	54.3081	-0.0957643	0.4343	0.50911	58.1314	50.1919	-0.211422	0.2905	0.502246	57.2182	33.1112	-0.788131	0.0236	0.340862	54.3253	41.6616	-0.381937
RVBD_0869c	molybdenum cofactor biosynthesis protein A2 MoaA2	966268	967350	-	14	11.5833	38.6262	40.7768	0.0791989	0.4154	0.51602	39.6186	30.4243	-0.37941	0.1976	0.510765	35.6019	14.8896	-1.2541	0.0087	0.203989	39.8908	44.3771	0.154682	0.3316	0.521237	40.1021	41.1046	0.0366561	0.4392	0.528421	36.7044	45.709	0.317371	0.1925	0.50911	36.5914	27.4721	-0.413135	0.0897	0.502246	36.3747	25.565	-0.508295	0.0789	0.472034	34.1224	24.8065	-0.459295
RVBD_0870c	integral membrane protein	967347	967736	-	6	5.75	36.914	39.1464	0.0868494	0.4069	0.51602	37.8193	30.4466	-0.309808	0.2537	0.510765	34.2485	25.1322	-0.442727	0.1889	0.46751	38.2805	31.1642	-0.293766	0.2511	0.521237	38.6431	31.1096	-0.309883	0.2487	0.528421	35.1777	40.3446	0.199718	0.3183	0.50911	35.2791	40.3689	0.19465	0.3141	0.502246	34.755	43.3481	0.318866	0.2794	0.497201	32.7904	24.7994	-0.401595
RVBD_0871	cold shock protein B CspB	967901	968308	+	4	4.33333	88.4064	73.413	-0.265619	0.4862	0.516277	91.1411	80.7233	-0.172895	0.4885	0.51334	82.5072	55.902	-0.558156	0.4381	0.495719	91.8572	64.1884	-0.514086	0.4467	0.521237	93.2826	77.1017	-0.272465	0.4784	0.528421	84.3086	26.3024	-1.67219	0.2292	0.50911	84.798	94.0413	0.149477	0.4235	0.502246	83.1719	84.5325	0.023722	0.4792	0.501064	78.993	37.6739	-1.06584
RVBD_0872c	PE-PGRS family protein PE_PGRS15	968427	970247	-	27	19.8333	35.7913	34.8155	-0.0390917	0.4936	0.517634	36.7853	29.1651	-0.333884	0.2978	0.510765	34.8841	33.6327	-0.05184	0.4862	0.505028	35.1439	37.769	0.104587	0.4035	0.521237	37.3042	36.4062	-0.0344008	0.505	0.529313	34.1285	30.4095	-0.165524	0.4045	0.50911	34.0425	37.2486	0.12994	0.3517	0.502246	33.7839	32.4439	-0.0582416	0.4498	0.499679	33.3119	33.8832	0.0247814
RVBD_0873	acyl-CoA dehydrogenase FadE10	970508	972460	+	34	27.25	32.9548	23.7153	-0.473865	0.0768	0.51602	33.7439	31.5723	-0.0954107	0.3849	0.510765	31.4394	34.1536	0.119965	0.3476	0.48933	36.5547	36.4149	-0.00502131	0.5039	0.522792	34.3273	32.653	-0.0716064	0.4062	0.528421	31.455	30.3277	-0.0520813	0.4455	0.50911	31.4096	34.645	0.141501	0.2523	0.502246	31.1371	42.1977	0.438537	0.0432	0.412137	31.2559	29.7701	-0.0700708
RVBD_0874c	hypothetical protein	972549	973709	-	9	5.75	87.6839	67.6171	-0.373538	0.2695	0.51602	89.9204	64.4159	-0.479749	0.2226	0.510765	80.4822	49.9396	-0.686507	0.1323	0.451928	90.0827	57.0241	-0.657953	0.1486	0.521237	90.9259	80.1609	-0.180673	0.3977	0.528421	83.2232	47.2893	-0.813343	0.0986	0.50911	82.7142	58.4978	-0.499345	0.1165	0.502246	82.4328	70.5224	-0.224873	0.2829	0.497201	65.8436	39.3662	-0.741223
RVBD_0875c	exported protein	973809	974297	-	12	2.08333	11.8897	1.87239	-2.49459	NA	NA	23.8321	1.82622	-3.36547	NA	NA	21.9603	0	-5.46618	NA	NA	12.0393	1.39113	-2.88352	NA	NA	12.5232	3.18711	-1.87354	NA	NA	21.8535	1.97128	-3.15393	NA	NA	11.1001	10.9621	-0.0141916	NA	NA	7.15362	2.70625	-1.37684	0.3672	0.497201	21.2183	2.51492	-2.94968
RVBD_0876c	transmembrane protein	974294	975940	-	26	8.75	5.12554	6.64679	0.383437	0.3011	0.51602	5.24985	0.944871	-2.38658	0.0201	0.510765	4.73537	2.91718	-0.673748	0.2369	0.475182	4.70615	5.25453	0.169331	0.3865	0.521237	5.36218	4.394	-0.271706	0.3872	0.528421	4.86821	3.87107	-0.312834	0.3593	0.50911	4.33109	2.8457	-0.600002	0.2104	0.502246	4.80561	1.15024	-2.03712	0.0034	0.119993	4.55706	3.63787	-0.318311
RVBD_0877	hypothetical protein	976078	976866	+	15	13.8333	68.3489	140.78	1.04262	0.0007	0.0950478	69.9947	164.75	1.23507	0.0005	0.0472121	63.2337	213.182	1.75333	1e-05	0.000754878	65.3292	119.686	0.873659	0.0067	0.442992	66.5017	136.788	1.04063	1e-05	0.00165474	64.6725	756.826	3.54856	1e-05	0.000915588	64.8084	102.238	0.657656	0.0141	0.386828	59.2431	100.663	0.764778	0.0035	0.120808	60.4938	60.3375	-0.00353639
RVBD_0878c	PPE family protein PPE13	976875	978206	-	19	17.5833	39.7791	40.6514	0.0319523	0.4456	0.51602	40.6349	36.2058	-0.165717	0.2964	0.510765	36.5527	31.6293	-0.207813	0.2501	0.477003	40.9991	37.3492	-0.133764	0.3302	0.521237	41.3385	41.562	0.00843027	0.4814	0.528421	37.7723	37.4234	-0.0126574	0.5005	0.517043	37.6739	36.5385	-0.0440166	0.4198	0.502246	37.3819	37.6809	0.0116044	0.4735	0.501064	35.1702	40.0051	0.185997
RVBD_0879c	transmembrane protein	978484	978759	-	3	1.91667	7.31938	12.1031	0.741075	NA	NA	7.41092	21.3128	1.52698	NA	NA	6.65681	6.67447	0.0414738	NA	NA	7.54223	3.39946	-1.06091	NA	NA	7.51704	6.68796	-0.129298	NA	NA	6.94365	13.7989	1.00193	NA	NA	6.97945	3.96663	-0.793971	NA	NA	7.11444	1.13357	-2.54233	NA	NA	6.55266	1.06688	-2.47448
RVBD_0880	transcriptional regulator MarR-family	978937	979368	+	1	2.08333	0.74191	4.40114	2.46975	NA	NA	0.737829	1.24818	0.989154	NA	NA	0.69335	0.712478	0.536027	NA	NA	0.753854	3.09145	2.00185	NA	NA	0.789679	1.47806	1.08486	NA	NA	0.677166	1.21775	1.06678	NA	NA	0.699365	3.52029	2.14314	NA	NA	0.666956	1.69209	1.22432	NA	NA	0.671701	1.47815	1.08514
RVBD_0881	methyltransferase	979365	980231	+	15	13	23.9181	21.349	-0.162138	0.4238	0.51602	24.4424	29.1172	0.253652	0.2947	0.510765	22.2069	18.7734	-0.240236	0.3764	0.490846	24.7757	20.287	-0.286425	0.3459	0.521237	25.0384	26.7222	0.0952328	0.4082	0.528421	22.7128	22.7403	0.00336422	0.4706	0.50911	22.8497	19.3635	-0.238416	0.2951	0.502246	21.0096	16.9959	-0.30538	0.2414	0.497201	21.2924	22.1547	0.0577423
RVBD_0882	transmembrane protein	980228	980512	+	1	0.916667	42.9008	40.1877	-0.0812091	NA	NA	44.1144	74.98	0.77018	NA	NA	38.4481	1.85521	-4.03434	NA	NA	42.701	14.5273	-1.5115	NA	NA	43.6908	22.4004	-0.936668	NA	NA	39.6349	10.3812	-1.87013	NA	NA	38.6221	17.5916	-1.12356	NA	NA	39.2389	30.4071	-0.363663	NA	NA	36.5643	30.2301	-0.268192
RVBD_0883c	hypothetical protein	980509	981270	-	6	0.0833333	0	0	NA	NA	NA	0	0	NA	NA	NA	0	0	NA	NA	NA	0	0	NA	NA	NA	0	0	NA	NA	NA	0	0	NA	NA	NA	0	0	NA	NA	NA	0	0	NA	NA	NA	0	0	NA
RVBD_0884c	phosphoserine aminotransferase SerC	981427	982557	-	12	0.833333	0	0.571386	2.90683	NA	NA	0	0	NA	NA	NA	0	0	NA	NA	NA	0	0	NA	NA	NA	0	0	NA	NA	NA	0	0	NA	NA	NA	0	0	NA	NA	NA	0	0	NA	NA	NA	0	0	NA
RVBD_0885	hypothetical protein	982765	983787	+	14	9.83333	23.0208	20.526	-0.162576	0.3913	0.51602	26.4893	26.9586	0.0277061	0.4668	0.510765	23.8275	37.0392	0.637777	0.0902	0.440965	23.8057	24.4855	0.0429278	0.442	0.521237	23.9726	24.3004	0.0219345	0.4654	0.528421	21.9868	20.3335	-0.109885	0.4327	0.50911	21.911	26.1839	0.257207	0.2322	0.502246	21.6972	20.8274	-0.0585405	0.4397	0.498885	22.8803	39.6284	0.79244
RVBD_0886	NADPH:adrenodoxin oxidoreductase FprB	983806	985533	+	26	19.5	23.1808	30.2307	0.383829	0.1377	0.51602	23.7737	24.7888	0.0613461	0.4241	0.510765	21.3948	18.397	-0.216314	0.3384	0.48933	21.7132	24.5431	0.177649	0.3065	0.521237	22.0216	24.4672	0.152843	0.3317	0.528421	19.1716	18.4119	-0.0570915	0.4641	0.50911	20.011	18.7723	-0.0919567	0.375	0.502246	19.7823	30.2419	0.612295	0.0301	0.367667	17.7397	18.5297	0.0631916
RVBD_0887B	NADPH:adrenodoxin oxidoreductase FprB	986677	986826	+	3	0.416667	0	0	NA	NA	NA	0	0	NA	NA	NA	0	0	NA	NA	NA	0	0	NA	NA	NA	0	0	NA	NA	NA	0	0	NA	NA	NA	0	0	NA	NA	NA	0	0	NA	NA	NA	0	6.55716	5.57441
RVBD_0887c	protein PhnB	985516	985974	-	4	5.66667	33.3523	29.1239	-0.190946	0.4146	0.51602	34.1599	16.4956	-1.04084	0.1219	0.510765	30.767	23.657	-0.373184	0.3188	0.48933	34.3143	18.1622	-0.909476	0.1419	0.521237	34.7233	24.5379	-0.495048	0.2732	0.528421	31.543	13.5023	-1.21245	0.085	0.50911	31.5148	24.3587	-0.370266	0.2444	0.502246	31.2245	24.6178	-0.341696	0.2643	0.497201	29.4269	9.18913	-1.6711
RVBD_0888	exported protein	987236	988708	+	31	22.6667	45.6996	41.0711	-0.153534	0.3345	0.51602	50.8678	54.8304	0.108619	0.3522	0.510765	45.9568	43.7389	-0.070839	0.4353	0.495719	51.4438	46.9226	-0.13222	0.3481	0.521237	49.676	48.5801	-0.0317377	0.4732	0.528421	43.5429	45.278	0.0568191	0.4054	0.50911	45.4291	43.0562	-0.0773069	0.3709	0.502246	44.9705	54.8808	0.287352	0.129	0.497201	42.1985	38.5318	-0.130956
RVBD_0889c	citrate synthase II CitA	988743	989864	-	13	14.5	33.221	26.3097	-0.334735	0.2934	0.51602	34.0462	22.9807	-0.56496	0.1819	0.510765	30.6027	23.7073	-0.366355	0.2864	0.485148	34.3141	39.8688	0.217464	0.321	0.521237	34.4897	48.6738	0.497719	0.1545	0.528421	31.6237	36.0713	0.190966	0.348	0.50911	31.5552	30.0071	-0.0723198	0.4452	0.502246	31.4375	35.4703	0.174257	0.3349	0.497201	29.3135	25.8747	-0.179443
RVBD_0890c	transcriptional regulator LuxR-family	989951	992599	-	48	40	41.1402	43.1074	0.0676664	0.356	0.51602	42.212	43.9716	0.0591951	0.3843	0.510765	36.2858	36.5593	0.0111545	0.47	0.498168	41.5872	44.2681	0.0903921	0.3228	0.521237	41.8775	39.9282	-0.0684597	0.3623	0.528421	39.2176	44.4198	0.179963	0.1924	0.50911	39.2009	34.5269	-0.183094	0.1287	0.502246	38.0011	40.7707	0.10153	0.2787	0.497201	35.5542	39.7035	0.159323
RVBD_0891A	transcriptional regulator LuxR-family	993438	993755	+	10	8.33333	28.0539	23.6266	-0.244487	0.4026	0.51602	28.6335	34.6311	0.276307	0.3177	0.510765	25.591	19.5122	-0.387138	0.3334	0.48933	28.5456	29.141	0.0322871	0.4464	0.521237	29.0112	30.9831	0.0971821	0.4037	0.528421	26.3561	28.0669	0.0932818	0.406	0.50911	26.1431	42.5878	0.703852	0.089	0.502246	26.0435	42.8139	0.716987	0.0613	0.458277	24.4624	47.3459	0.952558
RVBD_0891c	transcriptional regulator	992601	993458	-	25	22.3333	24.7094	18.0568	-0.451085	0.1433	0.51602	24.0906	25.1999	0.0658236	0.4157	0.510765	22.7465	19.7135	-0.20521	0.3281	0.48933	24.3907	25.0222	0.0377618	0.4439	0.521237	23.5414	22.1348	-0.0878907	0.4244	0.528421	23.4432	20.9235	-0.162878	0.3434	0.50911	22.4367	16.0686	-0.481232	0.0636	0.502246	22.2546	22.4889	0.0152628	0.4687	0.501064	21.9043	21.9893	0.00590961
RVBD_0892	monooxygenase	993856	995343	+	43	18	12.6251	10.5368	-0.257968	0.3555	0.51602	12.2294	16.159	0.403448	0.2115	0.510765	11.6548	28.4175	1.28628	0.0066	0.179184	13.789	13.599	-0.0177803	0.5149	0.527553	12.4417	8.17416	-0.602282	0.1783	0.528421	10.284	14.1644	0.46334	0.1663	0.50911	10.7926	9.32311	-0.210571	0.3071	0.502246	11.2645	8.93309	-0.333822	0.2394	0.497201	10.512	6.10514	-0.781871
RVBD_0893c	s-adenosylmethionine-dependent methyltransferase	995321	996298	-	24	9.08333	13.3528	15.974	0.262288	0.3501	0.51602	13.6961	10.2701	-0.408445	0.3376	0.510765	12.4352	18.2159	0.553635	0.2396	0.475929	11.1125	5.71845	-0.94778	0.1739	0.521237	13.9198	6.51158	-1.08413	0.1311	0.528421	12.7447	7.34267	-0.785308	0.2093	0.50911	12.8036	11.1252	-0.201495	0.368	0.502246	10.1491	15.47	0.607955	0.2007	0.497201	10.5033	6.52689	-0.682428
RVBD_0894	transcriptional regulator LuxR-family	996527	997708	+	18	13.4167	11.9483	14.8227	0.313414	0.2349	0.51602	12.2133	19.0267	0.641183	0.0718	0.510765	12.9741	16.4315	0.343373	0.2445	0.475929	12.2347	16.7142	0.452123	0.1411	0.521237	12.4005	16.7148	0.432762	0.1556	0.528421	12.1844	13.3938	0.1396	0.3733	0.50911	10.4243	12.4552	0.257037	0.2364	0.502246	12.0946	18.0534	0.577818	0.0808	0.472612	9.76514	13.2105	0.436411
RVBD_0895	diacylglycerol acyltransferase	997785	999302	+	28	21.25	35.8881	33.3578	-0.104818	0.3809	0.51602	38.2263	37.891	-0.0121192	0.4909	0.51334	36.0443	35.4327	-0.0240243	0.4731	0.499459	38.5772	37.5865	-0.0369321	0.4612	0.521237	38.9477	41.7878	0.102061	0.3575	0.528421	37.0913	43.2501	0.22213	0.2288	0.50911	34.0082	40.7798	0.262015	0.14	0.502246	35.2111	37.239	0.0808678	0.3707	0.497201	31.7575	34.0074	0.0989224
RVBD_0896	citrate synthase I GltA2	999475	1000770	+	28	3.33333	0.0862945	0	0.664534	NA	NA	0.0874682	0	0.653839	NA	NA	0.080572	0	0.717851	NA	NA	0.0885826	0	0.643756	NA	NA	0.0917654	0	0.61534	NA	NA	0.0817329	0	0.706875	NA	NA	0.0552198	0.0613817	0.316303	0.3709	0.502246	0.0800011	0	-0.598648	NA	NA	0.0502868	0.127267	1.10504
RVBD_0897c	oxidoreductase	1000811	1002418	-	20	13.0833	13.2678	16.7257	0.336113	0.2771	0.51602	13.4839	13.9566	0.0523093	0.4304	0.510765	12.1785	13.9079	0.194067	0.357	0.489984	13.6091	17.5735	0.370679	0.2498	0.521237	13.7796	17.3036	0.330451	0.2747	0.528421	12.5079	11.9704	-0.060254	0.5045	0.519348	11.6911	15.5393	0.410578	0.1939	0.502246	11.6101	15.4766	0.414766	0.2298	0.497201	11.731	10.8482	-0.111747
RVBD_0898c	hypothetical protein	1002444	1002707	-	1	2.08333	8.38394	0	-4.092	NA	NA	8.53232	22.5403	1.4092	NA	NA	7.89135	0	-4.00616	NA	NA	8.70863	10.8203	0.354923	NA	NA	8.86812	7.54327	-0.163902	NA	NA	7.87026	12.6417	0.71372	NA	NA	8.04229	4.84777	-0.697363	NA	NA	7.80795	5.35955	-0.516133	NA	NA	7.60194	4.22542	-0.791204
RVBD_0899	outer membrane protein A OmpA	1002815	1003795	+	19	12.3333	23.6805	13.127	-0.847606	0.1842	0.51602	24.3521	18.5539	-0.389985	0.347	0.510765	21.7785	24.968	0.198669	0.3714	0.490836	24.4516	25.9614	0.0879296	0.4249	0.521237	22.8435	18.274	-0.319816	0.3674	0.528421	22.5444	11.8089	-0.928911	0.1768	0.50911	20.7994	16.1363	-0.365667	0.2652	0.502246	20.6732	16.7043	-0.30702	0.3043	0.497201	18.1406	8.92433	-1.02147
RVBD_0900	membrane protein	1003808	1003960	+	2	1.66667	93.7111	46.9446	-0.984173	NA	NA	96.073	17.7985	-2.39455	NA	NA	86.8263	24.3058	-1.80982	NA	NA	97.5716	72.9448	-0.411912	NA	NA	98.1971	47.0498	-1.04834	NA	NA	45.049	20.3553	-1.13077	NA	NA	90.0003	27.0809	-1.72432	NA	NA	88.4292	46.3411	-0.928348	NA	NA	83.0566	60.3576	-0.457075
RVBD_0901	exported or membrane protein	1003960	1004487	+	9	7.5	32.9443	35.5428	0.111282	0.3917	0.51602	33.6685	32.8847	-0.032011	0.496	0.514664	30.2696	29.3984	-0.0399231	0.4884	0.505028	33.8859	19.0857	-0.824237	0.084	0.521237	34.1946	25.9558	-0.394994	0.2488	0.528421	31.1666	20.787	-0.580815	0.1655	0.50911	31.0912	29.6221	-0.0694437	0.4319	0.502246	30.893	34.4298	0.156588	0.3699	0.497201	29.121	27.7032	-0.071266
RVBD_0902c	two-component system sensor histidine kinase PrrB	1004504	1005844	-	14	2.08333	31.3081	9.89086	-1.62964	NA	NA	32.1305	28.4811	-0.164534	NA	NA	29.1495	6.94354	-2.02223	NA	NA	32.4348	26.1158	-0.302047	NA	NA	32.7764	13.4524	-1.26137	NA	NA	29.9357	7.05645	-2.03806	NA	NA	30.0292	12.2117	-1.28977	NA	NA	29.6494	17.2313	-0.778091	NA	NA	18.2535	9.30535	-0.962933
RVBD_0903c	two-component system transcriptional regulator PrrA	1005855	1006565	-	10	2.75	1.71387	0.571386	-0.793284	NA	NA	1.78537	0	-1.94727	NA	NA	1.52867	0	-1.74117	NA	NA	1.68876	5.56119	1.72648	NA	NA	1.74415	0	-1.9161	NA	NA	1.57741	1.68198	0.342999	NA	NA	0.759055	5.03469	2.62825	NA	NA	1.5506	1.19698	-0.277661	NA	NA	0.719276	2.85062	1.91198
RVBD_0904c	acetyl-CoA carboxylase carboxyl transferase AccD3	1006696	1008183	-	24	20	17.1912	20.7202	0.270452	0.2166	0.51602	17.7169	11.6771	-0.59906	0.0931	0.510765	15.2277	13.9652	-0.123129	0.4047	0.495526	17.8714	12.5985	-0.502222	0.1163	0.521237	17.1703	17.4982	0.028624	0.4528	0.528421	15.6938	16.5873	0.0812667	0.4088	0.50911	16.4551	13.5546	-0.279342	0.1656	0.502246	16.2909	16.8932	0.052593	0.4323	0.497201	15.3054	13.3579	-0.195699
RVBD_0905	enoyl-CoA hydratase EchA6	1008210	1008941	+	9	6.25	49.8607	45.3588	-0.13417	0.4507	0.51602	51.3034	26.2188	-0.963764	0.1346	0.510765	46.4635	53.8381	0.214321	0.3458	0.48933	37.2212	59.4326	0.676071	0.1454	0.521237	43.4554	61.6856	0.506554	0.1929	0.528421	39.8646	157.735	1.98423	0.0149	0.406043	40.0191	29.9461	-0.417575	0.2267	0.502246	39.5769	24.3018	-0.702483	0.1201	0.497201	44.4878	63.0038	0.502247
RVBD_0906	hypothetical protein	1008947	1010065	+	15	11.75	24.7411	30.1536	0.286833	0.2688	0.51602	25.3737	34.361	0.438608	0.186	0.510765	22.8213	24.4189	0.0994846	0.4074	0.495526	25.4782	26.049	0.0337425	0.4629	0.521237	25.7544	28.8406	0.164825	0.3515	0.528421	23.4626	21.7287	-0.108543	0.4314	0.50911	23.4243	24.8383	0.0848156	0.4109	0.502246	23.252	21.6977	-0.0994111	0.4149	0.497201	21.7917	31.3311	0.524007
RVBD_0907	beta-lactamase	1010050	1011738	+	43	19.4167	10.7146	9.55323	-0.162959	0.4349	0.51602	12.734	9.32117	-0.446887	0.2978	0.510765	12.8303	7.4634	-0.776917	0.1744	0.465317	13.6236	13.9602	0.0372445	0.4549	0.521237	13.6582	15.0677	0.143511	0.3822	0.528421	11.8785	10.6358	-0.156775	0.4402	0.50911	11.304	13.2028	0.224193	0.3196	0.502246	11.8262	9.89442	-0.256684	0.3034	0.497201	9.55314	14.7238	0.624234
RVBD_0908	metal cation transporter P-type ATPase CtpE	1011735	1014128	+	30	20.9167	22.461	26.6082	0.245225	0.2715	0.51602	22.8915	22.7198	-0.00986895	0.5448	0.548142	21.7452	35.2512	0.697472	0.0866	0.439258	23.236	26.501	0.190486	0.3068	0.521237	23.4223	27.8522	0.25065	0.2691	0.528421	22.2064	21.1467	-0.0694139	0.4955	0.515506	21.3743	21.2958	-0.00513922	0.5058	0.507889	20.2356	17.1136	-0.241474	0.2837	0.497201	20.9804	32.6261	0.637045
RVBD_0908A	metal cation transporter P-type ATPase CtpE	1014401	1014559	+	3	2.91667	12.2362	10.4598	-0.209099	0.5458	0.548964	12.4247	2.35027	-2.30899	0.1805	0.510765	11.2927	1.06203	-3.20626	0.0978	0.441241	12.6298	5.25564	-1.22528	0.3753	0.521237	12.7603	13.7157	0.116217	0.3965	0.528421	11.5595	18.3306	0.672297	0.2748	0.50911	11.6976	16.028	0.4545	0.3033	0.502246	11.6609	9.72375	-0.258119	0.4205	0.497201	10.9858	11.9665	0.127139
RVBD_0909	hypothetical protein	1014685	1014864	+	2	2.25	11.6742	11.983	0.0586624	NA	NA	11.9791	6.47276	-0.841969	NA	NA	10.7707	7.36688	-0.509377	NA	NA	12.0619	18.3891	0.619363	NA	NA	12.1865	16.2173	0.425888	NA	NA	11.2114	15.1916	0.452699	NA	NA	11.178	5.43535	-1.02311	NA	NA	11.1047	17.0171	0.615024	NA	NA	10.172	9.49328	-0.0908526
RVBD_0910	hypothetical protein	1014870	1015304	+	7	5.75	4.63586	2.89161	-0.647365	0.414	0.51602	5.68772	4.80408	-0.221098	0.5502	0.552505	5.09312	9.51261	0.908307	0.1765	0.466497	4.76637	9.58188	1.01272	0.1316	0.521237	5.75134	5.69437	0.00360416	0.385	0.528421	5.28795	6.12733	0.228132	0.3355	0.50911	5.27903	2.60841	-1.00293	0.1727	0.502246	4.43167	4.13782	-0.0951344	0.4785	0.501064	4.89328	2.76037	-0.808441
RVBD_0911	hypothetical protein	1015402	1016175	+	15	9.66667	24.7961	25.1903	0.0247841	0.4535	0.51602	23.1666	19.1273	-0.273802	0.3266	0.510765	22.8771	16.2975	-0.48574	0.2253	0.471789	25.7499	21.232	-0.275735	0.3223	0.521237	23.5725	19.2653	-0.288491	0.3062	0.528421	23.7656	28.4664	0.262053	0.2637	0.50911	21.5539	16.508	-0.384064	0.1824	0.502246	23.4555	14.9599	-0.647776	0.0547	0.439419	22.0947	28.1856	0.351604
RVBD_0912	transmembrane protein	1016240	1016689	+	4	3.16667	6.57779	14.1714	1.11377	0.1758	0.51602	6.72832	0.524047	-3.29426	0.1553	0.510765	5.96002	0.474985	-3.22693	0.1268	0.451928	6.72271	6.69727	0.0198116	0.4289	0.521237	6.79849	3.26725	-0.99543	0.3286	0.528421	6.24844	11.3133	0.866604	0.2021	0.50911	6.14973	6.24043	0.0253252	0.487	0.502291	6.1299	1.57313	-1.91351	0.0721	0.468893	5.75361	3.00593	-0.909095
RVBD_0912Ac	transmembrane protein	1016824	1017219	-	7	5.5	8.27102	14.9022	0.855223	0.179	0.51602	8.54757	3.7914	-1.132	0.3176	0.510765	7.7361	5.91495	-0.363715	0.4513	0.495719	6.92511	7.2314	0.0763121	0.427	0.521237	8.71596	8.80633	0.029315	0.4331	0.528421	7.99751	5.47091	-0.521608	0.4457	0.50911	6.41507	2.39167	-1.40593	0.1351	0.502246	7.88329	9.27488	0.235766	0.4426	0.499679	7.31887	9.11143	0.318896
RVBD_0913c	carotenoid cleavage dioxygenase	1017221	1018729	-	41	19.5	14.6218	9.11173	-0.679075	0.174	0.51602	14.1379	11.6936	-0.271607	0.3671	0.510765	14.1874	7.57775	-0.900528	0.1005	0.448195	15.8666	10.1521	-0.641161	0.1777	0.521237	15.2543	13.0909	-0.218568	0.3879	0.528421	14.5545	13.5514	-0.100963	0.4536	0.50911	13.8901	9.29051	-0.579414	0.1039	0.502246	13.6985	13.7291	0.00352576	0.4868	0.501064	12.398	23.8193	0.941951
RVBD_0914c	acetyl-CoA acetyltransferase	1018731	1019969	-	17	15.1667	51.2058	42.7013	-0.26117	0.2629	0.51602	49.2472	34.5362	-0.510889	0.1298	0.510765	47.385	40.1218	-0.239138	0.3007	0.48756	49.77	44.9522	-0.14614	0.3691	0.521237	53.2918	44.868	-0.247413	0.2771	0.528421	48.7872	39.9119	-0.288762	0.2473	0.50911	48.8726	40.3463	-0.276393	0.1805	0.502246	48.6273	33.0795	-0.555533	0.041	0.408829	42.6118	29.7447	-0.518164
RVBD_0915c	PPE family protein PPE14	1020062	1021333	-	19	13.75	23.2766	21.5993	-0.106142	0.467	0.51602	23.8026	22.5106	-0.0788415	0.4767	0.511148	21.3978	14.2316	-0.585437	0.1617	0.46382	22.3059	19.0388	-0.226571	0.3623	0.521237	22.5974	19.0888	-0.241519	0.3521	0.528421	21.9731	13.7781	-0.670297	0.1165	0.50911	21.9517	24.5497	0.161542	0.3291	0.502246	20.3479	16.2962	-0.319839	0.2026	0.497201	19.2224	10.6324	-0.852779
RVBD_0916c	PE family protein PE7	1021348	1021647	-	5	6.58333	5.74369	10.7575	0.913013	0.1665	0.51602	5.8335	12.0388	1.05135	0.1413	0.510765	5.27	4.94722	-0.0649305	0.5183	0.523886	5.94699	13.9874	1.2381	0.078	0.521237	5.97849	11.2767	0.922798	0.1588	0.528421	5.5007	21.0572	1.93583	0.086	0.50911	5.50548	15.3045	1.47039	0.0593	0.502246	5.46906	6.40092	0.22882	0.412	0.497201	4.07481	6.07313	0.577455
RVBD_0917	glycine betaine transport integral membrane protein BetP	1022091	1023872	+	42	30.25	35.4638	35.919	0.0188456	0.4005	0.51602	34.1645	37.3739	0.129923	0.3229	0.510765	32.6942	41.627	0.348828	0.1913	0.46751	35.5463	33.2217	-0.0970886	0.4811	0.521237	36.8594	39.976	0.117493	0.3302	0.528421	31.7205	37.3992	0.237969	0.255	0.50911	31.7416	29.1674	-0.121921	0.3633	0.502246	32.5672	30.5344	-0.0928899	0.4049	0.497201	30.5286	28.0248	-0.123272
RVBD_0917A	glycine betaine transport integral membrane protein BetP	1023869	1024126	+	4	2.5	11.3591	11.4966	0.0393522	NA	NA	11.6394	3.40947	-1.67813	NA	NA	10.5749	40.8264	1.94795	NA	NA	11.897	14.3746	0.289163	NA	NA	11.8577	15.5197	0.402668	NA	NA	10.8621	8.09928	-0.389039	NA	NA	10.9119	10.3134	-0.0768736	NA	NA	10.7474	5.08482	-1.06118	NA	NA	10.2431	4.4292	-1.1794
RVBD_0918	hypothetical protein	1024215	1024691	+	8	8.08333	28.2057	33.3544	0.243676	0.3001	0.51602	28.9736	29.2438	0.0155812	0.4727	0.510765	25.9738	22.9227	-0.177342	0.4088	0.495526	29.1052	30.5221	0.0706451	0.4351	0.521237	29.3547	26.7893	-0.129451	0.4277	0.528421	26.9042	20.1616	-0.412717	0.2591	0.50911	26.7558	30.9021	0.208055	0.3075	0.502246	26.5502	29.3365	0.14423	0.3771	0.497201	24.773	24.7562	-0.000200997
RVBD_0919	N-acetyltransferase	1024688	1025188	+	10	10.0833	60.7119	70.0446	0.207063	0.2876	0.51602	61.9617	58.3632	-0.085314	0.43	0.510765	55.942	53.6549	-0.0591397	0.4602	0.495801	62.5487	67.4452	0.109559	0.3906	0.521237	63.3568	66.211	0.0644219	0.4233	0.528421	51.8524	33.7992	-0.615687	0.1091	0.50911	57.6164	48.8313	-0.238415	0.244	0.502246	56.8918	52.2612	-0.122271	0.3521	0.497201	53.6574	46.0105	-0.221368
RVBD_0920c	transposase	1025501	1026820	-	22	17.8333	13.4223	15.0813	0.16983	0.3399	0.51602	14.4915	23.9558	0.726048	0.0666	0.510765	12.3904	16.1991	0.388159	0.2107	0.46751	13.1777	13.9223	0.0811141	0.4148	0.521237	13.9829	11.6002	-0.267016	0.2986	0.528421	12.7515	12.1769	-0.0642503	0.4602	0.50911	12.1435	12.3081	0.0197388	0.4698	0.502246	12.7009	12.3161	-0.0440004	0.4566	0.501064	11.921	15.8954	0.415389
RVBD_0921	resolvase	1027108	1027689	+	7	6.16667	41.1296	44.2254	0.106956	0.4043	0.51602	42.3614	68.3788	0.691935	0.0722	0.510765	37.8568	38.7601	0.0366493	0.4454	0.495719	42.417	47.5974	0.168298	0.3695	0.521237	35.663	53.0035	0.572963	0.1268	0.528421	39.1431	62.6911	0.680747	0.0593	0.50911	38.9744	48.3835	0.312122	0.2134	0.502246	38.8623	64.2728	0.725676	0.0621	0.458277	36.3338	55.376	0.608118
RVBD_0922	transposase	1027689	1029341	+	18	17.9167	31.7107	24.627	-0.363467	0.2	0.51602	32.4426	28.3514	-0.193406	0.3317	0.510765	29.0935	26.0673	-0.15731	0.3781	0.491643	32.5223	28.934	-0.167628	0.354	0.521237	32.9266	26.8168	-0.29497	0.25	0.528421	30.0512	29.6272	-0.0195302	0.4893	0.513001	29.8979	27.0011	-0.14682	0.3012	0.502246	29.724	23.3286	-0.349223	0.142	0.497201	27.7585	19.8357	-0.484233
RVBD_0923c	hypothetical protein	1029517	1030581	-	21	16.4167	23.1157	19.1068	-0.273094	0.2751	0.51602	23.7306	30.0134	0.339756	0.2094	0.510765	22.7562	28.9096	0.346282	0.2142	0.46751	24.031	27.0704	0.172878	0.318	0.521237	24.0908	28.7731	0.257207	0.2604	0.528421	23.4515	28.7931	0.297053	0.2197	0.50911	22.1257	19.5204	-0.180415	0.284	0.502246	21.9869	25.7085	0.225711	0.259	0.497201	20.6029	16.1677	-0.349014
RVBD_0924c	divalent cation-transport integral membrane protein MntH	1030582	1031868	-	20	14.6667	16.8338	11.7861	-0.510783	0.2076	0.51602	17.2209	8.96436	-0.937004	0.0618	0.510765	15.522	8.08025	-0.93643	0.105	0.45123	16.2438	11.1061	-0.545051	0.18	0.521237	16.3299	9.26813	-0.812826	0.0888	0.528421	14.9354	17.0279	0.191063	0.3448	0.50911	14.9375	12.3646	-0.27209	0.2845	0.502246	14.8499	7.26406	-1.02988	0.0139	0.258343	13.934	10.734	-0.375166
RVBD_0925c	manganese transporter	1031900	1032637	-	17	15.0833	39.9858	39.9004	-0.00222252	0.5345	0.539336	40.7992	36.3631	-0.165081	0.4053	0.510765	36.939	29.9768	-0.300068	0.3188	0.48933	41.1167	38.2218	-0.104404	0.4521	0.521237	41.8237	42.5937	0.0271211	0.4479	0.528421	37.7107	31.3375	-0.265911	0.327	0.50911	37.8286	37.4302	-0.0151213	0.4839	0.502291	37.2214	42.0503	0.176073	0.3065	0.497201	35.4843	32.599	-0.122
RVBD_0926c	dihydrodipicolinate reductase	1032714	1033790	-	21	13.8333	14.5393	26.5216	0.868141	0.0297	0.51602	14.824	18.8997	0.352159	0.229	0.510765	11.7233	18.2821	0.64241	0.1128	0.451928	14.0462	18.1941	0.374956	0.195	0.521237	14.076	22.6096	0.684853	0.0594	0.528421	13.8093	18.2099	0.400837	0.1857	0.50911	12.0793	19.4607	0.687888	0.0394	0.502246	13.6842	24.1832	0.821269	0.0228	0.340862	12.9194	11.9993	-0.105577
RVBD_0927c	7-alpha-hydroxysteroid dehydrogenase	1033844	1034635	-	6	6.33333	26.1923	31.0864	0.249694	0.3158	0.51602	26.8831	23.157	-0.211342	0.3928	0.510765	24.2246	31.9729	0.402714	0.2464	0.476703	27.0696	27.0974	0.00464179	0.4769	0.521237	27.2621	36.545	0.424806	0.2173	0.528421	24.9668	29.1808	0.227746	0.3229	0.50911	24.94	36.4109	0.545851	0.1365	0.502246	24.7772	24.6542	-0.00661912	0.4922	0.501909	22.9923	12.6195	-0.862233
RVBD_0928	periplasmic phosphate-binding lipoprotein PstS3	1034907	1036019	+	22	9.41667	2.72504	14.1997	2.37877	0.0039	0.358226	2.53898	3.78203	0.585764	0.2574	0.510765	2.80414	0.0890598	-4.21876	0.0167	0.27223	2.27869	9.29948	2.02778	0.0064	0.442992	2.53277	9.42212	1.89486	0.0081	0.489738	2.10811	32.6369	3.94563	0.0042	0.179104	2.28584	2.99414	0.390036	0.307	0.502246	2.54906	0.262514	-3.17122	0.013	0.250509	1.94104	2.42187	0.323143
RVBD_0929	phosphate-transport ABC transporter integral membrane protein PstC2	1036032	1037006	+	17	8.5	1.11628	5.04412	2.17005	0.0232	0.51602	0.871828	1.9882	1.20308	0.1596	0.510765	0.914038	2.12567	1.23149	0.2082	0.46751	0.727577	1.60162	1.15321	0.1634	0.521237	0.75361	1.47083	0.983998	0.2162	0.528421	0.658956	9.48655	3.82637	0.0082	0.286816	0.928827	0.122411	-2.68304	0.067	0.502246	1.02147	0.379888	-1.35092	0.1907	0.497201	0.778337	0.465732	-0.686441
RVBD_0930	phosphate-transport ABC transporter integral membrane protein PstA1	1037015	1037917	+	16	11.0833	6.36072	1.14754	-2.39818	0.2095	0.51602	5.9379	4.88756	-0.268382	0.5417	0.545552	7.87051	0.206134	-4.76934	0.0554	0.402765	5.88833	4.1564	-0.487254	0.5433	0.54945	4.8345	3.48466	-0.457521	0.5452	0.550983	5.43619	9.08616	0.745664	0.291	0.50911	6.92112	1.94995	-1.81083	0.1571	0.502246	6.04716	0.788143	-2.89893	0.0505	0.431682	5.02281	2.18207	-1.1891
RVBD_0931c	transmembrane serine/threonine-protein kinase D PknD	1037924	1039918	-	45	38.8333	52.3624	52.6835	0.00905634	0.4697	0.51602	55.0123	47.4367	-0.213461	0.1987	0.510765	48.4117	35.8945	-0.431207	0.0534	0.399924	55.4342	49.3757	-0.166704	0.2555	0.521237	54.6716	51.8879	-0.0751474	0.3887	0.528421	49.7686	42.7846	-0.217833	0.2003	0.50911	51.057	48.3029	-0.07995	0.3224	0.502246	50.5307	45.9111	-0.138264	0.238	0.497201	47.4911	48.7702	0.038419
RVBD_0932c	periplasmic phosphate-binding lipoprotein PstS2	1039940	1041052	-	25	20.9167	35.9148	32.1957	-0.156915	0.3337	0.51602	35.0889	27.3972	-0.356055	0.1744	0.510765	31.5165	33.0219	0.0680117	0.4043	0.495526	35.2412	32.7633	-0.104448	0.3872	0.521237	34.1086	33.5476	-0.0232541	0.4836	0.528421	34.0559	38.853	0.190717	0.2698	0.50911	32.4053	39.9407	0.301667	0.1514	0.502246	32.1709	37.3523	0.2155	0.2023	0.497201	31.6003	37.0552	0.229891
RVBD_0933	phosphate-transport ABC transporter ATP-binding protein PstB	1041268	1042098	+	12	10.8333	28.4055	26.0983	-0.120174	0.4181	0.51602	29.2506	28.645	-0.0283724	0.4867	0.51334	26.2508	24.9696	-0.0700857	0.4759	0.50099	29.3392	25.4971	-0.200372	0.3728	0.521237	29.5375	29.1425	-0.0176464	0.5024	0.529313	27.056	43.7852	0.69538	0.0718	0.50911	26.996	19.7074	-0.453305	0.1257	0.502246	24.4757	32.8865	0.426179	0.1672	0.497201	24.9704	21.4456	-0.218682
RVBD_0934	periplasmic phosphate-binding lipoprotein PstS1	1042119	1043243	+	21	16.9167	34.3206	44.0798	0.361653	0.1045	0.51602	35.172	30.6179	-0.19901	0.2863	0.510765	31.695	38.8304	0.293642	0.1846	0.466642	33.5375	40.3504	0.267459	0.1769	0.521237	32.0286	32.6118	0.0268621	0.4526	0.528421	32.7812	41.7654	0.350086	0.116	0.50911	30.9211	29.5853	-0.0635403	0.422	0.502246	30.6279	26.2462	-0.2225	0.2282	0.497201	30.2556	29.5833	-0.0321032
RVBD_0935	phosphate-transport ABC transporter integral membrane protein PstC1	1043303	1044319	+	12	11.1667	33.364	44.0027	0.400321	0.1342	0.51602	31.0824	36.0033	0.213246	0.2892	0.510765	30.7404	36.4511	0.247133	0.2824	0.484951	31.2082	29.5017	-0.0795054	0.4402	0.521237	34.6775	48.2542	0.477553	0.1012	0.528421	31.5957	31.1432	-0.0191482	0.49	0.51308	28.6628	43.3179	0.595736	0.0299	0.47716	28.4787	29.9773	0.0742058	0.409	0.497201	29.3857	31.9704	0.122048
RVBD_0936	phosphate-transport ABC transporter integral membrane protein PstA2	1044321	1045226	+	20	17.3333	29.7264	27.7497	-0.0982672	0.4329	0.51602	32.2093	27.766	-0.21307	0.3449	0.510765	30.681	35.4102	0.207624	0.3159	0.48933	29.1687	25.4362	-0.196471	0.3541	0.521237	31.0013	27.7239	-0.16018	0.3816	0.528421	29.8666	27.1473	-0.13663	0.4045	0.50911	26.8497	22.6542	-0.244876	0.2521	0.502246	26.6248	29.1798	0.13231	0.3624	0.497201	27.7168	25.981	-0.0929452
RVBD_0937c	DNA end-binding protein Mku	1045203	1046024	-	12	6.16667	20.498	13.8877	-0.55472	0.3067	0.51602	25.0875	15.1414	-0.72061	0.2622	0.510765	22.5643	3.46832	-2.66255	0.0396	0.3714	20.892	13.7026	-0.601397	0.2932	0.521237	25.4599	20.3866	-0.315164	0.4019	0.528421	23.0023	22.3322	-0.0379981	0.5112	0.521861	19.1299	16.9711	-0.171715	0.3852	0.502246	22.8459	15.4798	-0.559621	0.2098	0.497201	21.5797	19.6616	-0.132537
RVBD_0938	ATP dependent DNA ligase LigD	1046140	1048419	+	43	16.8333	13.9025	18.4756	0.411701	0.2417	0.51602	14.2692	18.8702	0.404602	0.2576	0.510765	13.6541	17.2368	0.337824	0.2883	0.486144	14.3605	11.653	-0.298613	0.3647	0.521237	13.6786	13.7685	0.0115191	0.4591	0.528421	14.9804	20.7581	0.472002	0.2066	0.50911	13.219	17.0108	0.363918	0.2385	0.502246	12.4011	14.5183	0.227582	0.3286	0.497201	13.0455	12.5534	-0.0546764
RVBD_0939	bifunctional enzyme 2-hydroxyhepta-2,4-diene-1,7-dioate isomerase	1048416	1050350	+	31	19.3333	10.1757	7.58789	-0.419628	0.198	0.51602	10.4411	15.3742	0.559605	0.089	0.510765	9.33631	10.5879	0.183792	0.326	0.48933	10.4823	8.09788	-0.368877	0.2213	0.521237	10.058	9.67285	-0.0537529	0.4668	0.528421	10.1887	11.6119	0.190832	0.3277	0.50911	8.74871	9.54869	0.126535	0.3598	0.502246	9.5929	8.91906	-0.104532	0.4066	0.497201	8.97448	13.6603	0.606258
RVBD_0940c	oxidoreductase	1050597	1051463	-	15	10.0833	13.3936	9.0584	-0.557808	0.2579	0.51602	13.6671	17.4958	0.358915	0.2742	0.510765	11.1826	17.828	0.674891	0.1848	0.466642	12.4909	10.8181	-0.202875	0.4056	0.521237	13.9724	15.8874	0.188355	0.3652	0.528421	12.6828	10.0827	-0.325483	0.3472	0.50911	12.6593	11.4782	-0.140423	0.3936	0.502246	12.5155	10.2872	-0.281712	0.292	0.497201	11.7921	27.626	1.22777
RVBD_0941c	anti-anti-sigma factor	1051548	1052321	-	9	7.83333	33.066	23.2625	-0.504254	0.1836	0.51602	34.1518	31.6584	-0.107282	0.4324	0.510765	30.602	30.1162	-0.0209392	0.4972	0.510223	34.2845	30.0213	-0.189321	0.3725	0.521237	34.5751	27.3925	-0.333406	0.2704	0.528421	31.6332	29.0382	-0.121201	0.4225	0.50911	31.5619	21.4873	-0.553837	0.0932	0.502246	31.3256	32.0826	0.0347521	0.4631	0.501064	29.3091	24.2001	-0.27535
RVBD_0942	hypothetical protein	1052364	1052642	+	7	6.16667	29.8258	27.7835	-0.0985281	0.4588	0.51602	25.3532	3.45235	-2.84346	0.0046	0.3116	27.3709	21.1815	-0.364551	0.3203	0.48933	25.3529	24.9837	-0.0177137	0.5102	0.525147	25.9576	19.0504	-0.44136	0.3009	0.528421	28.1427	21.2709	-0.398576	0.3072	0.50911	23.3858	21.5937	-0.114266	0.4197	0.502246	23.0814	21.4422	-0.105522	0.4195	0.497201	26.0215	46.4664	0.836453
RVBD_0943c	oxidoreductase	1052700	1053740	-	17	13.4167	27.0175	22.9233	-0.23549	0.3242	0.51602	29.7497	24.4603	-0.280826	0.3089	0.510765	28.7536	20.8454	-0.461904	0.1939	0.46751	29.9179	30.9288	0.049114	0.4206	0.521237	30.0757	23.8603	-0.332318	0.2619	0.528421	25.7223	24.5159	-0.0678757	0.4695	0.50911	29.5839	26.059	-0.182714	0.2965	0.502246	25.5202	23.2798	-0.132272	0.348	0.497201	25.5528	15.7561	-0.696514
RVBD_0944	formamidopyrimidine-DNA glycosylase	1053769	1054245	+	8	5	17.5756	17.5914	0.00616114	0.4798	0.51602	21.4249	18.7304	-0.18815	0.4284	0.510765	19.2609	8.86184	-1.10595	0.1402	0.451928	26.9581	30.5999	0.186779	0.3822	0.521237	21.8838	16.5359	-0.397447	0.3327	0.528421	24.883	27.419	0.144509	0.406	0.50911	24.7919	9.71246	-1.34663	0.0322	0.486852	16.4027	21.859	0.414397	0.2265	0.497201	18.545	7.28003	-1.34136
RVBD_0945	oxidoreductase	1054251	1055012	+	7	2.83333	8.14312	3.63149	-1.1087	0.3288	0.51602	8.30886	1.74153	-2.13069	0.1855	0.510765	7.51011	6.34959	-0.213909	0.4549	0.495719	12.697	16.6881	0.407694	NA	NA	8.50952	9.35689	0.154373	0.4244	0.528421	11.7648	13.4524	0.21123	NA	NA	7.83228	3.78933	-1.03107	0.1902	0.502246	7.72663	2.49962	-1.59902	0.1221	0.497201	10.7832	3.93823	-1.41761
RVBD_0946Ac	oxidoreductase	1056790	1057074	-	5	4.75	14.7812	24.272	0.718678	0.1068	0.51602	15.1286	19.7486	0.389039	0.2668	0.510765	13.5939	28.7739	1.08378	0.0765	0.435234	15.3494	19.1607	0.324792	0.2644	0.521237	15.3677	15.832	0.049343	0.4492	0.528421	14.1468	14.7301	0.0651444	0.4351	0.50911	14.0795	16.5765	0.2361	0.311	0.502246	13.9383	20.3408	0.545202	0.2154	0.497201	13.1588	11.7119	-0.165028
RVBD_0946c	glucose-6-phosphate isomerase Pgi	1055028	1056689	-	19	1.75	0.0714656	0	1.22214	NA	NA	0.0741287	0	1.20433	NA	NA	0.0631192	0	1.27945	NA	NA	0.0694896	0	1.23551	NA	NA	0.0721658	0	1.21744	NA	NA	0.0650322	0	1.26611	NA	NA	0.031109	0.0766109	0.784422	NA	NA	0.063959	0	-0.0483486	NA	NA	0.059201	0	0.307157
RVBD_0947c	glucose-6-phosphate isomerase Pgi	1057304	1057534	-	10	8.41667	62.673	72.1996	0.204891	0.3074	0.51602	64.2303	73.5048	0.195317	0.3135	0.510765	57.895	30.7298	-0.911589	0.043	0.380243	64.7497	65.108	0.00883769	0.4786	0.521237	65.3579	68.9324	0.0776333	0.4156	0.528421	59.6838	65.3153	0.130925	0.3731	0.50911	59.6725	68.9727	0.209039	0.267	0.502246	53.2366	62.7705	0.237741	0.2425	0.497201	55.2985	63.5729	0.201387
RVBD_0948c	chorismate mutase	1057650	1057967	-	6	1.25	13.0626	18.2991	0.509523	NA	NA	13.7172	26.377	0.955441	NA	NA	12.3596	28.4051	1.20911	NA	NA	13.889	4.32727	-1.53943	NA	NA	13.7998	16.2587	0.265408	NA	NA	12.7724	0	-4.69101	NA	NA	12.8137	20.8353	0.69913	NA	NA	12.6463	2.48946	-2.24953	NA	NA	11.7424	2.51492	-2.10387
RVBD_0949	ATP-dependent DNA helicase II UvrD1	1058264	1060579	+	45	3.16667	2.03565	2.46039	0.334597	0.3281	0.51602	3.12767	13.8697	2.14198	NA	NA	2.87178	2.56769	-0.0628768	NA	NA	2.14381	6.59167	1.62479	0.1126	0.521237	3.14437	5.36754	0.804761	NA	NA	2.90682	2.15517	-0.308323	NA	NA	1.96593	2.13118	0.126347	0.5341	0.534438	2.95937	4.28149	0.531724	NA	NA	1.82807	1.89791	0.0789849
RVBD_0950c	hypothetical protein	1060660	1061658	-	21	11.0833	15.9309	8.86943	-0.838718	0.2227	0.51602	13.8198	8.44533	-0.7051	0.2674	0.510765	13.4975	12.016	-0.164012	0.4604	0.495801	15.0969	10.1998	-0.560972	0.3022	0.521237	14.0717	8.70498	-0.687654	0.2675	0.528421	15.162	9.74425	-0.632359	0.2806	0.50911	13.926	10.8661	-0.356968	0.3216	0.502246	12.7608	5.27826	-1.27063	0.0516	0.431682	12.9471	9.2486	-0.4834
RVBD_0951	succinyl-CoA synthetase beta chain SucC	1061968	1063131	+	16	0.0833333	0	0	NA	NA	NA	0	0	NA	NA	NA	0	0	NA	NA	NA	0	0	NA	NA	NA	0	0	NA	NA	NA	0	0.560659	2.89232	NA	NA	0	0	NA	NA	NA	0	0	NA	NA	NA	0	0	NA
RVBD_0952	succinyl-CoA synthetase alpha chain SucD	1063144	1064055	+	11	1.16667	0	0	NA	NA	NA	0	0	NA	NA	NA	0	0.712478	3.08531	NA	NA	0	0	NA	NA	NA	0	0	NA	NA	NA	0	0	NA	NA	NA	0	0	NA	NA	NA	0	0	NA	NA	NA	0	0	NA
RVBD_0953c	oxidoreductase	1064118	1064966	-	13	13.5	28.9513	25.5547	-0.17842	0.3834	0.51602	29.7369	30.1406	0.0207617	0.4658	0.510765	26.5793	29.5629	0.15476	0.3532	0.48933	29.7915	27.7943	-0.0986504	0.4523	0.521237	29.9616	28.8971	-0.0507997	0.481	0.528421	27.4929	17.8426	-0.621203	0.1405	0.50911	27.3279	25.0328	-0.12625	0.3663	0.502246	27.342	30.0555	0.136669	0.3449	0.497201	25.4276	24.7942	-0.0358961
RVBD_0954	transmembrane protein	1065131	1066042	+	28	17.8333	10.01	7.69716	-0.375199	0.3146	0.51602	10.2614	11.0065	0.103518	0.4173	0.510765	9.78173	12.2229	0.323527	0.2843	0.484951	10.4141	11.2732	0.116679	0.398	0.521237	9.91378	9.34418	-0.0825516	0.463	0.528421	8.66345	11.144	0.365197	0.2691	0.50911	9.59596	8.08081	-0.247179	0.3238	0.502246	9.52498	7.90077	-0.26894	0.3052	0.497201	8.92298	6.24193	-0.51371
RVBD_0955	integral membrane protein	1066082	1067449	+	18	3.25	11.0464	9.63059	-0.179329	0.4706	0.51602	8.48709	16.282	0.944909	0.1687	0.510765	7.56519	1.12924	-2.59936	0.1265	0.451928	11.3303	9.7873	-0.192889	0.4524	0.521237	8.50555	9.29604	0.141437	0.4097	0.528421	10.426	26.1095	1.327	0.0757	0.50911	7.76613	5.75123	-0.427456	0.3371	0.502246	6.27242	5.98587	-0.0644078	0.4754	0.501064	9.72582	13.3406	0.457867
RVBD_0956	5'-phosphoribosylglycinamide formyltransferase PurN	1067565	1068212	+	15	0.416667	0	0	NA	NA	NA	0	0	NA	NA	NA	0	0	NA	NA	NA	0	0	NA	NA	NA	0	0	NA	NA	NA	0	0.560659	2.89232	NA	NA	0	0.24612	1.64286	NA	NA	0	0.256466	1.67593	NA	NA	0	0.485715	2.36457
RVBD_0957	bifunctional purine biosynthesis protein PurH	1068209	1069780	+	24	3	0.122027	0	0.369924	NA	NA	0.124533	0	0.351361	NA	NA	0.112132	0	0.445675	NA	NA	0.123327	0	0.360261	NA	NA	0.127848	0	0.327154	NA	NA	0.114249	0	0.429129	NA	NA	0.113939	0	-0.890386	NA	NA	0.111981	0	-0.875066	NA	NA	0.0700205	0.0809526	0.481836
RVBD_0958	magnesium chelatase	1069887	1071266	+	15	12.4167	19.4442	24.3001	0.323087	0.272	0.51602	21.5291	22.0494	0.0363747	0.4531	0.510765	21.2663	7.19709	-1.55488	0.0211	0.288063	20.0976	17.4745	-0.199389	0.3889	0.521237	22.0003	25.1484	0.194549	0.3361	0.528421	20.0197	17.1369	-0.221668	0.3762	0.50911	18.565	15.2196	-0.286049	0.2582	0.502246	17.0819	22.101	0.371709	0.2244	0.497201	18.6726	11.6375	-0.680477
RVBD_0959	hypothetical protein	1071259	1073277	+	19	11.5833	32.7986	23.3133	-0.490589	0.2186	0.51602	36.3341	15.3985	-1.23511	0.0268	0.510765	32.7572	9.12686	-1.83757	0.0041	0.142579	36.4566	24.6749	-0.561174	0.1821	0.521237	37.1233	21.4945	-0.786027	0.0995	0.528421	33.5483	16.4935	-1.02122	0.0547	0.50911	33.5974	20.5216	-0.710545	0.0431	0.502246	30.6812	25.3308	-0.276102	0.2729	0.497201	31.3683	17.8596	-0.811472
RVBD_0959A	antitoxin VapB9	1073331	1073552	+	3	2.16667	31.9986	22.9625	-0.466325	NA	NA	32.8663	62.5727	0.931544	NA	NA	29.4753	4.7992	-2.54887	NA	NA	32.8527	15.4535	-1.06806	NA	NA	33.2425	22.5916	-0.544463	NA	NA	30.3232	35.9057	0.250409	NA	NA	30.1771	19.5358	-0.623379	NA	NA	30.0086	10.9591	-1.44357	NA	NA	27.9425	14.777	-0.910642
RVBD_0960	toxin VapC9	1073549	1073932	+	6	4.16667	33.1866	25.6568	-0.365797	0.3284	0.51602	33.973	20.206	-0.742226	0.1815	0.510765	30.6891	15.5673	-0.969349	0.1302	0.451928	34.4727	31.7595	-0.114093	0.4463	0.521237	34.4365	34.9967	0.0269301	0.4619	0.528421	31.6231	21.7676	-0.532165	0.2489	0.50911	31.5878	21.8709	-0.528687	0.1491	0.502246	31.3034	22.7734	-0.457447	0.2024	0.497201	29.472	18.9636	-0.633111
RVBD_0961	membrane protein	1074078	1074425	+	7	5.75	30.5713	24.1116	-0.338594	0.4057	0.51602	31.1441	16.3698	-0.921697	0.236	0.510765	28.0942	24.8924	-0.170966	0.4812	0.502468	31.3624	23.642	-0.403705	0.3958	0.521237	31.8798	32.7746	0.0425251	0.445	0.528421	28.8458	41.1763	0.515178	0.2494	0.50911	28.8406	33.6031	0.220734	0.3725	0.502246	28.4678	25.813	-0.140578	0.4201	0.497201	27.0478	36.7348	0.441998
RVBD_0962Ac	membrane protein	1075115	1075255	-	3	4	18.4138	15.2439	-0.260599	0.51	0.522754	18.8391	9.90075	-0.907679	0.3521	0.510765	16.9999	4.024	-2.02431	0.1798	0.466642	19.1608	22.9719	0.268565	0.3862	0.521237	19.0069	18.8751	-0.000967668	0.5551	0.558654	17.5626	26.7143	0.610174	0.2678	0.50911	17.6097	15.5499	-0.177187	0.4195	0.502246	17.6938	22.1342	0.323492	0.3657	0.497201	16.4301	4.80089	-1.75432
RVBD_0962c	lipoprotein LprP	1074444	1075118	-	15	14.25	39.6844	35.0171	-0.179414	0.3323	0.51602	40.6032	39.3527	-0.0441835	0.4755	0.510887	36.5656	15.121	-1.27093	0.0044	0.14643	38.1655	40.2216	0.0765367	0.4021	0.521237	38.5029	35.3662	-0.121592	0.392	0.528421	35.1301	28.7189	-0.289424	0.2397	0.50911	35.121	27.904	-0.331561	0.1309	0.502246	34.9347	30.5848	-0.191606	0.2813	0.497201	32.6958	17.0493	-0.938409
RVBD_0963c	hypothetical protein	1075301	1076101	-	10	8.83333	25.7626	29.5504	0.199718	0.3308	0.51602	26.488	24.2208	-0.126651	0.4275	0.510765	23.8033	36.4132	0.61454	0.1331	0.451928	26.8068	28.8088	0.105837	0.402	0.521237	26.9266	25.1283	-0.0973851	0.4496	0.528421	24.7581	29.9663	0.277191	0.2816	0.50911	22.2451	27.3091	0.296025	0.2172	0.502246	22.044	23.923	0.118283	0.3961	0.497201	20.6272	19.7319	-0.0631951
RVBD_0964c	hypothetical protein	1076200	1076682	-	5	4.16667	43.7397	44.1909	0.0177047	0.4712	0.51602	44.9529	23.9775	-0.900379	0.146	0.510765	40.1104	26.3354	-0.601425	0.2321	0.472661	45.0599	40.5668	-0.148248	0.4373	0.521237	45.3712	35.2507	-0.360152	0.3171	0.528421	41.6825	31.8034	-0.385839	0.3087	0.50911	41.3275	44.8927	0.119738	0.3958	0.502246	41.1787	32.0094	-0.362402	0.2395	0.497201	38.4316	40.063	0.060887
RVBD_0965c	hypothetical protein	1076782	1077201	-	7	6.25	33.4712	22.5894	-0.562991	0.2036	0.51602	34.1751	40.2161	0.236807	0.3287	0.510765	30.9065	53.6187	0.795954	0.0672	0.424457	34.4976	25.5503	-0.429453	0.2627	0.521237	34.9025	26.7492	-0.380332	0.2943	0.528421	31.6656	32.7395	0.0506996	0.4493	0.50911	31.7113	23.2701	-0.445539	0.161	0.502246	31.3029	23.6512	-0.40345	0.2181	0.497201	29.6575	25.9031	-0.194113
RVBD_0966c	hypothetical protein	1077237	1077839	-	9	8.08333	12.445	9.45671	-0.389544	0.3393	0.51602	12.721	25.6511	1.01313	0.0611	0.510765	11.4369	31.5525	1.4646	0.0464	0.383386	14.4231	14.4861	0.0107177	0.4646	0.521237	12.9785	22.1095	0.770408	0.117	0.528421	11.9105	16.1871	0.445628	0.2293	0.50911	11.8589	12.1238	0.0325875	0.4757	0.502246	11.7508	24.2846	1.04666	0.0343	0.385737	10.8593	14.5285	0.420601
RVBD_0967	copper-sensing transcriptional repressor CsoR	1077979	1078338	+	1	1.33333	3.23569	2.03063	-0.41691	NA	NA	3.34286	0	-2.80145	NA	NA	2.96531	28.7287	3.23325	NA	NA	3.28403	11.7455	1.83728	NA	NA	3.38142	13.6912	2.0096	NA	NA	3.09288	6.08875	1.02591	NA	NA	3.04412	12.0961	1.94794	NA	NA	3.02089	9.42048	1.60447	NA	NA	2.71746	64.9386	4.51037
RVBD_0968	hypothetical protein	1078395	1078691	+	6	6.25	41.8948	36.8794	-0.181032	0.4338	0.51602	43.0165	30.2314	-0.505034	0.3036	0.510765	38.6024	38.1658	-0.0137032	0.5111	0.518471	43.2599	27.6331	-0.642374	0.2448	0.521237	43.3453	31.093	-0.475604	0.3035	0.528421	33.1575	24.6836	-0.421958	0.331	0.50911	39.7128	37.0067	-0.101298	0.4297	0.502246	39.7926	30.9497	-0.361746	0.2648	0.497201	36.9823	31.6627	-0.22289
RVBD_0969	metal cation transporter P-type ATPase CtpV	1078747	1081059	+	21	18.0833	22.4617	27.1137	0.272474	0.2298	0.51602	22.9271	28.1873	0.298866	0.2137	0.510765	20.6775	21.3196	0.045378	0.4415	0.495719	23.059	23.9447	0.0554897	0.4273	0.521237	23.373	27.9554	0.259182	0.2474	0.528421	21.1945	21.2716	0.00651486	0.4918	0.513405	21.2021	22.2854	0.0720625	0.4026	0.502246	21.0167	24.017	0.192634	0.2947	0.497201	19.8261	23.5645	0.249467
RVBD_0970	integral membrane protein	1081056	1081688	+	12	7.41667	35.8214	28.0141	-0.352172	0.3509	0.51602	42.2245	40.0875	-0.0730568	0.4819	0.512773	37.8908	14.3826	-1.39116	0.0692	0.427171	37.1974	27.7395	-0.420709	0.3253	0.521237	33.2992	20.5815	-0.690936	0.2113	0.528421	34.3325	23.3242	-0.554633	0.278	0.50911	34.2397	17.8623	-0.937486	0.0517	0.502246	38.7441	30.8784	-0.326804	0.2897	0.497201	31.7538	25.1254	-0.336798
RVBD_0971c	enoyl-CoA hydratase EchA7	1081779	1082588	-	6	3.91667	21.4757	15.8152	-0.429463	0.349	0.51602	16.4933	10.9113	-0.582747	0.3138	0.510765	19.9348	13.5329	-0.544602	0.3153	0.48933	22.2095	14.8351	-0.569139	0.295	0.521237	22.6671	24.369	0.111254	0.4123	0.528421	20.5079	23.0349	0.174696	0.3832	0.50911	15.4216	12.5848	-0.290881	0.3353	0.502246	20.0642	14.6637	-0.449252	0.2886	0.497201	18.9794	19.7909	0.0628522
RVBD_0972c	acyl-CoA dehydrogenase FadE12	1082588	1083754	-	18	10.4167	8.5897	8.14088	-0.0715706	0.4764	0.51602	9.65296	11.5779	0.266417	0.335	0.510765	8.68158	4.17014	-1.04304	0.1402	0.451928	9.77581	9.76845	0.00417225	0.4813	0.521237	8.93527	7.17606	-0.309305	0.367	0.528421	9.02409	16.1622	0.842947	0.1673	0.50911	8.17736	7.41028	-0.14086	0.3928	0.502246	8.91891	5.95759	-0.579612	0.1825	0.497201	8.37189	7.54982	-0.146802
RVBD_0973c	acetyl-/propionyl-coenzyme A carboxylase alpha chain alpha subunit AccA2	1083751	1085754	-	25	9.83333	2.51715	2.4734	-0.00231586	0.5282	0.53488	2.11688	0.466589	-2.05643	0.1261	0.510765	2.09814	1.86462	-0.141845	0.4892	0.505028	2.1179	0.646278	-1.62317	0.1797	0.521237	2.36676	1.96003	-0.244375	0.4585	0.528421	2.13584	1.97733	-0.0848397	0.4989	0.51659	1.7817	3.52736	0.982526	0.0949	0.502246	2.11286	3.62267	0.776075	0.2538	0.497201	2.00395	4.23676	1.07835
RVBD_0974c	acetyl-/propionyl-CoA carboxylase beta subunit AccD2	1085760	1087349	-	20	6.33333	4.58427	1.37895	-1.64108	0.1572	0.51602	3.90306	4.22995	0.135407	0.4402	0.510765	4.26271	7.35359	0.796529	0.1935	0.46751	4.76188	1.97883	-1.20439	0.2658	0.521237	4.03283	4.04556	0.0254695	0.4506	0.528421	3.63583	0.483288	-2.69125	0.1225	0.50911	2.74977	1.66552	-0.711185	0.2457	0.502246	3.57831	0.899995	-1.94839	0.0522	0.431682	3.4403	0.68303	-2.25703
RVBD_0975c	acyl-CoA dehydrogenase FadE13	1087352	1088500	-	20	12.0833	31.1827	45.0645	0.532101	0.0647	0.51602	31.8882	32.9243	0.0475311	0.445	0.510765	28.8432	31.1078	0.110503	0.3871	0.493162	32.1101	34.9525	0.12366	0.3721	0.521237	29.8432	33.7307	0.177868	0.3154	0.528421	27.0069	27.0152	0.002028	0.4851	0.511534	27.0741	31.4181	0.214811	0.2633	0.502246	26.7284	28.4472	0.090118	0.4028	0.497201	23.3507	20.7182	-0.171906
RVBD_0976c	hypothetical protein	1088497	1090179	-	20	18.3333	20.6091	17.6894	-0.218588	0.3143	0.51602	21.0945	17.0815	-0.302527	0.2563	0.510765	17.9598	18.0653	0.0100306	0.4665	0.496924	19.0264	14.8203	-0.358433	0.2187	0.521237	20.3338	17.909	-0.181517	0.3496	0.528421	17.5744	15.9069	-0.142054	0.3779	0.50911	17.5588	14.9768	-0.229071	0.2452	0.502246	18.3228	8.56859	-1.09527	0.0017	0.0834328	17.1341	15.3116	-0.161605
RVBD_0977	PE-PGRS family protein PE_PGRS16	1090377	1093148	+	32	22.25	49.6369	56.3413	0.183156	0.2862	0.51602	50.7197	53.392	0.0744861	0.404	0.510765	45.7706	48.9164	0.0963443	0.3932	0.494094	51.2388	54.4762	0.0887888	0.3821	0.521237	49.5073	54.2494	0.132346	0.3345	0.528421	49.287	47.1008	-0.0649485	0.4408	0.50911	45.2134	44.9729	-0.00761508	0.4895	0.502291	43.0733	44.8611	0.058738	0.4143	0.497201	40.4142	47.7367	0.240334
RVBD_0978c	PE-PGRS family protein PE_PGRS17	1093365	1094360	-	10	8.25	46.2696	45.3838	-0.0266156	0.5017	0.519879	47.2441	50.8371	0.106839	0.4034	0.510765	42.6693	45.9563	0.10827	0.3969	0.49428	47.6799	54.3647	0.190281	0.3281	0.521237	48.2269	57.328	0.250323	0.2921	0.528421	43.8644	49.4872	0.175103	0.3588	0.50911	43.9056	48.5219	0.144373	0.3467	0.502246	43.4482	48.212	0.150233	0.3413	0.497201	40.909	64.735	0.662187
RVBD_0979A	PE-PGRS family protein PE_PGRS17	1094890	1095063	+	2	0.25	0	0.571386	2.90683	NA	NA	0	0	NA	NA	NA	0	0	NA	NA	NA	0	2.47354	4.37954	NA	NA	0	0	NA	NA	NA	0	0.560659	2.89232	NA	NA	0	0	NA	NA	NA	0	0	NA	NA	NA	0	0	NA
RVBD_0979c	hypothetical protein	1094674	1094868	-	2	1.33333	0	0	NA	NA	NA	0	0	NA	NA	NA	0	0	NA	NA	NA	0	0	NA	NA	NA	0	0	NA	NA	NA	0	0	NA	NA	NA	0	0	NA	NA	NA	0	0	NA	NA	NA	0	0	NA
RVBD_0980c	PE-PGRS family protein PE_PGRS18	1095082	1096455	-	17	15.5833	53.5184	65.9812	0.302461	0.2584	0.51602	54.6943	70.2232	0.360964	0.2296	0.510765	49.3301	30.6902	-0.683482	0.1201	0.451928	55.3229	56.0775	0.0201173	0.4745	0.521237	55.7405	60.192	0.111365	0.3931	0.528421	50.9594	48.2157	-0.0791651	0.4609	0.50911	50.9541	52.7181	0.04919	0.4475	0.502246	50.5099	54.8233	0.118299	0.3738	0.497201	47.4027	50.2039	0.0830078
RVBD_0981	mycobacterial persistence regulator MRPA	1096820	1097512	+	11	10.25	18.2733	14.4736	-0.332817	0.2639	0.51602	18.6644	11.8478	-0.65115	0.1222	0.510765	16.7626	11.2778	-0.567076	0.1524	0.458707	18.8335	18.3755	-0.0329478	0.4803	0.521237	18.8953	14.2756	-0.400877	0.2279	0.528421	17.325	13.8079	-0.323698	0.2756	0.50911	17.2723	19.2301	0.15519	0.3293	0.502246	17.2479	23.9661	0.474582	0.1886	0.497201	16.171	20.1234	0.315935
RVBD_0982	two-component system sensor histidine kinase MprB	1097512	1099026	+	22	2.16667	23.7776	39.9562	0.758113	NA	NA	24.2107	85.0988	1.81346	NA	NA	22.1278	30.8925	0.495274	NA	NA	24.7462	42.9531	0.803948	NA	NA	24.8824	28.695	0.222339	NA	NA	22.5362	13.1844	-0.728826	NA	NA	11.3726	10.0727	-0.169897	NA	NA	22.2999	61.7613	1.46512	NA	NA	10.7152	15.0577	0.493184
[truncated: 3,082 more rows]
[truncated: 17 more columns]
