# Supplementary material for: Distinct Bacterial Pathways Influence the Efficacy of Antibiotics against Mycobacterium tuberculosis
Source: mSystems. 2020 Aug 4;5(4):e00396-20. doi: 10.1128/mSystems.00396-20 (PMC7406225; doi:10.1128/mSystems.00396-20)
Supplement: TABLE S4 [file mSystems.00396-20-st004.xlsx]

## Sheet: Table S4
Table S4. Genes with significantly altered susceptibility to antibiotic treatment in vivo
Genes with < 4 TA dinucleotide sites excluded
Genes with < 4 TA dinucleotide sites with insertions excluded
"Qval": signficance adjusting for multiple tests
HRZE data from reference (36). Bellerose MM, Baek SH, Huang CC, Moss CE, Koh EI, Proulx MK, Smith CM, Baker RE, Lee JS, Eum S, Shin SJ. Common Variants in the Glycerol Kinase Gene Reduce Tuberculosis Drug Efficacy. mBio. 2019 Aug 27;10(4):e00663-19.
Green = log2 ≧ 1.5
Red = log2 ≧ -1.5
Bold = Qval < 0.05
		INH treatment						EMB treatment						RIF treatment				PZA treatment		HRZE treatment
		INH 1wk		INH 2.5wks		INH 5wks		EMB 1wk		EMB 2.5wks		EMB 5wks		RIF 1wk		RIF 2.5wks		PZA 1wk		HRZE 1wk
gene	annotations	log2	Q-value	log2	Q-value	log2	Q-value	log2	Q-value	log2	Q-value	log2	Q-value	log2	Q-value	log2	Q-value	log2	Q-value	log2	Q-value
RVBD_0079	hypothetical protein	-0.438461	0.51602	-0.203464	0.510765	-0.587725	0.458707	-0.460135	0.521237	-0.349375	0.528421	-0.296402	0.50911	0.320806	0.502246	1.82831	0.0179486	0.185957	0.478982	0.22818	0.497292
RVBD_0096	PPE family protein PPE1	0.77567	0.51602	1.73283	0.00164	3.04021	0.000754878	-0.42502	0.521237	-0.423461	0.528421	-0.735565	0.50911	-1.18785	0.191263	-0.565305	0.497201	-0.636935	0.458886	-0.627258	0.497292
RVBD_0097	oxidoreductase	1.54038	0.15615	1.91381	0.03895	2.9111	0.000754878	0.332826	0.521237	-0.123063	0.528421	-1.17578	0.50911	-0.867938	0.502246	-0.835705	0.486589	-0.816726	0.450446	-0.514201	0.497292
RVBD_0098	fatty-acyl-CoA thioesterase type III FcoT	1.6116	0.50315	2.17223	0.1722	3.09886	0.000754878	0.200269	0.521237	0.111078	0.528421	-1.38326	0.50911	-1.21945	0.502246	-0.893795	0.497201	0.70365	0.47257	-2.14444	0.29773
RVBD_0099	fatty-acid-CoA ligase FadD10	1.44609	0.51602	1.71355	0.3895	2.9776	0.000754878	0.111279	0.521237	-0.0691871	0.545594	-0.55527	0.50911	-1.25721	0.502246	-0.934696	0.497201	-0.59387	0.478738	-0.416916	0.497292
RVBD_0101	peptide synthetase Nrp	0.770392	0.0950478	1.58096	0.00164	2.39023	0.000754878	-0.262926	0.521237	-0.387395	0.528421	-1.17843	0.0077825	-0.63703	0.10744	0.245339	0.497201	-0.494628	0.354806	-0.474112	0.381891
RVBD_0111	transmembrane acyltransferase	-0.552456	0.51602	-0.825498	0.510765	-1.28933	0.0840071	-0.743975	0.521237	-0.999271	0.528421	-1.57276	0.0254122	-0.79462	0.24278	-0.931789	0.0716368	-0.276576	0.478982	-1.5986	0.00164947
RVBD_0177	MCE-associated membrane protein	0.589274	0.51602	0.679468	0.510765	0.891015	0.415086	0.82413	0.521237	0.310281	0.528421	1.49087	0.0077825	0.197826	0.502246	0.0246283	0.501064	0.832144	0.43341	0.727996	0.497292
RVBD_0180c	YhgE/Pip domain-containing protein	-0.424462	0.51602	-0.478837	0.510765	-0.351651	0.000754878	0.684714	0.521237	-0.492511	0.528421	0.823863	0.50911	1.18104	0.502246	0.0796613	0.510788	0.156756	0.561479	-1.60044	0.320862
RVBD_0216	double hotdog hydratase	-0.222749	0.51602	-0.729065	0.510765	-0.139607	0.505028	-1.3175	0.521237	-1.31039	0.528421	-6.53614	0.000915588	-2.15518	0.420592	-1.28344	0.497201	-2.29533	0.332773	-2.44316	0.265345
RVBD_0244c	acyl-CoA dehydrogenase FadE5	0.543313	0.51602	0.267736	0.510765	-0.114025	0.491643	2.11893	0.0148905	1.27432	0.528421	4.6923	0.000915588	0.0176424	0.504266	0.0964435	0.500348	0.416504	0.478982	0.751181	0.497292
RVBD_0248c	succinate dehydrogenase [iron-sulfur subunit] SdhA_1	-0.0248007	0.519879	0.24996	0.510765	1.93063	0.100487	0.838599	0.521237	1.09352	0.528421	0.776691	0.50911	1.61326	0.0371765	1.77211	0.00112179	-0.549399	0.474515	0.32512	0.497292
RVBD_0249c	succinate dehydrogenase [membrane anchor subunit]	0.23123	0.51602	0.33417	0.510765	2.48649	0.0119038	1.13907	0.521237	1.69975	0.139733	0.846657	0.50911	2.03845	0.0451429	1.92497	0.0373929	-0.224828	0.484429	1.45179	0.487809
RVBD_0270	fatty-acid-CoA ligase FadD2	0.238607	0.51602	0.415063	0.510765	0.963507	0.126783	0.905994	0.150559	1.21197	0.00165474	2.26078	0.000915588	0.863631	0.0121538	0.701668	0.112456	1.15006	0.0829853	0.784732	0.169605
RVBD_0296c	sulfatase	-1.12941	0.457024	-0.771101	0.510765	-0.864527	0.3095	-0.795819	0.521237	-0.903455	0.528421	-1.8499	0.0077825	-0.257122	0.502246	0.155151	0.497201	-0.896673	0.186283	0.0101562	0.499649
RVBD_0353	heat shock protein transcriptional repressor HspR	0.0363021	0.516034	-1.68642	0.510765	-4.97291	0.000754878	0.374368	0.521237	-0.0063475	0.529313	-0.953515	0.50911	-0.92022	0.502246	-2.08994	0.10187	-1.56055	0.300515	0.295774	0.497292
RVBD_0407	F420-dependent glucose-6-phosphate dehydrogenase Fgd1	-0.32691	0.51602	-0.128876	0.510765	0.196305	0.48933	-0.151353	0.521237	0.124452	0.528421	-0.550085	0.50911	-0.532066	0.502246	-0.519751	0.497201	-1.53553	0.1045	-1.95105	0.00164947
RVBD_0436c	CDP-diacylglycerol-serine O-phosphatidyltransferase PssA	0.0414181	0.51602	-0.718192	0.510765	0.444479	0.48933	-0.334672	0.521237	-0.418548	0.529117	0.699572	0.50911	-0.567769	0.502246	-5.53439	0.0254676	-1.4462	0.47257	-0.192641	0.497292
RVBD_0450c	transmembrane transporter MmpL4	-0.191401	0.51602	-0.635782	0.510765	0.0326519	0.495719	-0.322718	0.521237	-1.10944	0.192697	-2.28121	0.000915588	-1.71215	0.00143636	-0.841398	0.056538	-0.248511	0.47257	-0.0546216	0.497292
RVBD_0465c	transcriptional regulator	-2.07757	0.001735	-1.91769	0.00164	1.06247	0.281364	0.830203	0.21889	0.417345	0.528421	0.367671	0.50911	-0.562497	0.414592	-0.238352	0.497201	0.509317	0.40207	1.14594	0.0120538
RVBD_0485	transcriptional regulator	-0.0257344	0.518512	0.565369	0.510765	2.34163	0.000754878	-0.943868	0.521237	-1.60815	0.489738	-1.64371	0.236288	-0.374993	0.502246	1.81457	0.00112179	-1.03593	0.2945	-0.0959566	0.497292
RVBD_0503c	cyclopropane mycolic acid synthase 2 CmaA2	-0.0515805	0.51602	-0.385922	0.510765	0.10379	0.48933	-0.566075	0.521237	-0.855659	0.249671	-1.13614	0.0198702	1.1372	0.00143636	2.22853	0.00112179	-0.0296482	0.498054	-0.474767	0.310186
RVBD_0505c	phosphoserine phosphatase SerB1	-2.78607	0.51602	-1.46045	0.510765	-5.37135	0.000754878	-0.480477	0.521237	-0.867668	0.528421	0.5042	0.50911	-3.41478	0.201091	-0.936373	0.497201	-0.670281	0.478982	-3.33209	0.184558
RVBD_0554	peroxidase BpoC	2.13644	0.001735	1.22092	0.337037	2.02168	0.00687778	2.00207	0.00164579	2.09059	0.00165474	1.46722	0.0655368	0.699804	0.477816	1.28843	0.00981562	0.758059	0.373421	1.07002	0.104467
RVBD_0643c	methoxy mycolic acid synthase 3 MmaA3	0.0957999	0.51602	-0.025751	0.51334	-0.928157	0.27855	-0.0652275	0.521237	0.215267	0.528421	0.328332	0.50911	0.785046	0.0933636	1.544	0.00112179	0.160636	0.478982	0.330688	0.497292
RVBD_0757	OmpR family two-component system response regulator	-2.42585	0.263503	-2.48728	0.142446	-2.34645	0.122272	-0.773122	0.521237	-0.681826	0.528421	-5.46539	0.000915588	-0.985628	0.502246	0.908944	0.387817	-3.87964	0.00195938	-2.71319	0.00164947
RVBD_0758	OmpR family two-component system sensor histidine kinase	-0.262817	0.51602	-0.838916	0.510765	-0.0855958	0.495719	0.733273	0.521237	0.725978	0.528421	-0.715524	0.50911	-0.176799	0.502246	1.92339	0.00112179	-0.636727	0.421104	-1.05598	0.07835
RVBD_0767c	hypothetical protein	-3.21515	0.0297429	-3.41082	0.00164	-3.78526	0.000754878	-0.641227	0.521237	-0.873397	0.528421	-1.02508	0.50911	-1.51066	0.0847805	-0.51154	0.497201	-1.76945	0.0829853	-0.636844	0.488925
RVBD_0805	cyclic nucleotide phosphodiesterase	-2.80419	0.50315	-1.52331	0.510765	-1.12331	0.451928	0.797432	0.521237	0.884263	0.528421	1.54661	0.420611	-1.60272	0.354755	-3.00535	0.00981562	0.48541	0.47257	0.711321	0.484452
RVBD_0806c	UDP-glucose-4-epimerase CpsY	-0.999736	0.50315	-0.710043	0.510765	-1.93257	0.00687778	-0.923944	0.521237	-1.34222	0.192697	-2.33711	0.000915588	-0.759961	0.260235	-0.40084	0.486589	-1.133	0.0932027	-0.588802	0.365828
RVBD_0818	transcriptional regulator	0.985558	0.51602	0.740264	0.510765	1.50477	0.441241	0.196985	0.521237	0.934287	0.528421	3.4258	0.03113	0.145676	0.502246	-0.700611	0.459181	0.416865	0.47257	0.557596	0.497292
RVBD_0820	phosphate-transport ABC transporter ATP-binding protein PhoT	1.02346	0.51602	-0.937057	0.510765	-4.35426	0.196508	-1.06236	0.521237	-1.01657	0.528421	1.50079	0.50911	-2.21463	0.337269	-4.16512	0.0322154	-1.08847	0.466801	-1.32262	0.497292
RVBD_0859	acyl-CoA thiolase FadA	-2.08093	0.001735	0.706527	0.510765	-1.96032	0.000754878	1.88253	0.521237	0.483726	0.528421	-2.01286	0.50911	-0.714439	0.502246	-0.779663	0.497201	1.86506	0.462456	-0.690012	0.497292
RVBD_0877	hypothetical protein	1.04262	0.0950478	1.23507	0.0472121	1.75333	0.000754878	0.873659	0.442992	1.04063	0.00165474	3.54856	0.000915588	0.657656	0.386828	0.764778	0.120808	-0.00353639	0.513878	-0.303088	0.497292
RVBD_0989c	polyprenyl-diphosphate synthase GrcC2	-3.01648	0.51602	-2.02754	0.510765	-3.36806	0.245107	-3.08513	0.521237	-2.3393	0.528421	-3.1146	0.411549	-2.70199	0.0665263	-2.75706	0.0373929	-2.10417	0.273125	-4.2399	0.00164947
RVBD_0998	hypothetical protein	-1.83682	0.51602	-1.87821	0.510765	-1.71447	0.451928	-1.85138	0.521237	-1.87588	0.00165474	-1.74275	0.50911	-3.04826	0.00143636	-3.05703	0.233904	-1.07351	0.47257	-2.93701	0.00164947
RVBD_1006	hypothetical protein	-0.888076	0.51602	-0.556283	0.510765	-0.401722	0.466642	-0.351759	0.521237	-0.582627	0.528421	-2.07599	0.01415	-1.14852	0.0526667	-0.590927	0.431682	-0.773702	0.339437	-1.35367	0.0223857
RVBD_1099c	fructose 1,6-bisphosphatase GlpX	2.79791	0.51602	0.96911	0.510765	-2.8064	0.438021	-0.731802	0.521237	-0.829182	0.528421	-1.15649	0.50911	-1.65593	0.502246	1.17598	0.497201	0.0272337	0.503366	-4.04529	0.00164947
RVBD_1151c	transcriptional regulator	0.363451	0.51602	0.591022	0.510765	0.589953	0.43811	0.829362	0.521237	0.806222	0.528421	1.96774	0.000915588	0.292087	0.502246	0.570798	0.305656	0.727974	0.384	0.000338801	0.501195
RVBD_1157c	alanine and proline rich protein	-0.578435	0.51602	-3.34109	0.510765	-3.18877	0.000754878	-0.492086	0.521237	0.826763	0.528421	-1.4525	0.50911	-0.618325	0.502246	-2.87148	0.23275	-0.660157	0.477108	-3.58852	0.194172
RVBD_1174c	t-cell antigen	-0.92046	0.51602	-0.885795	0.510765	-0.747173	0.435234	-0.539288	0.521237	-0.981734	0.528421	-0.922578	0.50911	-2.19513	0.00143636	-3.8456	0.00112179	-0.530105	0.453609	-0.921382	0.310186
RVBD_1183	transmembrane transporter MmpL10	-1.25847	0.132127	-2.18659	0.00164	-1.67186	0.00687778	-0.918426	0.521237	-1.09101	0.247709	-1.52179	0.000915588	-0.431535	0.502246	0.111805	0.497201	-0.915913	0.200187	-0.871023	0.0840829
RVBD_1184c	exported protein	-0.173655	0.51602	-0.451366	0.510765	-0.0451543	0.501001	-0.354896	0.521237	-0.383601	0.528421	-0.804056	0.50911	-3.43552	0.00143636	-3.512	0.00112179	-0.63654	0.373421	-0.692155	0.360472
RVBD_1193	fatty-acid-CoA ligase FadD36	-2.08816	0.001735	-2.12215	0.510765	2.04271	0.190652	1.68251	0.462796	1.60928	0.528421	1.61743	0.50911	-0.113846	0.502246	0.578485	0.497201	0.258428	0.491858	0.131911	0.497292
RVBD_1205	hypothetical protein	-0.0246824	0.525051	0.262873	0.510765	1.23913	0.199985	0.316923	0.521237	0.846091	0.528421	2.91828	0.0077825	-0.419308	0.502246	1.1888	0.161537	0.671542	0.47411	-0.71408	0.466227
RVBD_1206	fatty-acid-CoA ligase FadD6	-0.167244	0.51602	-0.54948	0.510765	0.898245	0.126783	1.4953	0.00164579	1.25687	0.00165474	3.46136	0.000915588	-0.458995	0.483115	0.633182	0.098963	1.49821	0.00195938	0.606377	0.225428
RVBD_1212c	glycosyltransferase GlgA	-0.135595	0.51602	-0.0927642	0.510765	0.378786	0.472661	-0.184645	0.521237	0.232875	0.528421	0.0529718	0.50911	0.181244	0.502246	0.185134	0.497201	-3.45178	0.00195938	-2.27706	0.00164947
RVBD_1213	glucose-1-phosphate adenylyltransferase GlgC	-0.767253	0.51602	-0.621311	0.510765	0.967515	0.435553	-0.807357	0.521237	-0.587492	0.528421	-1.06227	0.50911	-0.598835	0.502246	-1.47362	0.0834328	-0.748449	0.454342	-2.22446	0.00164947
RVBD_1235	sugar-binding lipoprotein LpqY	-0.798449	0.51602	-0.700569	0.510765	-2.46408	0.0168818	-0.929657	0.521237	-1.30862	0.528421	-2.79025	0.000915588	-0.722991	0.498257	-0.946279	0.305702	-1.10828	0.2945	0.00806956	0.499649
RVBD_1244	lipoprotein LpqZ	-0.552451	0.51602	-0.507497	0.510765	-0.813302	0.451928	-0.852039	0.521237	-0.715421	0.528421	-1.46817	0.392631	-1.92045	0.0121538	-2.6759	0.00112179	-1.54938	0.14594	-1.99771	0.0120538
RVBD_1272c	ABC transporter membrane protein	-0.294769	0.51602	-0.670679	0.510765	0.684268	0.451928	-0.130327	0.521237	-0.288986	0.528421	-0.212828	0.50911	-1.43691	0.236	-1.99166	0.0179486	0.747946	0.478982	-1.01753	0.374128
RVBD_1273c	ABC transporter membrane protein	-0.190065	0.51602	-1.09196	0.510765	-1.21508	0.435553	0.141247	0.521237	-0.475856	0.528421	-0.764038	0.50911	-4.4242	0.00143636	-4.13009	0.00112179	0.0807912	0.491858	-1.09043	0.434744
RVBD_1328	glycogen phosphorylase GlgP	-1.12816	0.51602	-2.25613	0.00164	-2.4369	0.000754878	-0.84532	0.521237	-1.1139	0.528421	-0.470538	0.50911	-0.948993	0.167029	-1.7269	0.00112179	-0.931105	0.311892	-0.283723	0.497292
RVBD_1345	fatty acyl-AMP ligase MbtM	2.93154	0.001735	1.47219	0.00164	2.75785	0.000754878	2.63542	0.00164579	2.79764	0.00165474	2.3265	0.000915588	1.90283	0.00143636	1.65308	0.00112179	1.03304	0.195937	0.281994	0.497292
RVBD_1349	iron-regulated transporter IrtB	-1.15961	0.001735	-1.17132	0.510765	1.49394	0.466642	1.22032	0.521237	-0.176619	0.528421	1.53066	0.50911	2.08356	0.502246	1.29135	0.497201	0.530519	0.479801	0.364618	0.497292
RVBD_1356c	hypothetical protein	0.112168	0.51602	0.461838	0.510765	-2.5156	0.0168818	0.319466	0.521237	-0.00491859	0.531451	-0.313962	0.50911	0.132095	0.502246	0.247637	0.497201	-0.459939	0.47257	0.331817	0.497292
RVBD_1364c	anti-anti-sigma factor	-0.554771	0.51602	-0.684355	0.510765	0.993742	0.46751	-1.01429	0.521237	-0.627692	0.528421	-2.50275	0.0427275	-1.29322	0.139254	-1.29004	0.192356	-0.7026	0.431063	-0.204622	0.497292
RVBD_1445c	6-phosphogluconolactonase DevB (6PGL)	-1.26575	0.520052	-2.86093	0.514348	-4.08763	0.000754878	-0.798738	0.522138	-0.273613	0.590189	-1.18611	0.521996	-0.791093	0.502246	0.813898	0.497201	-0.599258	0.478982	3.1814	0.497292
RVBD_1492	methylmalonyl-CoA mutase small subunit MutA	-0.22903	0.51602	-0.624264	0.510765	-1.08849	0.360009	-0.601307	0.521237	-0.406892	0.528421	-1.77059	0.136783	-0.22688	0.502246	-1.41867	0.0428318	-0.39153	0.47257	-0.243564	0.497292
RVBD_1538c	L-asparaginase AnsA	0.38397	0.51602	0.0475191	0.510765	0.879545	0.268353	0.978784	0.408915	0.756856	0.528421	-0.147165	0.50911	0.568666	0.502246	2.03556	0.00112179	0.736762	0.363902	1.28078	0.0223857
RVBD_1543	fatty-acyl-CoA reductase	-1.99423	0.383683	-3.49099	0.00164	-1.54541	0.277918	-0.354273	0.521237	-1.52619	0.528421	-1.22611	0.50911	-3.16322	0.00143636	-3.84117	0.00112179	-1.07451	0.379375	-0.850048	0.418187
RVBD_1589	biotin synthetase BioB	-2.4516	0.51602	1.06717	0.510765	-2.32999	0.459017	-1.31483	0.521237	-0.819841	0.528421	-2.36687	0.000915588	-3.66422	0.414592	-1.50363	0.497201	0.436605	0.483675	-2.28648	0.484452
RVBD_1592c	triacylglycerol lipase	0.146228	0.51602	-0.403582	0.510765	-0.236226	0.48933	-0.873032	0.521237	-0.660986	0.528421	-0.779482	0.50911	-1.71688	0.00143636	-0.614445	0.432195	0.787874	0.445886	0.623471	0.381891
RVBD_1626	two-component system transcriptional regulator	0.845931	0.51602	-0.4617	0.510765	1.58429	0.248814	2.43953	0.0284273	2.51785	0.00165474	1.7911	0.287614	1.03808	0.497155	0.877205	0.497201	-0.87444	0.458886	-0.681113	0.497292
RVBD_1635c	polyprenol phosphomannose-dependent ManLAM-capping mannosyltransferase	-0.178106	0.51602	-0.32041	0.510765	-0.245173	0.46751	-0.43181	0.521237	-0.504096	0.528421	-1.14944	0.0198702	-0.0896495	0.502246	0.134255	0.497201	-0.348862	0.442115	0.140148	0.497292
RVBD_1701	tyrosine recombinase xerD	1.74169	0.51602	-0.797789	0.510765	-1.72266	0.45123	-1.85775	0.521237	0.0881738	0.528421	-1.77076	0.000915588	1.11105	0.502246	-0.536563	0.497201	-2.63053	0.318022	2.01387	0.497292
RVBD_1747	transmembrane ABC transporter ATP-binding protein	-1.1588	0.241781	-1.40451	0.03895	-1.3753	0.049127	-0.424736	0.521237	-0.615445	0.528421	-0.811126	0.414209	-0.278402	0.502246	-0.412501	0.446959	-0.404445	0.439897	-0.680975	0.204915
RVBD_1770	hypothetical protein	0.0886279	0.51602	-0.221914	0.510765	-0.435489	0.451928	-0.121074	0.521237	-0.238407	0.528421	0.0508101	0.50911	-0.155427	0.502246	0.161337	0.497201	-1.15887	0.033	-0.0666544	0.497292
RVBD_1798	ESX-5 secretion system protein EccA5	1.88917	0.130125	2.39012	0.03895	1.54073	0.41552	2.13372	0.00164579	-0.0672829	0.528421	1.5386	0.50911	-2.55302	0.0983111	-2.22894	0.112456	-0.625206	0.471647	-0.904265	0.497292
RVBD_1823	hypothetical protein	-1.22282	0.51602	-1.2871	0.510765	-3.85161	0.0119038	-0.0726372	0.521237	-0.381663	0.528421	-1.19015	0.50911	-0.468619	0.502246	-1.35729	0.17026	0.990285	0.478738	0.403889	0.497292
RVBD_1901	cinA-like protein CinA	-3.82148	0.001735	-4.55959	0.00164	-4.91814	0.000754878	-0.0969542	0.521237	0.275842	0.528421	0.184019	0.50911	0.199844	0.502246	0.120839	0.497201	-0.168797	0.480311	-0.673869	0.365828
RVBD_1925	acyl-CoA ligase FadD31	0.144326	0.51602	0.765557	0.510765	1.67083	0.304254	0.0150182	0.521237	-0.482925	0.528421	0.863075	0.50911	-1.52651	0.0371765	-1.30864	0.161537	-0.887345	0.332773	-0.731304	0.374788
RVBD_2004c	hypothetical protein	-0.916286	0.51602	-0.893021	0.510765	-0.884108	0.46511	-0.957162	0.521237	-0.818869	0.528421	-1.05058	0.50911	-0.923413	0.502246	-2.44142	0.00981562	-1.69824	0.254398	-0.812996	0.493083
RVBD_2043c	pyrazinamidase/nicotinamidase PncA	1.45498	0.21861	-0.5295	0.510765	1.14433	0.0762536	-0.614505	0.521237	0.219415	0.528421	0.589976	0.50911	-0.713193	0.468148	-0.318359	0.497201	3.20435	0.00195938	2.43003	0.00164947
RVBD_2048c	polyketide synthase Pks12	-1.71098	0.001735	-1.27219	0.0346222	-1.09297	0.0666615	-0.496395	0.521237	-0.783775	0.489738	-1.61273	0.000915588	-0.556152	0.319098	0.0245626	0.500352	-0.894572	0.0627	-1.06476	0.00164947
RVBD_2061c	hypothetical protein	-0.0619411	0.536642	-0.11161	0.520559	-4.25772	0.0361083	-0.624723	0.521237	-0.468073	0.528421	-0.413835	0.50911	0.119573	0.502246	0.224487	0.497201	-1.53266	0.284596	-1.51534	0.225428
RVBD_2069	RNA polymerase sigma factor SigC	0.41262	0.51602	1.53695	0.510765	3.2615	0.0119038	-1.13138	0.521237	-0.727478	0.528421	-1.48146	0.50911	-2.06092	0.436381	-1.13408	0.497201	-0.980369	0.471647	-2.54545	0.236378
RVBD_2098c	PE-PGRS family protein	1.31649	0.50315	0.382168	0.510765	-0.729768	0.466642	1.21828	0.521237	1.02985	0.528421	-0.683572	0.50911	1.7029	0.0316	0.235713	0.497201	1.00025	0.471647	-0.326932	0.497292
RVBD_2140c	hypothetical protein	-1.98288	0.51602	-2.4595	0.510765	-3.41757	0.000754878	-0.142744	0.521237	-1.34154	0.528421	-1.69328	0.50911	-1.98896	0.378071	-0.261079	0.497201	-1.76123	0.336062	-2.68522	0.167893
RVBD_2183c	hypothetical protein	0.414797	0.51602	-4.80283	0.00164	-4.66491	0.000754878	0.8723	0.521237	-1.24978	0.528421	3.03742	0.50911	-1.1431	0.502246	0.473846	0.497201	-1.11046	0.474879	-0.185904	0.497292
RVBD_2190c	hypothetical protein	-1.58528	0.51602	-0.737277	0.510765	-1.23938	0.47106	-1.22158	0.521237	-2.04082	0.528421	-2.2174	0.50911	-2.19087	0.445182	-5.03272	0.00981562	-1.47432	0.445886	-3.16633	0.142075
RVBD_2210c	branched-chain-amino-acid aminotransferase IlvE	1.22214	NA	1.20433	NA	3.67858	0.0449274	1.23551	NA	2.28055	NA	1.26611	NA	0.901942	NA	-0.0483486	NA	1.12568	NA	-0.0067537	NA
RVBD_2214c	short-chain dehydrogenase EphD	0.421037	0.51602	-0.371133	0.510765	0.165728	0.48933	0.195423	0.521237	-0.0867232	0.528421	0.183668	0.50911	1.25315	0.00143636	1.35582	0.00112179	0.745839	0.253909	0.801536	0.114416
RVBD_2224c	carboxylesterase CaeA	-0.589734	0.51602	-0.0218277	0.552281	-1.92804	0.3095	-1.74585	0.521237	-1.65244	0.528421	-4.18515	0.0254122	-3.00244	0.00143636	-1.61646	0.320478	-0.835623	0.46781	-1.38703	0.368382
RVBD_2241	pyruvate dehydrogenase E1 component AceE	-1.36292	0.51602	-3.17808	0.510765	-1.53746	0.435553	0.154368	0.521237	0.171348	0.528421	2.04098	0.136194	-3.39445	0.0371765	-2.17906	0.124965	-0.310342	0.479801	-0.963251	0.495089
RVBD_2344c	deoxyguanosine triphosphate triphosphohydrolase Dgt	-0.486049	0.51602	-1.41855	0.290827	-2.33884	0.0119038	-0.400687	0.521237	-0.635237	0.528421	-0.31675	0.50911	-1.16812	0.0933636	-0.408471	0.497201	0.125418	0.489191	-0.775632	0.294141
RVBD_2378c	lysine-N-oxygenase MbtG	-0.932374	0.51602	-0.963704	0.00164	-0.825105	0.000754878	3.43347	0.00164579	3.84895	0.00165474	3.2231	0.179104	-0.382394	0.502246	-0.613657	0.497201	-0.160168	0.487978	-1.22957	0.320862
RVBD_2379c	peptide synthetase MbtF	1.93682	0.51602	0.192413	0.510765	1.52656	0.415086	3.86246	0.00164579	4.6703	0.00165474	3.20538	0.000915588	-0.00508667	0.515178	1.29713	0.497201	-0.524803	0.483459	0.278389	0.497292
RVBD_2380c	peptide synthetase MbtE	3.18168	0.001735	0.932749	0.510765	2.11591	0.3095	5.64539	0.00164579	6.11644	0.00165474	5.12049	0.000915588	1.38663	0.438323	1.49049	0.186835	1.53711	0.400242	1.38205	0.336297
RVBD_2381c	mycobactin polyketide synthetase MbtD	1.50348	0.51602	0.603827	0.510765	-0.367788	0.000754878	4.4276	0.00164579	4.18674	0.00165474	3.75728	0.000915588	-0.887907	0.502246	0.193282	0.501064	-1.29315	0.394699	-0.282637	0.497292
RVBD_2382c	mycobactin polyketide synthetase MbtC	2.3551	0.51602	0.689934	NA	0.78547	NA	3.55414	0.0679783	4.38382	0.00165474	4.15483	0.000915588	0.38706	0.502246	1.24932	0.497201	-0.154636	NA	1.43522	0.497292
RVBD_2383c	phenyloxazoline synthase MbtB	2.4169	0.001735	0.896016	0.510765	-0.89221	0.402765	4.13279	0.00164579	4.56812	0.00165474	4.00209	0.000915588	-1.62476	0.150476	0.365132	0.497201	-0.298676	0.478982	-0.616969	0.497292
RVBD_2384	salicyl-AMP ligase MbtA	1.11478	0.51602	-0.0502373	0.510765	-1.47671	0.281364	3.43231	0.00164579	3.60583	0.00165474	2.88266	0.0198702	-0.451386	0.502246	-0.892545	0.480455	-0.438377	0.478661	-1.28166	0.320862
RVBD_2386c	isochorismate synthase MbtI	2.16115	0.51602	0.319378	0.510765	-0.186372	0.486144	4.54363	0.00164579	4.72436	0.00165474	3.8018	0.01415	-0.387418	0.502246	0.230876	0.497201	-0.846736	0.450446	-0.295854	0.497292
RVBD_2462c	trigger factor protein Tig	-0.329102	0.51602	-0.589587	0.510765	0.281483	0.485025	-0.495568	0.521237	-0.246293	0.528421	-0.670404	0.50911	-1.70608	0.0316	-0.769161	0.472034	-1.45945	0.168448	-0.114502	0.512682
RVBD_2476c	NAD-dependent glutamate dehydrogenase Gdh	-0.797904	0.51602	-0.791448	0.510765	-0.0105484	0.549129	-0.592289	0.521237	-0.833147	0.528421	-2.7278	0.000915588	-0.586045	0.468148	0.487417	0.428716	2.03219	0.00195938	1.16779	0.00164947
RVBD_2563	glutamine-transport ABC transporter transmembrane protein	-4.13007	0.001735	-4.37597	0.00164	-1.80439	0.327219	-3.25722	0.078175	-3.06264	0.095687	-2.95061	0.063413	-3.42971	0.00143636	-1.50442	0.250509	-0.0116258	0.515939	-0.575993	0.497292
RVBD_2564	glutamine-transport ABC transporter ATP-binding protein GlnQ	-3.81288	0.0164368	-3.26518	0.012464	-3.49928	0.0119038	-1.80088	0.521237	-2.57326	0.179657	-1.38235	0.50911	-2.00609	0.0121538	-0.687153	0.468893	0.992191	0.427363	1.09811	0.466973
RVBD_2567	alanine and leucine rich protein	-0.677249	0.51602	0.153263	0.510765	0.168279	0.492708	1.14547	0.521237	0.753524	0.528421	2.4908	0.0077825	-0.525569	0.502246	-0.486653	0.497201	-0.462348	0.47411	-0.66496	0.497292
RVBD_2571c	transmembrane alanine and valine and leucine rich protein	-0.360478	0.51602	-0.970481	0.510765	-0.872367	0.451928	-0.456476	0.521237	-0.410741	0.528421	-1.29978	0.50911	-0.241277	0.502246	0.273624	0.497201	1.97525	0.200187	1.44861	0.0460882
RVBD_2605c	acyl-CoA thioesterase II TesB2	-1.14573	0.51602	-0.251803	0.510765	-0.791944	0.484223	-0.234281	0.521237	-1.0064	0.528421	-0.303592	0.50911	-1.22257	0.502246	-1.31834	0.459181	-0.281721	0.483675	-5.13161	0.00164947
RVBD_2614A	hypothetical protein	-0.746063	0.51602	-0.703003	0.510765	-1.05684	0.451928	0.345738	0.521237	-0.369543	0.528421	0.0492693	0.50911	-0.788583	0.502246	-0.421467	0.497201	-3.4209	0.0174167	-0.766521	0.497292
RVBD_2684	arsenic-transport integral membrane protein ArsA	0.833784	0.51602	-0.0630401	0.510765	0.926038	0.285028	1.10059	0.286642	1.53483	0.01572	3.02019	0.000915588	0.600684	0.469011	0.625959	0.497201	1.32289	0.0671786	1.01174	0.160617
RVBD_2689c	methyltransferase	0.623589	0.51602	0.392334	0.510765	0.846097	0.344263	0.404375	0.521237	0.812581	0.528421	1.51961	0.0077825	1.12851	0.0121538	0.512263	0.462444	1.36629	0.217957	0.410855	0.497292
RVBD_2894c	tyrosine recombinase xerC	-2.64588	0.51602	0.950085	0.510765	-1.23879	0.495719	-2.68903	0.00164579	0.133389	0.528421	-0.798908	0.562912	1.07086	0.502246	0.567608	0.497201	2.13807	0.47257	-0.990741	0.497292
RVBD_2930	fatty-acid-AMP ligase FadD26	-0.0433909	0.518477	-0.870959	0.510765	1.8078	0.000754878	0.836401	0.521237	0.274102	0.528421	0.449579	0.50911	0.365834	0.502246	1.28568	0.0373929	0.707423	0.414046	0.869825	0.269484
RVBD_2931	phenolpthiocerol synthesis type-I polyketide synthase PpsA	-0.416375	0.51602	-1.5311	0.012464	1.53342	0.000754878	0.764084	0.521237	0.283463	0.528421	0.395083	0.50911	0.0791268	0.502246	0.889736	0.0834328	1.09963	0.168448	1.06273	0.00164947
RVBD_2932	phenolpthiocerol synthesis type-I polyketide synthase PpsB	-0.46732	0.51602	-1.74322	0.0346222	1.29138	0.0119038	0.713982	0.521237	0.280072	0.528421	0.762258	0.50911	0.108534	0.502246	0.638365	0.250485	0.532026	0.414958	0.736876	0.204915
RVBD_2933	phenolpthiocerol synthesis type-I polyketide synthase PpsC	-0.540661	0.51602	-1.64476	0.00164	1.39163	0.000754878	0.747217	0.286642	0.152461	0.528421	0.0615709	0.50911	-0.0887522	0.502246	0.718998	0.0639833	0.621657	0.332773	0.841597	0.0120538
RVBD_2934	phenolpthiocerol synthesis type-I polyketide synthase PpsD	-0.556955	0.51602	-1.72145	0.012464	1.37949	0.000754878	0.727801	0.414328	0.131283	0.528421	-0.0189149	0.513723	-0.19151	0.502246	0.689033	0.161537	0.754526	0.336062	0.812805	0.0953826
RVBD_2935	phenolpthiocerol synthesis type-I polyketide synthase PpsE	-0.930053	0.51602	-1.62526	0.03895	1.26504	0.0168818	0.606382	0.521237	0.0345256	0.528421	0.318503	0.50911	-0.279053	0.502246	0.608436	0.340862	0.666599	0.354806	0.71958	0.249741
RVBD_2936	doxorubicin resistance ATP-binding protein DrrA	-0.460291	0.51602	-0.685969	0.510765	-0.976334	0.327219	-0.9407	0.521237	-0.849509	0.528421	-1.81611	0.0478923	-0.878545	0.319098	-0.446014	0.497201	-1.08968	0.207785	-1.56694	0.0120538
RVBD_2940c	mycocerosic acid synthase membrane-associated Mas	-0.431876	0.51602	-1.2111	0.03895	1.1273	0.000754878	0.571598	0.521237	0.157253	0.528421	0.0529022	0.50911	0.0273392	0.502246	0.85546	0.0179486	0.889479	0.047025	0.85389	0.0120538
RVBD_2942	RND superfamily inner membrane transporter MmpL7	-0.728169	0.51602	-1.46617	0.012464	-1.00045	0.270813	-1.1307	0.286642	-0.831543	0.528421	-1.65902	0.01415	-0.563476	0.468148	-0.543735	0.347373	-1.20596	0.0597143	-0.667675	0.357989
RVBD_2967c	pyruvate carboxylase Pca	2.59511	0.193841	1.13134	0.510765	1.33754	0.440965	1.71506	0.442992	2.04667	0.1179	0.781151	0.50911	1.5891	0.337269	2.54586	0.00112179	0.877249	0.458886	1.68358	0.356314
RVBD_2985	hydrolase MutT1	-0.420781	0.51602	-1.11418	0.510765	-0.810394	0.466642	-0.836184	0.521237	-0.0679586	0.528421	-0.778166	0.50911	-0.336109	0.502246	-2.70614	0.0254676	-0.745871	0.47257	-0.538316	0.497292
RVBD_3005c	hypothetical protein	-1.9517	0.51602	-1.30905	0.510765	-0.518219	0.476703	-0.738069	0.521237	-2.18836	0.34584	-1.31977	0.50911	-2.61969	0.00143636	-1.52957	0.119141	0.137851	0.491196	0.18234	0.497292
RVBD_3036c	secreted protein	-1.32476	0.51602	-1.24808	0.510765	-3.41372	0.0325789	-0.715564	0.521237	-1.11988	0.528421	-1.01749	0.50911	-1.6094	0.160358	-2.77271	0.00112179	0.35989	0.478982	-0.532976	0.497292
RVBD_3131	hypothetical protein	-1.87866	0.51602	-3.80439	0.012464	-2.7985	0.093274	-0.964198	0.521237	-0.708965	0.528421	-1.34948	0.50911	-1.86432	0.079	-1.69648	0.119141	-0.636704	0.462456	-1.08499	0.360472
RVBD_3135	PPE family protein PPE50	0.612443	0.51602	0.244017	0.510765	1.27263	0.0361083	1.2821	0.0148905	0.856742	0.278469	0.994354	0.077825	0.829512	0.177479	0.665759	0.0973268	-1.59085	0.00195938	-2.12302	0.00164947
RVBD_3136	PPE family protein PPE51	0.0500736	0.51602	-0.367557	0.510765	0.657051	0.253566	0.688668	0.521237	0.386192	0.528421	0.0487948	0.50911	-0.0443101	0.502246	-0.354247	0.468893	-3.66117	0.00195938	-2.63633	0.00164947
RVBD_3139	acyl-CoA dehydrogenase FadE24	0.250962	0.51602	-0.255083	0.510765	-1.21963	0.383386	-0.413954	0.521237	-0.276814	0.528421	-0.632277	0.50911	-2.47945	0.00143636	-0.352303	0.497201	0.482773	0.475725	-1.63689	0.07835
RVBD_3194c	PDZ domain-containing protease	-0.0242637	0.519669	-0.444314	0.510765	-0.432484	0.475929	-0.760275	0.521237	-0.57881	0.528421	-0.542896	0.50911	-1.36509	0.10744	-1.59726	0.0428318	-1.58166	0.118302	-1.47785	0.141251
RVBD_3211	ATP-dependent RNA helicase RhlE	-3.90174	0.51602	-2.40491	0.510765	-4.76616	0.000754878	-2.51436	0.521237	-1.24175	0.528421	-0.767891	0.50911	-0.752948	0.502246	-3.4684	0.186236	-3.40559	0.296705	-0.916601	0.497292
RVBD_3220c	two-component system sensor histidine kinase	1.55342	0.0297429	0.120239	0.510765	1.4038	0.0276339	2.69517	0.00164579	2.73279	0.00165474	3.67277	0.000915588	1.88695	0.00143636	0.980261	0.119141	-0.104547	0.494655	-0.932369	0.28669
RVBD_3229c	stearoyl-CoA 9-desaturase	-0.299294	0.51602	0.089989	0.510765	-1.01258	0.21979	-0.331679	0.521237	0.349606	0.528421	0.193268	0.50911	-1.00948	0.0316	-0.421787	0.47684	-0.653316	0.327496	-0.7152	0.265345
RVBD_3232c	polyphosphate kinase Ppk2	-0.0928125	0.51602	-0.311008	0.510765	-1.17188	0.0405902	0.128126	0.521237	-0.0186385	0.528421	-0.393165	0.50911	0.117921	0.502246	-0.172907	0.497201	-0.270304	0.47257	-0.382288	0.461553
RVBD_3262	F420 biosynthesis protein FbiB	-1.94172	0.001735	-1.98146	0.510765	-1.8464	0.479334	0.239036	0.521237	0.00930798	0.528421	0.254592	0.50911	-1.47488	0.502246	-2.07476	0.497201	-2.78005	0.00195938	-1.36048	0.497292
RVBD_3267	hypothetical protein	0.591475	0.51602	-1.4269	0.510765	-3.28107	0.000754878	-0.0712009	0.661134	1.15312	0.528421	0.732972	0.50911	-1.11467	0.502246	0.317058	0.497201	-1.23969	0.478982	1.11395	0.497292
RVBD_3277	transmembrane protein	-0.63389	0.51602	0.173407	0.510765	1.37501	0.475929	-2.28603	0.521237	-1.61333	0.528421	0.45819	0.50911	-2.3937	0.502246	-1.95674	0.497201	-3.75061	0.00195938	-2.32465	0.47736
RVBD_3283	thiosulfate sulfurtransferase SseA	-3.52958	0.001735	-2.58046	0.012464	-0.833208	0.451928	-1.35926	0.521237	-2.21874	0.0299429	-1.827	0.0655368	0.234176	0.502246	-0.600699	0.497201	1.09892	0.450446	1.16154	0.316503
RVBD_3331	sugar-transport ABC transporter integral membrane protein SugI	0.860892	0.51602	0.469823	0.510765	1.54897	0.00687778	0.190146	0.521237	0.40087	0.528421	0.94151	0.427457	0.131859	0.502246	0.402875	0.497201	0.336398	0.47257	0.272357	0.497292
RVBD_3419c	O-sialoglycoprotein endopeptidase Gcp	-0.788605	0.51602	-2.72827	0.510765	0.490708	0.475929	1.78014	0.286642	1.4476	0.528421	2.55974	0.21522	-0.312825	0.502246	-0.134859	0.501064	-2.18431	0.217957	-2.68574	0.0460882
RVBD_3484	hypothetical protein	-1.52304	0.51602	-0.999358	0.510765	-2.76261	0.344998	-0.926586	0.521237	-1.63722	0.528421	-2.03697	0.50911	-2.79133	0.120655	-4.26024	0.00112179	-0.340219	0.478982	-4.08447	0.00164947
RVBD_3494c	MCE-family protein Mce4F	-1.24422	0.447349	-0.510631	0.510765	-0.609365	0.451928	-0.347258	0.521237	-0.468656	0.528421	-0.529634	0.50911	-1.1813	0.0729231	-0.146858	0.497201	-0.866148	0.310111	-1.21306	0.0460882
RVBD_3535c	acetaldehyde dehydrogenase	0.0767969	0.51602	-0.200918	0.510765	0.942756	0.340336	0.0153933	0.521237	-0.0314659	0.530621	-0.219174	0.50911	0.31715	0.502246	1.34222	0.04886	-0.0710303	0.498836	0.398058	0.497292
RVBD_3539	PPE family protein PPE63	-0.0676556	0.51602	-0.335857	0.510765	-1.77055	0.0361083	-0.121718	0.521237	0.098807	0.528421	-0.0991781	0.50911	-0.0168841	0.502291	-0.284582	0.497201	0.376718	0.47257	0.171265	0.497292
RVBD_3543c	acyl-CoA dehydrogenase FadE29	-2.75702	0.533212	-1.61707	0.724833	-2.36186	0.551259	-2.60111	0.521237	-3.82381	0.528421	-3.61294	0.000915588	-4.97695	0.502246	-2.37892	0.497201	-4.59671	0.46781	-4.84413	0.497292
RVBD_3559c	3-oxoacyl-[acyl-carrier protein] reductase	-0.749189	0.51602	-0.465922	0.510765	-1.75556	0.490042	-1.91397	0.521237	-0.147523	0.547368	-1.78595	0.000915588	-2.18578	0.502246	2.84865	0.497201	0.970246	0.47257	2.09944	0.497292
RVBD_3560c	acyl-CoA dehydrogenase FadE30	-1.18198	0.51602	0.854522	0.510765	1.80433	0.153155	-2.47673	0.521237	-1.36021	0.528421	-1.01157	0.50911	-0.300216	0.502246	-0.450613	0.497201	-0.17432	0.498662	-3.56864	0.0432276
RVBD_3575c	transcriptional regulator	0.450488	0.51602	1.21158	0.137471	1.7785	0.0119038	0.200202	0.521237	-0.0492189	0.528421	0.775865	0.488873	-0.422129	0.502246	-0.418412	0.497201	0.95523	0.318022	0.0248298	0.497292
RVBD_3578	arsenical pump integral membrane protein ArsB2	-0.255516	0.51602	0.0739901	0.510765	-0.14462	0.48933	-0.0955839	0.521237	-0.566649	0.528421	0.240375	0.50911	-0.58648	0.458585	-0.0904022	0.497201	-0.139118	0.495337	-1.0654	0.0460882
RVBD_3586	DNA integrity scanning protein disA	-1.01164	0.51602	-0.650853	0.510765	-3.21159	0.000754878	-0.328888	0.521237	-1.00858	0.528421	-1.41212	0.287354	-0.607007	0.502246	0.0295783	0.501064	-0.328883	0.477724	-1.09165	0.162364
RVBD_3682	bifunctional membrane-associated penicillin-binding protein 1A/1B PonA2	-1.32143	0.51602	-0.994439	0.510765	0.200465	0.491643	-0.328201	0.521237	-1.55567	0.528421	-1.26682	0.50911	-1.23389	0.469062	-2.7299	0.0322154	-0.178294	0.491858	-0.71272	0.497292
RVBD_3693	membrane protein	-0.590019	0.51602	-0.360014	0.510765	-1.66139	0.373941	-0.980428	0.521237	0.570774	0.528421	-0.0782644	0.511534	-0.70865	0.502246	-0.205823	0.497201	-1.1665	0.383167	-2.51227	0.0120538
RVBD_3696c	glycerol kinase GlpK	3.7527	0.001735	2.57451	0.00164	4.99563	0.000754878	2.86405	0.00164579	2.89128	0.00165474	5.66854	0.000915588	1.66953	0.00143636	1.98892	0.00112179	3.14165	0.00195938	1.74527	0.00164947
RVBD_3717	N-acetylmuramoyl-L-alanine amidase	-2.13663	0.51602	-0.150764	0.524447	0.97772	0.451928	-0.0280882	0.579752	-0.942358	0.528421	-1.06639	0.50911	-3.45275	0.0371765	-1.0415	0.497201	1.5194	0.47257	0.349116	0.497292
RVBD_3779	decaprenol GalNH2-dependent GalNH2 transferase	0.00903375	0.51602	0.0390151	0.510765	-0.63095	0.43958	0.15758	0.521237	0.317055	0.528421	0.19778	0.50911	-1.13738	0.0234074	-0.621714	0.443343	0.252363	0.478982	-0.535455	0.455789
RVBD_3820c	acyltransferase PapA2	0.232714	0.51602	0.293454	0.510765	0.517181	0.438021	0.350869	0.521237	0.400432	0.528421	0.154221	0.50911	0.497518	0.492793	1.08178	0.00112179	0.179241	0.478982	0.465292	0.445401
RVBD_3822	membrane-associated acyltransferase	-0.446791	0.51602	-0.498237	0.510765	-0.266451	0.477003	-0.541848	0.521237	-0.719767	0.528421	-1.16297	0.139388	-4.92823	0.00143636	-5.30261	0.00112179	-0.54607	0.378306	-0.961372	0.0460882
RVBD_3823c	membrane transporter MmpL8	-0.148975	0.51602	-0.013639	0.520559	0.140362	0.490836	0.0201953	0.521237	-0.886486	0.528421	-2.8551	0.000915588	-0.981727	0.275226	-0.484982	0.497201	0.313335	0.478982	-1.06717	0.240878
RVBD_3824c	acyltransferase PapA1	0.470818	0.51602	0.724622	0.434197	0.729766	0.27223	0.484771	0.521237	0.363661	0.528421	0.568198	0.50911	0.68765	0.120655	0.981247	0.00112179	1.00126	0.168448	0.44896	0.423414
RVBD_3825c	polyketide synthase Pks2	0.433268	0.132127	0.392752	0.228	0.381778	0.142579	0.205122	0.521237	0.245182	0.528421	0.350941	0.204906	0.552065	0.00143636	0.946453	0.00112179	0.387443	0.217957
RVBD_3842c	glycerophosphoryl diester phosphodiesterase GlpQ1	1.28085	0.51602	0.529083	0.510765	1.16724	0.440803	-0.0346102	0.524609	0.191265	0.528421	2.37572	0.01415	0.805777	0.502246	0.356914	0.497201	2.82015	0.354806	2.88967	0.444052
RVBD_3848	transmembrane protein	-2.78428	0.001735	-0.672387	0.510765	0.792214	0.480913	0.879817	0.521237	0.8297	0.528421	1.35214	0.50911	0.434278	0.502246	-0.268743	0.497201	0.733904	0.472675	-0.319132	0.497292
RVBD_3849	ESX-1 secretion-associated regulator EspR	-1.7815	0.51602	-1.80589	0.00164	-1.6599	0.000754878	0.217148	0.521237	-0.297895	0.528421	-1.70556	0.000915588	-1.10413	0.502246	-0.334817	0.497201	-1.63053	0.383687	0.181548	0.497292
RVBD_3855	transcriptional repressor EthR	-0.546072	0.51602	-0.889524	0.510765	-2.17064	0.186723	-0.928221	0.521237	-0.0210451	0.530421	-1.06612	0.50911	-1.17086	0.386828	-0.810183	0.460915	-2.41738	0.0174167	-0.702921	0.497292
RVBD_3867	ESX-1 secretion-associated protein EspH	-0.915749	0.51602	0.00881066	0.510765	-2.90156	0.285028	-0.467044	0.521237	-1.02468	0.528421	-3.70759	0.166929	-5.34888	0.00143636	-2.69847	0.124965	-3.12213	0.0964615	-1.06103	0.497292
RVBD_3868	ESX-1 secretion system protein EccA1	0.556174	0.51602	-0.177021	0.510765	-5.16715	0.000754878	-0.438213	0.521237	-0.602286	0.528421	-1.27726	0.50911	-3.06157	0.00143636	-5.50086	0.00112179	-2.92653	0.00195938	-1.55953	0.204535
RVBD_3877	ESX-1 secretion system protein EccD1	0.405402	0.51602	0.346582	0.510765	-0.406695	0.488617	0.719349	0.521237	0.574343	0.528421	0.432732	0.50911	-0.877401	0.502246	-0.380077	0.497201	-1.35371	0.2945	-2.8876	0.00164947
