# Supplementary material for: Distinct Bacterial Pathways Influence the Efficacy of Antibiotics against Mycobacterium tuberculosis
Source: mSystems. 2020 Aug 4;5(4):e00396-20. doi: 10.1128/mSystems.00396-20 (PMC7406225; doi:10.1128/mSystems.00396-20)
Supplement: TABLE S5 [file mSystems.00396-20-st005.xlsx]

## Sheet: Table S5
Table S5. Genes significantly associated with Varimax dimensions
"Mean insertion counts": average insertions counts at all TA dinucleotide sites in the ORF for individual dimensions
"LFCs": log-fold-changes comparing normalized insertion counts at all TA dinucleotide sites in the ORF for an individual dimension to the mean insertion counts of all six dimensions
"P adjusted": signficance determined by projection resampling approach adjusted for multiple tests, see Methods
"V": varimax dimension
Treatment associations: V1, INH all time points; V2, untreated all; V3, PZA/HRZE all; V4, RIF all; V5, EMB 1 and 2.5 wks; V6 EMB 5 wks
Green = positive LFC
Red = negative LFC
Bold = Qval < 0.025
				Mean insertion counts						LFCs of Varimax projection						P adjusted
				V1	V2	V3	V4	V5	V6	V1	V2	V3	V4	V5	V6	V1	V2	V3	V4	V5	V6
ID	gene	TAs	annotations	INH	untreated	PZA/HRZE	RIF	EMB	EMB	INH	untreated	PZA/HRZE	RIF	EMB	EMB	INH	untreated	PZA/HRZE	RIF	EMB	EMB
Rv0096	PPE1	34	PPE family protein PPE1	160.4	53.9	31.9	31.1	40.5	43.3	1.7	0.1	-0.6	-0.6	-0.3	-0.2	0	0.951814	0.342	0.315692	0.603529	0.568338
Rv0097		26	oxidoreductase	103.8	30.3	19	18.3	32	24	1.7	0	-0.7	-0.7	0	-0.4	0	0.900564	0.4275	0.440343	0.920382	0.535031
Rv0098	fcoT	12	fatty-acyl-CoA thioesterase type III FcoT	87	27	20.5	11.9	26	16.1	1.7	0	-0.4	-1.1	0	-0.7	0	0.970366	0.755337	0.391361	0.947077	0.514716
Rv0099	fadD10	32	fatty-acid-CoA ligase FadD10	38.6	14.5	7.8	6.3	11.9	10.8	1.5	0.1	-0.7	-1	-0.1	-0.3	0	0.997053	0.431217	0.309205	0.838643	0.650634
Rv0101	nrp	123	peptide synthetase Nrp	104.4	43	30	39.5	34.5	31.1	1.3	0.1	-0.4	-0.1	-0.3	-0.4	0	0.824464	0.088149	0.582955	0.267985	0.114
Rv0244c	fadE5	23	acyl-CoA dehydrogenase FadE5	0.9	1.7	1.4	1	3.9	12.8	-1	-0.5	-0.7	-1	0.4	1.8	0.355838	0.593554	0.514716	0.3888	0.979364	0
Rv0270	fadD2	26	fatty-acid-CoA ligase FadD2	164.2	130.2	227.9	185.2	232.9	348	-0.5	-0.8	0	-0.3	0	0.6	0.440343	0.201692	0.955053	0.762975	0.955053	0.015088
Rv0503c	cmaA2	21	cyclopropane mycolic acid synthase 2 CmaA2	764.8	900.3	708.7	2506.9	527.9	599.5	-0.1	0.1	-0.2	1.6	-0.7	-0.5	0.582955	0.935385	0.524473	0	0.201692	0.348107
Rv0643c	mmaA3	23	methoxy mycolic acid synthase 3 MmaA3	138.1	150.6	172.9	313.8	155.8	172.4	-0.3	-0.2	0	0.9	-0.1	0	0.473538	0.623392	0.967674	0.007329	0.664317	0.951814
Rv0758	phoR	18	OmpR family two-component system sensor histidine kinase	65.6	70.1	50.8	160.5	110.7	61.2	-0.5	-0.4	-0.8	0.8	0.3	-0.6	0.729698	0.778748	0.387479	0.022184	0.593554	0.593554
Rv0877		16	hypothetical protein	888	699	447.9	722.8	1012.9	2997.9	-0.1	-0.4	-1.1	-0.4	0.1	1.7	0.935385	0.7344	0.549643	0.762975	0.974878	0.015088
Rv0989c	grcC2	19	polyprenyl-diphosphate synthase GrcC2	9.3	49	6.8	8.3	8.3	16	-0.4	1.9	-0.8	-0.5	-0.6	0.3	0.603529	0	0.473538	0.549643	0.502238	1
Rv1184c		23	exported protein	187.5	208	143.5	25.7	167.4	145.6	0.1	0.2	-0.3	-2.7	-0.1	-0.3	0.473538	0.22522	0.997053	0	0.814874	1
Rv1206	fadD6	38	fatty-acid-CoA ligase FadD6	130.2	135.1	248	131.6	321.3	770.2	-1.1	-1.1	-0.2	-1.1	0.2	1.4	0.315692	0.33345	0.951814	0.315692	0.944618	0
Rv1345	mbtM	23	fatty acyl-AMP ligase MbtM	112.7	34.7	45.1	88.4	157	110.3	0	-1.7	-1.3	-0.3	0.5	0	0.636476	0.052233	0.114	0.984777	0.015088	0.745021
Rv1543		15	fatty-acyl-CoA reductase	33.2	79.2	41.3	8.5	41.6	39.5	-0.3	0.9	0	-2.2	0	-0.1	0.846186	0.004275	1	0.047354	0.997053	1
Rv1592c		25	triacylglycerol lipase	21.1	16.5	34.8	10.3	12.6	15.1	0.2	-0.2	0.9	-0.8	-0.5	-0.3	0.892174	0.935385	0.010614	0.309205	0.502238	0.793591
Rv2043c	pncA	11	pyrazinamidase/nicotinamidase PncA	2340.4	1035.2	6275.7	650.8	1040.8	1356.1	0.3	-0.8	1.8	-1.5	-0.8	-0.4	0.974878	0.524473	0	0.278486	0.453253	0.778748
Rv2069	sigC	9	RNA polymerase sigma factor SigC	163.9	49	17.5	20.3	26.4	32.4	2	0.3	-1.2	-1	-0.6	-0.3	0.015088	1	0.549643	0.603529	0.664317	0.846186
Rv2214c	ephD	32	short-chain dehydrogenase EphD	165.7	127.7	225.4	316.5	147.1	154.8	-0.2	-0.6	0.2	0.7	-0.4	-0.3	0.793591	0.309205	0.675953	0	0.440343	0.612935
Rv2378c	mbtG	9	lysine-N-oxygenase MbtG	0.1	0.5	0.5	0.3	7.9	4.7	-1.8	-1.2	-1.2	-1.4	1.3	0.7	0.357634	0.593554	0.568338	0.535031	0.01368	0.439714
Rv2379c	mbtF	64	peptide synthetase MbtF	0.8	0.6	0.5	0.8	7.6	3.6	-0.8	-1	-1.1	-0.8	1.4	0.5	0.502238	0.424552	0.355838	0.502238	0	0.440343
Rv2380c	mbtE	79	peptide synthetase MbtE	0.3	0.3	0.3	0.3	4.7	2.8	-1	-1	-1	-1	1.1	0.6	0.08892	0.063683	0.114	0.08773	0	0.028633
Rv2381c	mbtD	44	mycobactin polyketide synthetase MbtD	0.1	0.2	0.1	0.1	1.8	1	-0.6	-0.5	-0.6	-0.6	0.8	0.3	0.361432	0.440343	0.37257	0.355838	0	0.29834
Rv2383c	mbtB	51	phenyloxazoline synthase MbtB	0.7	0.4	0.4	0.3	6.5	4.1	-1	-1.2	-1.3	-1.3	1.1	0.6	0.0918	0.031226	0.030314	0.023677	0	0.007329
Rv2384	mbtA	21	salicyl-AMP ligase MbtA	0.5	0.4	0.3	0.3	5.9	3.1	-0.9	-1	-1.1	-1.1	1.3	0.6	0.2565	0.22522	0.1296	0.169431	0	0.163009
Rv2476c	gdh	64	NAD-dependent glutamate dehydrogenase Gdh	22.9	22.8	94.9	31.9	19.9	15.7	-0.2	-0.3	1.8	0.2	-0.4	-0.8	0.440343	0.440343	0	0.949475	0.271588	0.114
Rv2571c		9	transmembrane alanine and valine and leucine rich protein	89.9	96.4	421.8	136.4	101.8	87.4	-0.4	-0.3	1.8	0.2	-0.2	-0.4	0.745021	0.793591	0.01995	0.974878	0.772471	0.675953
Rv2684	arsA	20	arsenic-transport integral membrane protein ArsA	54.5	49.3	87.9	61.1	107.7	218	-0.8	-1	-0.2	-0.7	0.1	1.1	0.494	0.440343	0.974762	0.549643	0.947077	0.007329
Rv2940c	mas	82	mycocerosic acid synthase membrane-associated Mas	163.2	149.5	281.2	204.3	190	162.5	-0.3	-0.4	0.5	0.1	-0.1	-0.3	0.603529	0.342	0.007329	0.927289	0.992543	0.549643
Rv3136	PPE51	22	PPE family protein PPE51	235.2	220.6	50.9	220.1	335.1	252.9	-0.1	-0.1	-2.2	-0.1	0.5	0.1	0.955053	1	0	1	0.0494	0.793591
Rv3220c		22	two-component system sensor histidine kinase	19	14.1	10.5	33.7	70	90.7	-1.4	-1.8	-2.2	-0.6	0.4	0.8	0.582955	0.413463	0.387479	0.970366	0.355838	0.023677
Rv3283	sseA	20	thiosulfate sulfurtransferase SseA	15.6	18.2	47.3	19.2	7.6	11.2	-0.2	0	1.3	0	-1.2	-0.7	0.846186	0.974878	0	0.997053	0.2565	0.485588
Rv3551		16	coA-transferase	6.1	1.7	0.7	0.3	1.1	1	1.6	0.2	-0.5	-0.9	-0.2	-0.3	0	0.996117	0.603529	0.47196	0.833852	0.772471
Rv3696c	glpK	30	glycerol kinase GlpK	393.5	114.9	205.8	133.9	312.7	1044.1	0.2	-1.6	-0.8	-1.4	-0.2	1.6	0.99	0.136102	0.502238	0.22522	0.918806	0
Rv3822		40	membrane-associated acyltransferase	275.3	322.1	226.7	22.1	230.3	207	0.1	0.3	-0.2	-3.5	-0.1	-0.3	0.453253	0.088545	0.974762	0.004275	0.934075	0.974878
Rv3825c	pks2	117	polyketide synthase Pks2	320.6	268.8	332.9	406.1	286.4	299.6	0	-0.3	0	0.3	-0.2	-0.1	1	0.315692	0.911302	0.017589	0.603529	0.838643
