# Supplementary material for: Distinct Bacterial Pathways Influence the Efficacy of Antibiotics against Mycobacterium tuberculosis
Source: mSystems. 2020 Aug 4;5(4):e00396-20. doi: 10.1128/mSystems.00396-20 (PMC7406225; doi:10.1128/mSystems.00396-20)
Supplement: TABLE S6 [file mSystems.00396-20-st006.xlsx]

## Sheet: Table S6
Table S6. Strains and Primers list
"Plasmid sequences": Reference (68) Murphy KC, Nelson SJ, Nambi S, Papavinasasundaram K, Baer CE, Sassetti CM. 2018. ORBIT: a New Paradigm for Genetic Engineering of Mycobacterial Chromosomes. mBio 9.
"Barcode" qTag sequences: Reference (69) Blumenthal A, Trujillo C, Ehrt S, Schnappinger D. 2010. Simultaneous analysis of multiple Mycobacterium tuberculosis knockdown mutants in vitro and in vivo. PLoS One 5:e15667.
Strain	Organism	Reference genome	Nucleotides deleted	Plasmid1	Barcode2
∆Rv0248c	M.tuberculosis	H37Rv	298898 - 300763	pKM464	qTag-19
∆cmaA2 (Rv0503c)	M.tuberculosis	H37Rv	593901 - 594779	pKM464	qTag-19
∆Rv1174c	M.tuberculosis	H37Rv	1305699 - 1305984	pKM464	qTag-22
∆chp2 (Rv1184c)	M.tuberculosis	H37Rv	1324562 - 1325588	pKM464	qTag-23
∆Rv1273c	M.tuberculosis	H37Rv	1422332 - 1424020	pKM464	qTag-24
∆Rv1747	M.tuberculosis	H37Rv	1973660 - 1976197	pKM464	qTag-29
∆ppe51 (Rv3136)	M.tuberculosis	H37Rv	3501829 - 3502901	pKM464	qTag-26
∆cinA (Rv1901)	M. tuberculosis	H37Rv	2147692 - 2148924	pKM464	qTag-25
∆chp1 (Rv3822)	M.tuberculosis	H37Rv	4286751 - 4287905	pKM464	qTag-27
Primer	Direction	PCR round	Illumina Index	Sequence
Ftotal1	forward	first		CCCTACACGACGCTCTTCCGATCTGCCNNNCNNNCNNNggagcgtgtccatctggtgt
Ftotal2	forward	first		CCCTACACGACGCTCTTCCGATCTTCNNNCNNNCNNNggagcgtgtccatctggtgt
Ftotal3	forward	first		CCCTACACGACGCTCTTCCGATCTCNNNCNNNCNNNggagcgtgtccatctggtgt
Ftotal4	forward	first		CCCTACACGACGCTCTTCCGATCTAACNNNCNNNCNNNggagcgtgtccatctggtgt
Ftotal5	forward	first		CCCTACACGACGCTCTTCCGATCTCTGCNNNCNNNCNNNggagcgtgtccatctggtgt
Rtotal1	reverse	first		GTGACTGGAGTTCAGACGTGTGCTCTTCCGATCTGAgaccacaacggtttccatatg
Rtotal2	reverse	first		GTGACTGGAGTTCAGACGTGTGCTCTTCCGATCGAgaccacaacggtttccatatg
Rtotal3	reverse	first		GTGACTGGAGTTCAGACGTGTGCTCTTCCGATCAGAgaccacaacggtttccatatg
Rtotal4	reverse	first		GTGACTGGAGTTCAGACGTGTGCTCTTCCGATCCGGAgaccacaacggtttccatatg
Rtotal5	reverse	first		GTGACTGGAGTTCAGACGTGTGCTCTTCCGATCCATGAgaccacaacggtttccatatg
F501	forward	second	TATAGCCT	AATGATACGGCGACCACCGAGATCTACACTATAGCCTACACTCTTTCCCTACACGACGCTCTTCC
F502	forward	second	ATAGAGGC	AATGATACGGCGACCACCGAGATCTACACATAGAGGCACACTCTTTCCCTACACGACGCTCTTCC
F503	forward	second	CCTATCCT	AATGATACGGCGACCACCGAGATCTACACCCTATCCTACACTCTTTCCCTACACGACGCTCTTCC
F504	forward	second	GGCTCTGA	AATGATACGGCGACCACCGAGATCTACACGGCTCTGAACACTCTTTCCCTACACGACGCTCTTCC
F505	forward	second	AGGCGAAG	AATGATACGGCGACCACCGAGATCTACACAGGCGAAGACACTCTTTCCCTACACGACGCTCTTCC
F506	forward	second	TAATCTTA	AATGATACGGCGACCACCGAGATCTACACTAATCTTAACACTCTTTCCCTACACGACGCTCTTCC
F507	forward	second	CAGGACGT	AATGATACGGCGACCACCGAGATCTACACCAGGACGTACACTCTTTCCCTACACGACGCTCTTCC
F508	forward	second	GTACTGAC	AATGATACGGCGACCACCGAGATCTACACGTACTGACACACTCTTTCCCTACACGACGCTCTTCC
R701	reverse	second	CGAGTAAT	CAAGCAGAAGACGGCATACGAGATCGAGTAATGTGACTGGAGTTCAGACGTGTGC
R702	reverse	second	TCTCCGGA	CAAGCAGAAGACGGCATACGAGATTCTCCGGAGTGACTGGAGTTCAGACGTGTGC
R703	reverse	second	AATGAGCG	CAAGCAGAAGACGGCATACGAGATAATGAGCGGTGACTGGAGTTCAGACGTGTGC
R704	reverse	second	GGAATCTC	CAAGCAGAAGACGGCATACGAGATGGAATCTCGTGACTGGAGTTCAGACGTGTGC
R705	reverse	second	TTCTGAAT	CAAGCAGAAGACGGCATACGAGATTTCTGAATGTGACTGGAGTTCAGACGTGTGC
R706	reverse	second	ACGAATTC	CAAGCAGAAGACGGCATACGAGATACGAATTCGTGACTGGAGTTCAGACGTGTGC
R707	reverse	second	AGCTTCAG	CAAGCAGAAGACGGCATACGAGATAGCTTCAGGTGACTGGAGTTCAGACGTGTGC
R708	reverse	second	GCGCATTA	CAAGCAGAAGACGGCATACGAGATGCGCATTAGTGACTGGAGTTCAGACGTGTGC
R709	reverse	second	CATAGCCG	CAAGCAGAAGACGGCATACGAGATCATAGCCGGTGACTGGAGTTCAGACGTGTGC
R710	reverse	second	TTCGCGGA	CAAGCAGAAGACGGCATACGAGATTTCGCGGAGTGACTGGAGTTCAGACGTGTGC
R711	reverse	second	GCGCGAGA	CAAGCAGAAGACGGCATACGAGATGCGCGAGAGTGACTGGAGTTCAGACGTGTGC
R712	reverse	second	CTATCGCT	CAAGCAGAAGACGGCATACGAGATCTATCGCTGTGACTGGAGTTCAGACGTGTGC
Purple = annealing sequence
Red = unique molecular counter
Blue = Illumina index
